# Supplementary material for: ReQTL: identifying correlations between expressed SNVs and gene expression using RNA-sequencing data
Source: Bioinformatics. 2019 Oct 7;36(5):1351–9. doi: 10.1093/bioinformatics/btz750 (PMC7058180; doi:10.1093/bioinformatics/btz750)
Supplement: btz750_Supplementary_Data [file btz750_supplementary_data.zip]

Archive with 12 entries (11 files):
- btz750-Suppl_Data/
- btz750-Suppl_Data/S_Table3_correlations_ReQTL_cisANDtrans_star_3tissues.xlsx
- btz750-Suppl_Data/S_Figure_1_PCs.pdf
- btz750-Suppl_Data/S_Figure_2_VAFvsGT.pdf
- btz750-Suppl_Data/S_Figure_3_Variance.pdf
- btz750-Suppl_Data/S_Figure_4_Perc_samples with GT and VAF.pdf
- btz750-Suppl_Data/S_Figure_5_VAF-GT_agreement.pdf
- btz750-Suppl_Data/S_Figure_6_Effect_sizes_all.pdf
- btz750-Suppl_Data/S_Figure_7_Effect_sizes_exclusive.pdf
- btz750-Suppl_Data/S_Figure_8_VAF-VAF_correlations.pdf
- btz750-Suppl_Data/S_Table1_GTEx_samples_identifiers.xlsx
- btz750-Suppl_Data/S_Table2_correlations_ReQTL_cisANDtrans_hisat_3tissues.xlsx
