# Supplementary material for: ReQTL: identifying correlations between expressed SNVs and gene expression using RNA-sequencing data
Source: Bioinformatics. 2019 Oct 7;36(5):1351–9. doi: 10.1093/bioinformatics/btz750 (PMC7058180; doi:10.1093/bioinformatics/btz750)
Supplement: btz750_Supplementary_Data [file btz750_supplementary_data.zip › btz750-Suppl_Data/S_Table3_correlations_ReQTL_cisANDtrans_star_3tissues.xlsx]

## Sheet: S_Table3_correlations_ReQTL_cis
group	SNP	geneID	gene_name	tissue_count	tissues	p_values	fdrs	num_genes_regulated	num_genes_regulated_by_tissue	accession	functionGVS	rsID	aminoAcids	proteinPosition	cDNAPosition	polyPhen	granthamScore	consScoreGERP	scoreCADD	chimpAllele	geneList	dbSNPValidation	repeatMasker	tandemRepeat	clinicalAssociation	distanceToSplice	microRNAs	keggPathway	cpgIslands	genomesESP	genomesExAC	PPI	proteinAccession
ReQTL_cis_star	1:100007048_A>G	ENSG00000156876	SASS6	1	skinexp	1.45e-05	0.00292263	1	1	NM_001271684.1	synonymous	534252	LEU	119/221	357	unknown	NA	3.91	9.089	G	SLC35A3	by-frequency,by-cluster,by-2hit-2allele,by-1000G	none	none	unknown	15	none	unknown	none	AA:G=1897/A=2509,EA:G=1329/A=7267	AFR:G=4540/A=5644,NFE:G=9876/A=52398,EAS:G=383/A=7725,SAS:G=1737/A=14225,FIN:G=728/A=5736,AMR:G=727/A=10103,OTH:G=114/A=764	SLC35B4:879,ADGRL1:810,SLC35D1:783	NP_001258613.1
ReQTL_cis_star	1:100011259_T>G	ENSG00000156876	SASS6	2	nerve;skinexp	0.000393356839699677;0.000119345662132012	0.0399372077598203;0.0172219698212282	3	1;2	NM_001271684.1	intron	12121705	none	NA	NA	unknown	NA	2.32	9.524	T	SLC35A3	by-frequency,by-cluster,by-1000G	none	none	unknown	104	none	unknown	none	unknown	unknown	SLC35B4:879,ADGRL1:810,SLC35D1:783	NA
ReQTL_cis_star	1:100011259_T>G	ENSG00000241073	AC093019.2	1	skinexp	0.000185521	0.0245652	3	1;2	NM_001271684.1	intron	12121705	none	NA	NA	unknown	NA	2.32	9.524	T	SLC35A3	by-frequency,by-cluster,by-1000G	none	none	unknown	104	none	unknown	none	unknown	unknown	SLC35B4:879,ADGRL1:810,SLC35D1:783	NA
ReQTL_cis_star	1:100023572_T>G	ENSG00000156876	SASS6	3	nerve;skinexp;skinnonexp	1.68969988443449e-05;1.29457793388818e-08;1.89302043485686e-05	0.00291819836791605;5.81716294362849e-06;0.00466968500389867	4	1;2;1	NM_001271684.1	3-prime-UTR	12129713	none	NA	NA	unknown	NA	2.95	1.917	T	SLC35A3	by-frequency,by-cluster,by-1000G	none	none	unknown	1187	none	unknown	none	unknown	unknown	SLC35B4:879,ADGRL1:810,SLC35D1:783	NA
ReQTL_cis_star	1:100023572_T>G	ENSG00000241073	AC093019.2	1	skinexp	0.000356925	0.0412167	4	1;2;1	NM_001271684.1	3-prime-UTR	12129713	none	NA	NA	unknown	NA	2.95	1.917	T	SLC35A3	by-frequency,by-cluster,by-1000G	none	none	unknown	1187	none	unknown	none	unknown	unknown	SLC35B4:879,ADGRL1:810,SLC35D1:783	NA
ReQTL_cis_star	1:100023708_C>A	ENSG00000122477	LRRC39	1	nerve	7.54e-06	0.00145744	2	2	NM_001271684.1	3-prime-UTR	561735	none	NA	NA	unknown	NA	2.25	7.343	C	SLC35A3	by-frequency,by-cluster,by-2hit-2allele,by-1000G	none	none	unknown	1323	none	unknown	none	unknown	unknown	SLC35B4:879,ADGRL1:810,SLC35D1:783	NA
ReQTL_cis_star	1:100023708_C>A	ENSG00000162688	AGL	1	nerve	0.000359281	0.0371692	2	2	NM_001271684.1	3-prime-UTR	561735	none	NA	NA	unknown	NA	2.25	7.343	C	SLC35A3	by-frequency,by-cluster,by-2hit-2allele,by-1000G	none	none	unknown	1323	none	unknown	none	unknown	unknown	SLC35B4:879,ADGRL1:810,SLC35D1:783	NA
ReQTL_cis_star	1:100025136_A>G	ENSG00000156876	SASS6	3	nerve;skinexp;skinnonexp	7.37607974778478e-06;6.26899681061827e-08;6.54164491263089e-06	0.00143040263730736;2.40518199980332e-05;0.00188693197729742	3	1;1;1	NM_001271684.1	3-prime-UTR	12130121	none	NA	NA	unknown	NA	2.3	2.653	A	SLC35A3	by-frequency,by-cluster,by-1000G	none	none	unknown	2751	none	unknown	none	unknown	unknown	SLC35B4:879,ADGRL1:810,SLC35D1:783	NA
ReQTL_cis_star	1:1000291_C>G	ENSG00000272512	AL645608.7	1	nerve	0.000109089	0.0141338	1	1	XM_005244771.4	5-prime-UTR	116904365	none	NA	NA	unknown	NA	-0.786	5.187	C	HES4	by-frequency,by-cluster,by-1000G	none	none	unknown	426	none	unknown	998008-1002030	unknown	unknown	none	NA
ReQTL_cis_star	1:1000731_C>T	ENSG00000224870	MRPL20-AS1	1	skinnonexp	1.37e-05	0.00356325	4	1;1;2	XM_005244771.4	5-prime-UTR	1936360	none	NA	NA	unknown	NA	-1.91	5.641	C	HES4	by-frequency,by-cluster,by-1000G	none	none	unknown	866	none	unknown	998008-1002030	unknown	unknown	none	NA
ReQTL_cis_star	1:1000731_C>T	ENSG00000272512	AL645608.7	3	nerve;skinexp;skinnonexp	2.01181062260454e-10;1.45448445575807e-06;1.45921479313994e-12	1.17638047171738e-07;0.000399332186976888;1.94194525974578e-09	4	1;1;2	XM_005244771.4	5-prime-UTR	1936360	none	NA	NA	unknown	NA	-1.91	5.641	C	HES4	by-frequency,by-cluster,by-1000G	none	none	unknown	866	none	unknown	998008-1002030	unknown	unknown	none	NA
ReQTL_cis_star	1:100077893_T>G	ENSG00000122477	LRRC39	2	nerve;skinexp	5.26138236019977e-06;0.000262275933955246	0.00106788324439591;0.0324781310811159	2	1;1	NM_033055.2	intron	17121842	none	NA	NA	unknown	NA	2.37	12.42	T	MFSD14A	by-frequency,by-cluster,by-1000G	none	none	unknown	556	none	unknown	none	unknown	unknown	none	NA
ReQTL_cis_star	1:100144083_C>T	ENSG00000122477	LRRC39	1	skinexp	0.000233497	0.029579	1	1	NM_019083.2	synonymous	6681721	LEU	253/482	757	unknown	NA	3.89	5.119	C	TRMT13	by-frequency,by-cluster,by-1000G	none	none	unknown	15	none	unknown	none	AA:T=302/C=4104,EA:T=378/C=8222	AFR:T=695/C=9615,NFE:T=2747/C=63121,EAS:T=57/C=8553,SAS:T=881/C=15473,FIN:T=241/C=6341,AMR:T=172/C=11292,OTH:T=36/C=868	none	NP_061956.2
ReQTL_cis_star	1:100206504_T>C	ENSG00000117620	SLC35A3	1	skinexp	0.000253412	0.0315947	4	2;2	NM_001918.3	missense	12021720	SER,GLY	384/483	1150	0	56	4.4	1.014	C	DBT	by-frequency,by-cluster,by-2hit-2allele,by-1000G	none	none	128885:T:C,11949:T:.	60	none	hsa00280:Valine,LeucineAndIsoleucineDegradation;hsa01100:MetabolicPathways	none	AA:C=3414/T=992,EA:C=7761/T=839	AFR:C=7952/T=2454,NFE:C=60704/T=6036,EAS:C=8397/T=257,SAS:C=15721/T=791,FIN:C=6176/T=438,AMR:C=11147/T=431,OTH:C=845/T=63	DLD:998,BCKDHB:998,ACLY:997,BCKDHA:997,OGDH:995,PDHB:994,DHTKD1:993,PDHA1:992,OGDHL:971,BCAT1:959,BCAT2:959	NP_001909.3
ReQTL_cis_star	1:100206504_T>C	ENSG00000137992	DBT	1	nerve	9.25e-05	0.0123195	4	2;2	NM_001918.3	missense	12021720	SER,GLY	384/483	1150	0	56	4.4	1.014	C	DBT	by-frequency,by-cluster,by-2hit-2allele,by-1000G	none	none	128885:T:C,11949:T:.	60	none	hsa00280:Valine,LeucineAndIsoleucineDegradation;hsa01100:MetabolicPathways	none	AA:C=3414/T=992,EA:C=7761/T=839	AFR:C=7952/T=2454,NFE:C=60704/T=6036,EAS:C=8397/T=257,SAS:C=15721/T=791,FIN:C=6176/T=438,AMR:C=11147/T=431,OTH:C=845/T=63	DLD:998,BCKDHB:998,ACLY:997,BCKDHA:997,OGDH:995,PDHB:994,DHTKD1:993,PDHA1:992,OGDHL:971,BCAT1:959,BCAT2:959	NP_001909.3
ReQTL_cis_star	1:100206504_T>C	ENSG00000137996	RTCA	1	nerve	4e-05	0.00609891	4	2;2	NM_001918.3	missense	12021720	SER,GLY	384/483	1150	0	56	4.4	1.014	C	DBT	by-frequency,by-cluster,by-2hit-2allele,by-1000G	none	none	128885:T:C,11949:T:.	60	none	hsa00280:Valine,LeucineAndIsoleucineDegradation;hsa01100:MetabolicPathways	none	AA:C=3414/T=992,EA:C=7761/T=839	AFR:C=7952/T=2454,NFE:C=60704/T=6036,EAS:C=8397/T=257,SAS:C=15721/T=791,FIN:C=6176/T=438,AMR:C=11147/T=431,OTH:C=845/T=63	DLD:998,BCKDHB:998,ACLY:997,BCKDHA:997,OGDH:995,PDHB:994,DHTKD1:993,PDHA1:992,OGDHL:971,BCAT1:959,BCAT2:959	NP_001909.3
ReQTL_cis_star	1:100206504_T>C	ENSG00000156876	SASS6	1	skinexp	0.00041031	0.0459461	4	2;2	NM_001918.3	missense	12021720	SER,GLY	384/483	1150	0	56	4.4	1.014	C	DBT	by-frequency,by-cluster,by-2hit-2allele,by-1000G	none	none	128885:T:C,11949:T:.	60	none	hsa00280:Valine,LeucineAndIsoleucineDegradation;hsa01100:MetabolicPathways	none	AA:C=3414/T=992,EA:C=7761/T=839	AFR:C=7952/T=2454,NFE:C=60704/T=6036,EAS:C=8397/T=257,SAS:C=15721/T=791,FIN:C=6176/T=438,AMR:C=11147/T=431,OTH:C=845/T=63	DLD:998,BCKDHB:998,ACLY:997,BCKDHA:997,OGDH:995,PDHB:994,DHTKD1:993,PDHA1:992,OGDHL:971,BCAT1:959,BCAT2:959	NP_001909.3
ReQTL_cis_star	1:100266264_G>A	ENSG00000137996	RTCA	1	nerve	1.26e-06	0.000308742	1	1	NM_001130841.1	5-prime-UTR	57327535	none	NA	NA	unknown	NA	-9.67	6.649	G	RTCA	by-frequency,by-cluster,by-1000G	none	none	unknown	157	none	unknown	100266077-100266443	unknown	unknown	BMS1:969,NOC4L:967,RRP9:967,UTP15:964,PWP2:957,WDR12:955,BRIX1:954,IMP4:954,WDR3:953,GRWD1:940	NA
ReQTL_cis_star	1:100288285_C>A	ENSG00000137992	DBT	1	nerve	6.78e-07	0.000179212	3	3	NM_001130841.1	intron	5026409	none	NA	NA	unknown	NA	-1.67	0.972	C	RTCA	by-frequency,by-cluster,by-2hit-2allele,by-1000G	none	none	unknown	1080	none	unknown	none	unknown	unknown	BMS1:969,NOC4L:967,RRP9:967,UTP15:964,PWP2:957,WDR12:955,BRIX1:954,IMP4:954,WDR3:953,GRWD1:940	NA
ReQTL_cis_star	1:100288285_C>A	ENSG00000137996	RTCA	1	nerve	8.55e-06	0.00162441	3	3	NM_001130841.1	intron	5026409	none	NA	NA	unknown	NA	-1.67	0.972	C	RTCA	by-frequency,by-cluster,by-2hit-2allele,by-1000G	none	none	unknown	1080	none	unknown	none	unknown	unknown	BMS1:969,NOC4L:967,RRP9:967,UTP15:964,PWP2:957,WDR12:955,BRIX1:954,IMP4:954,WDR3:953,GRWD1:940	NA
ReQTL_cis_star	1:100288285_C>A	ENSG00000207750	MIR553	1	nerve	9.29e-05	0.0123562	3	3	NM_001130841.1	intron	5026409	none	NA	NA	unknown	NA	-1.67	0.972	C	RTCA	by-frequency,by-cluster,by-2hit-2allele,by-1000G	none	none	unknown	1080	none	unknown	none	unknown	unknown	BMS1:969,NOC4L:967,RRP9:967,UTP15:964,PWP2:957,WDR12:955,BRIX1:954,IMP4:954,WDR3:953,GRWD1:940	NA
ReQTL_cis_star	1:10258594_C>G	ENSG00000142657	PGD	1	nerve	0.00010272	0.013441	1	1	NM_015074.3	synonymous	12402052	ALA	95/1771	285	unknown	NA	3.83	9.757	C	KIF1B	by-frequency,by-cluster,by-2hit-2allele,by-hapmap,by-1000G	none	none	129399:C:G	79	none	unknown	none	AA:G=403/C=4003,EA:G=2553/C=6047	AFR:A=0/T=0/G=892/C=9512,NFE:A=1/T=4/G=19164/C=47565,EAS:A=0/T=0/G=2568/C=6068,SAS:A=0/T=0/G=3755/C=12755,FIN:A=0/T=0/G=1947/C=4667,AMR:A=0/T=0/G=4076/C=7496,OTH:A=0/T=0/G=235/C=673	KLC1:931,RACGAP1:929,KLC2:929,KIFAP3:926,KIFC2:926,KIF5B:925,KLC3:924,KIF5A:923,KIFC1:921,KIF19:921,KIF21A:921	NP_055889.2
ReQTL_cis_star	1:103555063_C>T	ENSG00000240038	AMY2B	1	skinnonexp	9.38e-06	0.00257417	1	1	NM_017619.3	3-prime-UTR	10754	none	NA	NA	unknown	NA	-1.64	9.183	C	AMY2B,RNPC3	by-frequency,by-cluster,by-1000G	none	none	unknown	30	none	unknown	none	unknown	unknown	SNRPD2:992,SNRPE:991,SNRPF:990,SNRPG:989,SNRPD1:986,SNRPB:985,SNRPD3:985,PRPF8:983,SNRNP35:978,EFTUD2:976	NA
ReQTL_cis_star	1:10375266_C>A	ENSG00000054523	KIF1B	1	nerve	0.000257143	0.0284422	1	1	NM_015074.3	synonymous	11121552	THR	1721/1771	5163	unknown	NA	0.066	8.629	C	KIF1B	by-frequency,by-cluster,by-2hit-2allele,by-hapmap,by-1000G	none	none	129401:C:A	12	none	unknown	none	AA:A=413/C=3993,EA:A=2585/C=6015	AFR:A=901/C=9503,NFE:A=19404/C=47328,EAS:A=2501/C=6135,SAS:A=3882/C=12630,FIN:A=1958/C=4654,AMR:A=4092/C=7482,OTH:A=236/C=672	KLC1:931,RACGAP1:929,KLC2:929,KIFAP3:926,KIFC2:926,KIF5B:925,KLC3:924,KIF5A:923,KIFC1:921,KIF19:921,KIF21A:921	NP_055889.2
ReQTL_cis_star	1:10378629_C>T	ENSG00000142657	PGD	2	skinexp;skinnonexp	4.73172493629449e-06;1.26643490192826e-06	0.00111319156533555;0.000458375403867777	3	1;1;1	NM_015074.3	3-prime-UTR	1536262	none	NA	NA	unknown	NA	-3.21	2.642	T	KIF1B	by-frequency,by-cluster,by-2hit-2allele,by-hapmap,by-1000G	none	none	291618:C:T	2085	none	unknown	none	unknown	unknown	KLC1:931,RACGAP1:929,KLC2:929,KIFAP3:926,KIFC2:926,KIF5B:925,KLC3:924,KIF5A:923,KIFC1:921,KIF19:921,KIF21A:921	NA
ReQTL_cis_star	1:10378629_C>T	ENSG00000160049	DFFA	1	nerve	4.27e-05	0.00643843	3	1;1;1	NM_015074.3	3-prime-UTR	1536262	none	NA	NA	unknown	NA	-3.21	2.642	T	KIF1B	by-frequency,by-cluster,by-2hit-2allele,by-hapmap,by-1000G	none	none	291618:C:T	2085	none	unknown	none	unknown	unknown	KLC1:931,RACGAP1:929,KLC2:929,KIFAP3:926,KIFC2:926,KIF5B:925,KLC3:924,KIF5A:923,KIFC1:921,KIF19:921,KIF21A:921	NA
ReQTL_cis_star	1:10378834_G>A	ENSG00000054523	KIF1B	1	nerve	0.00025618	0.0283573	1	1	NM_015074.3	3-prime-UTR	1002076	none	NA	NA	unknown	NA	-1.03	3.483	G	KIF1B	by-frequency,by-cluster,by-2hit-2allele,by-1000G,by-other-pop	none	none	291619:G:A	2290	none	unknown	none	unknown	unknown	KLC1:931,RACGAP1:929,KLC2:929,KIFAP3:926,KIFC2:926,KIF5B:925,KLC3:924,KIF5A:923,KIFC1:921,KIF19:921,KIF21A:921	NA
ReQTL_cis_star	1:10400428_T>C	ENSG00000054523	KIF1B	1	nerve	4.76e-05	0.00704546	1	1	NM_001304451.1	synonymous	1049887	ASP	40/462	120	unknown	NA	1.38	10.62	T	PGD	by-frequency,by-cluster,by-1000G	none	none	unknown	36	none	hsa00030:PentosePhosphatePathway;hsa00480:GlutathioneMetabolism;hsa01100:MetabolicPathways	none	AA:C=430/T=3976,EA:C=2603/T=5997	AFR:C=949/T=9451,NFE:C=19546/T=47146,EAS:C=2535/T=6101,SAS:C=3869/T=12629,FIN:C=1963/T=4649,AMR:C=4120/T=7452,OTH:C=237/T=667	H6PD:998,IDNK:992,PGLS:986,RPIA:971,RPE:968,TALDO1:964,G6PD:941,TKT:896,GPI:870,PGM1:843	NP_001291380.1
ReQTL_cis_star	1:10413139_C>T	ENSG00000054523	KIF1B	1	nerve	0.000194035	0.0226773	2	2	NM_001304451.1	synonymous	2229687	ASP	222/462	666	unknown	NA	-10.1	0.025	T	PGD	by-frequency,by-cluster,by-1000G	none	none	unknown	78	none	hsa00030:PentosePhosphatePathway;hsa00480:GlutathioneMetabolism;hsa01100:MetabolicPathways	none	AA:T=1453/C=2953,EA:T=2817/C=5783	AFR:G=0/T=3431/C=6975,NFE:G=0/T=21189/C=45531,EAS:G=0/T=3225/C=5409,SAS:G=1/T=4267/C=12244,FIN:G=0/T=2263/C=4345,AMR:G=0/T=4503/C=7065,OTH:G=0/T=279/C=625	H6PD:998,IDNK:992,PGLS:986,RPIA:971,RPE:968,TALDO1:964,G6PD:941,TKT:896,GPI:870,PGM1:843	NP_001291380.1
ReQTL_cis_star	1:10413139_C>T	ENSG00000142657	PGD	1	nerve	0.000515362	0.049219	2	2	NM_001304451.1	synonymous	2229687	ASP	222/462	666	unknown	NA	-10.1	0.025	T	PGD	by-frequency,by-cluster,by-1000G	none	none	unknown	78	none	hsa00030:PentosePhosphatePathway;hsa00480:GlutathioneMetabolism;hsa01100:MetabolicPathways	none	AA:T=1453/C=2953,EA:T=2817/C=5783	AFR:G=0/T=3431/C=6975,NFE:G=0/T=21189/C=45531,EAS:G=0/T=3225/C=5409,SAS:G=1/T=4267/C=12244,FIN:G=0/T=2263/C=4345,AMR:G=0/T=4503/C=7065,OTH:G=0/T=279/C=625	H6PD:998,IDNK:992,PGLS:986,RPIA:971,RPE:968,TALDO1:964,G6PD:941,TKT:896,GPI:870,PGM1:843	NP_001291380.1
ReQTL_cis_star	1:10430824_G>A	ENSG00000175279	CENPS	1	nerve	2.42e-06	0.000544802	2	2	NM_001243768.1	5-prime-UTR	481571	none	NA	NA	unknown	NA	0.296	8.212	G	CENPS,CENPS-CORT	by-frequency,by-cluster,by-2hit-2allele,by-1000G	none	none	unknown	254	none	unknown	10430144-10431015	unknown	unknown	CENPT:884,CENPX:876,FANCM:861,FANCD2:851,UBE2T:838,CENPS:806,FAAP24:802,FANCL:802,FANCI:802,FANCB:802,FANCF:802,FANCA:802	NA
ReQTL_cis_star	1:10430824_G>A	ENSG00000251503	CENPS-CORT	1	nerve	0.00016648	0.0200162	2	2	NM_001243768.1	5-prime-UTR	481571	none	NA	NA	unknown	NA	0.296	8.212	G	CENPS,CENPS-CORT	by-frequency,by-cluster,by-2hit-2allele,by-1000G	none	none	unknown	254	none	unknown	10430144-10431015	unknown	unknown	CENPT:884,CENPX:876,FANCM:861,FANCD2:851,UBE2T:838,CENPS:806,FAAP24:802,FANCL:802,FANCI:802,FANCB:802,FANCF:802,FANCA:802	NA
ReQTL_cis_star	1:10442653_A>G	ENSG00000175279	CENPS	1	nerve	0.000259133	0.0286166	1	1	NM_001243768.1	intron	2847337	none	NA	NA	unknown	NA	-0.022	5.436	A	CENPS,CENPS-CORT	by-frequency,by-cluster,by-2hit-2allele,by-hapmap,by-1000G,by-other-pop	none	none	unknown	210	none	unknown	none	unknown	unknown	CENPT:884,CENPX:876,FANCM:861,FANCD2:851,UBE2T:838,CENPS:806,FAAP24:802,FANCL:802,FANCI:802,FANCB:802,FANCF:802,FANCA:802	NA
ReQTL_cis_star	1:1047614_T>C	ENSG00000176022	B3GALT6	1	nerve	0.000403886	0.0407529	1	1	NM_001305275.1	synonymous	10267	PHE	1186/2069	3558	unknown	NA	-0.32	1.806	T	AGRN	by-frequency,by-cluster,by-1000G	none	none	128302:T:C	42	none	hsa04512:ECM-receptorInteraction	none	AA:C=2389/T=2017,EA:C=7901/T=699	AFR:C=5457/T=4735,NFE:C=60651/T=5629,EAS:C=8628/T=4,SAS:C=15755/T=755,FIN:C=6277/T=337,AMR:C=10891/T=671,OTH:C=833/T=67	DAG1:997,MUSK:990,LRP4:986,UTRN:983,RAPSN:981,DMD:958,GPC1:947,CHRNG:939,LRP2:938,SDC2:938	NP_001292204.1
ReQTL_cis_star	1:1048922_T>C	ENSG00000272512	AL645608.7	3	nerve;skinexp;skinnonexp	8.94563521892286e-07;2.13731335189328e-10;1.01519154332034e-12	0.000228705774238046;1.35922831901044e-07;1.39373165403122e-09	3	1;1;1	NM_001305275.1	synonymous	9442391	THR	1387/2069	4161	unknown	NA	-7.4	0.374	C	AGRN	by-frequency,by-cluster,by-1000G	none	none	128307:T:C	56	none	hsa04512:ECM-receptorInteraction	1048827-1049049	AA:C=1203/T=3103,EA:C=4672/T=3832	AFR:C=894/T=1426,NFE:C=10490/T=5932,EAS:C=2107/T=391,SAS:C=4961/T=3663,FIN:C=354/T=178,AMR:C=2026/T=650,OTH:C=146/T=108	DAG1:997,MUSK:990,LRP4:986,UTRN:983,RAPSN:981,DMD:958,GPC1:947,CHRNG:939,LRP2:938,SDC2:938	NP_001292204.1
ReQTL_cis_star	1:1054900_C>T	ENSG00000272512	AL645608.7	3	nerve;skinexp;skinnonexp	0.000163125452073898;8.76117446415524e-05;1.80380602799279e-07	0.0196822371857084;0.013341316303119;8.3314710677189e-05	3	1;1;1	NM_001305275.1	synonymous	4275402	ASP	2042/2069	6126	unknown	NA	-6.22	2.109	C	AGRN	by-frequency,by-cluster,by-1000G	none	none	128319:C:T	77	none	hsa04512:ECM-receptorInteraction	1054895-1055314	AA:T=1425/C=2865,EA:T=5921/C=2473	AFR:T=812/C=1496,NFE:T=6406/C=2748,EAS:T=698/C=156,SAS:T=4932/C=3082,FIN:T=90/C=34,AMR:T=632/C=184,OTH:T=110/C=74	DAG1:997,MUSK:990,LRP4:986,UTRN:983,RAPSN:981,DMD:958,GPC1:947,CHRNG:939,LRP2:938,SDC2:938	NP_001292204.1
ReQTL_cis_star	1:1055000_C>T	ENSG00000272512	AL645608.7	3	nerve;skinexp;skinnonexp	4.31749378643849e-05;0.000262915884313083;1.01963676463827e-06	0.00650340924454645;0.0325345152494544;0.000380185708044288	3	1;1;1	NM_001305275.1	3-prime-UTR	3121561	none	NA	NA	unknown	NA	-8.42	0.01	C	AGRN	by-frequency,by-cluster,by-1000G	none	none	263157:C:T	177	none	hsa04512:ECM-receptorInteraction	1054895-1055314	AA:T=1883/C=2073,EA:T=2078/C=5556	AFR:T=855/C=669,NFE:T=1829/C=3895,EAS:T=100/C=352,SAS:T=2406/C=5436,FIN:T=13/C=15,AMR:T=96/C=248,OTH:T=61/C=101	DAG1:997,MUSK:990,LRP4:986,UTRN:983,RAPSN:981,DMD:958,GPC1:947,CHRNG:939,LRP2:938,SDC2:938	NA
ReQTL_cis_star	1:1055037_T>C	ENSG00000272512	AL645608.7	2	nerve;skinnonexp	0.000106712558781254;2.34651910375921e-07	0.0138760111011444;0.000105404659950641	2	1;1	NM_001305275.1	3-prime-UTR	2465136	none	NA	NA	unknown	NA	0.489	2.575	C	AGRN	by-frequency,by-cluster,by-1000G	none	none	unknown	214	none	hsa04512:ECM-receptorInteraction	1054895-1055314	unknown	unknown	DAG1:997,MUSK:990,LRP4:986,UTRN:983,RAPSN:981,DMD:958,GPC1:947,CHRNG:939,LRP2:938,SDC2:938	NA
ReQTL_cis_star	1:1055137_C>T	ENSG00000237330	RNF223	1	skinexp	0.000136363	0.0191756	1	1	NM_001305275.1	3-prime-UTR	2710872	none	NA	NA	unknown	NA	0.346	4.988	C	AGRN	by-frequency,by-cluster,by-1000G	none	none	unknown	238	none	hsa04512:ECM-receptorInteraction	1054895-1055314	unknown	unknown	DAG1:997,MUSK:990,LRP4:986,UTRN:983,RAPSN:981,DMD:958,GPC1:947,CHRNG:939,LRP2:938,SDC2:938	NA
ReQTL_cis_star	1:1055604_G>A	ENSG00000237330	RNF223	1	skinexp	0.000158559	0.0216816	1	1	NM_001305275.1	3-prime-UTR	8014	none	NA	NA	unknown	NA	-5.22	1.18	A	AGRN	by-frequency,by-cluster,by-1000G	none	none	unknown	228	none	hsa04512:ECM-receptorInteraction	none	unknown	unknown	DAG1:997,MUSK:990,LRP4:986,UTRN:983,RAPSN:981,DMD:958,GPC1:947,CHRNG:939,LRP2:938,SDC2:938	NA
ReQTL_cis_star	1:10648085_A>G	ENSG00000160049	DFFA	1	skinexp	0.000233601	0.0295895	1	1	NM_001079843.2	synonymous	778228	PHE	1071/1760	3213	unknown	NA	5.69	4.436	G	CASZ1	by-frequency,by-cluster,by-2hit-2allele,by-hapmap,by-1000G	none	none	unknown	55	none	unknown	none	AA:G=1898/A=2462,EA:G=1552/A=6998	AFR:G=2825/A=2639,NFE:G=7098/A=18382,EAS:G=1019/A=2415,SAS:G=3506/A=4988,FIN:G=570/A=946,AMR:G=964/A=2130,OTH:G=112/A=238	ZFP1:869	NP_001073312.1
ReQTL_cis_star	1:10650198_G>A	ENSG00000160049	DFFA	1	skinexp	4.62e-05	0.00782164	1	1	NM_001079843.2	intron	284298	none	NA	NA	unknown	NA	4.49	11.94	A	CASZ1	by-frequency,by-cluster,by-2hit-2allele,by-hapmap,by-1000G	none	none	unknown	492	none	unknown	none	unknown	unknown	ZFP1:869	NA
ReQTL_cis_star	1:1067054_C>T	ENSG00000272512	AL645608.7	1	skinnonexp	0.000225641	0.0350751	1	1	XM_024451970.1	intron	11260596	none	NA	NA	unknown	NA	0.037	3.865	C	LOC112267874	by-frequency,by-cluster,by-2hit-2allele,by-hapmap,by-1000G	none	none	unknown	1219	none	unknown	none	unknown	unknown	none	NA
ReQTL_cis_star	1:107057296_C>T	ENSG00000198890	PRMT6	1	nerve	8.81e-05	0.011826	1	1	NM_018137.2	missense	2232016	ALA,VAL	194/376	581	0.614	64	5.51	31	C	PRMT6	by-frequency,by-cluster,by-1000G,by-other-pop	none	none	http://www.ncbi.nlm.nih.gov/pubmed?term=30595370	82904	none	unknown	107056584-107057788	AA:T=175/C=3777,EA:T=1727/C=6597	AFR:A=1/T=341/C=8990,NFE:A=0/T=13472/C=51836,EAS:A=0/T=1270/C=7288,SAS:A=1/T=3844/C=12637,FIN:A=0/T=1113/C=5497,AMR:A=0/T=1015/C=10523,OTH:A=0/T=166/C=720	HIST2H3A:947,HIST2H2AA3:934,HIST2H2AC:927,HIST1H2AD:913,HIST1H2AH:910,HIST1H2AA:910,HIST1H2AC:910,HIST1H2AJ:910,HIST2H2AB:910,HIST3H2A:910	NP_060607.2
ReQTL_cis_star	1:1071610_G>A	ENSG00000272512	AL645608.7	1	skinnonexp	2.24e-05	0.00538108	1	1	none	upstream-gene	4326571	none	NA	NA	unknown	NA	-3.83	1.952	A	none	by-frequency,by-cluster,by-hapmap,by-1000G	none	none	unknown	966	none	unknown	none	unknown	unknown	none	NA
ReQTL_cis_star	1:108135351_A>C	ENSG00000085491	SLC25A24	2	skinexp;skinnonexp	3.02703504318588e-06;1.72896839287933e-06	0.000752234470657076;0.000600757198712313	3	2;1	NM_013386.4	3-prime-UTR	12065664	none	NA	NA	unknown	NA	3	6.09	C	SLC25A24	by-frequency,by-cluster,by-2hit-2allele,by-1000G	none	none	unknown	1487	none	unknown	none	unknown	unknown	SLC25A4:816,SLC25A5:815,HAND1:814,ANAPC15:774,CD55:774,CDC16:774,GPSM2:758,CDC23:730	NA
ReQTL_cis_star	1:108135351_A>C	ENSG00000260879	AL359258.2	1	skinexp	8.59e-06	0.00186793	3	2;1	NM_013386.4	3-prime-UTR	12065664	none	NA	NA	unknown	NA	3	6.09	C	SLC25A24	by-frequency,by-cluster,by-2hit-2allele,by-1000G	none	none	unknown	1487	none	unknown	none	unknown	unknown	SLC25A4:816,SLC25A5:815,HAND1:814,ANAPC15:774,CD55:774,CDC16:774,GPSM2:758,CDC23:730	NA
ReQTL_cis_star	1:108136110_T>C	ENSG00000085491	SLC25A24	2	skinexp;skinnonexp	8.99626408257807e-09;6.91061261568141e-08	4.17486978234509e-06;3.57366211799019e-05	3	2;1	NM_013386.4	3-prime-UTR	1062986	none	NA	NA	unknown	NA	1.78	8.077	T	SLC25A24	by-frequency,by-cluster,by-2hit-2allele,by-1000G,by-other-pop	none	none	unknown	728	none	unknown	none	unknown	unknown	SLC25A4:816,SLC25A5:815,HAND1:814,ANAPC15:774,CD55:774,CDC16:774,GPSM2:758,CDC23:730	NA
ReQTL_cis_star	1:108136110_T>C	ENSG00000260879	AL359258.2	1	skinexp	1.97e-06	0.000519788	3	2;1	NM_013386.4	3-prime-UTR	1062986	none	NA	NA	unknown	NA	1.78	8.077	T	SLC25A24	by-frequency,by-cluster,by-2hit-2allele,by-1000G,by-other-pop	none	none	unknown	728	none	unknown	none	unknown	unknown	SLC25A4:816,SLC25A5:815,HAND1:814,ANAPC15:774,CD55:774,CDC16:774,GPSM2:758,CDC23:730	NA
ReQTL_cis_star	1:108161212_C>T	ENSG00000270066	AL356488.2	1	skinexp	0.000338912	0.0395603	2	2	NM_013386.4	synonymous	11185293	GLU	160/478	480	unknown	NA	3.64	9.343	C	SLC25A24	by-frequency,by-cluster,by-1000G	none	none	unknown	31	none	unknown	none	AA:T=84/C=4322,EA:T=765/C=7835	AFR:T=158/C=10216,NFE:T=5573/C=61097,EAS:T=60/C=8586,SAS:T=1100/C=15406,FIN:T=539/C=6071,AMR:T=258/C=11312,OTH:T=55/C=851	SLC25A4:816,SLC25A5:815,HAND1:814,ANAPC15:774,CD55:774,CDC16:774,GPSM2:758,CDC23:730	NP_037518.3
ReQTL_cis_star	1:108161212_C>T	ENSG00000278249	SCARNA2	1	skinexp	0.000329486	0.0387223	2	2	NM_013386.4	synonymous	11185293	GLU	160/478	480	unknown	NA	3.64	9.343	C	SLC25A24	by-frequency,by-cluster,by-1000G	none	none	unknown	31	none	unknown	none	AA:T=84/C=4322,EA:T=765/C=7835	AFR:T=158/C=10216,NFE:T=5573/C=61097,EAS:T=60/C=8586,SAS:T=1100/C=15406,FIN:T=539/C=6071,AMR:T=258/C=11312,OTH:T=55/C=851	SLC25A4:816,SLC25A5:815,HAND1:814,ANAPC15:774,CD55:774,CDC16:774,GPSM2:758,CDC23:730	NP_037518.3
ReQTL_cis_star	1:108185862_T>C	ENSG00000085491	SLC25A24	2	skinexp;skinnonexp	5.13276544122074e-09;5.32193715213077e-09	2.49402164610495e-06;3.55572549491364e-06	4	2;2	NM_013386.4	synonymous	862493	LYS	92/478	276	unknown	NA	0.797	9.411	T	SLC25A24	by-frequency,by-cluster,by-2hit-2allele,by-hapmap,by-1000G,by-other-pop	none	none	unknown	35	none	unknown	none	AA:C=815/T=3581,EA:C=1794/T=6794	AFR:C=1809/T=7073,NFE:C=12739/T=40243,EAS:C=776/T=6734,SAS:C=2518/T=12000,FIN:C=1463/T=4439,AMR:C=2325/T=7691,OTH:C=149/T=617	SLC25A4:816,SLC25A5:815,HAND1:814,ANAPC15:774,CD55:774,CDC16:774,GPSM2:758,CDC23:730	NP_037518.3
ReQTL_cis_star	1:108185862_T>C	ENSG00000260879	AL359258.2	2	skinexp;skinnonexp	6.24668628264112e-05;1.06124064597395e-05	0.0100723256546716;0.00286272701957571	4	2;2	NM_013386.4	synonymous	862493	LYS	92/478	276	unknown	NA	0.797	9.411	T	SLC25A24	by-frequency,by-cluster,by-2hit-2allele,by-hapmap,by-1000G,by-other-pop	none	none	unknown	35	none	unknown	none	AA:C=815/T=3581,EA:C=1794/T=6794	AFR:C=1809/T=7073,NFE:C=12739/T=40243,EAS:C=776/T=6734,SAS:C=2518/T=12000,FIN:C=1463/T=4439,AMR:C=2325/T=7691,OTH:C=149/T=617	SLC25A4:816,SLC25A5:815,HAND1:814,ANAPC15:774,CD55:774,CDC16:774,GPSM2:758,CDC23:730	NP_037518.3
ReQTL_cis_star	1:1081961_G>T	ENSG00000237330	RNF223	1	skinexp	3.35e-05	0.00596289	2	1;1	NM_001330306.1	3-prime-UTR	1133647	none	NA	NA	unknown	NA	-2.23	4.027	T	C1orf159	by-frequency,by-cluster,by-2hit-2allele,by-1000G	none	none	unknown	1027	none	unknown	1081484-1082059	unknown	unknown	none	NA
ReQTL_cis_star	1:1081961_G>T	ENSG00000272512	AL645608.7	1	skinnonexp	2.98e-07	0.000129477	2	1;1	NM_001330306.1	3-prime-UTR	1133647	none	NA	NA	unknown	NA	-2.23	4.027	T	C1orf159	by-frequency,by-cluster,by-2hit-2allele,by-1000G	none	none	unknown	1027	none	unknown	1081484-1082059	unknown	unknown	none	NA
ReQTL_cis_star	1:1082764_T>C	ENSG00000188290	HES4	1	skinexp	0.000385084	0.043733	5	1;3;1	NM_001330306.1	3-prime-UTR	9442395	none	NA	NA	unknown	NA	-2.14	7.07	T	C1orf159	by-frequency,by-cluster,by-1000G	none	none	unknown	224	none	unknown	1082720-1083010	unknown	unknown	none	NA
ReQTL_cis_star	1:1082764_T>C	ENSG00000237330	RNF223	1	skinexp	0.000346763	0.0402786	5	1;3;1	NM_001330306.1	3-prime-UTR	9442395	none	NA	NA	unknown	NA	-2.14	7.07	T	C1orf159	by-frequency,by-cluster,by-1000G	none	none	unknown	224	none	unknown	1082720-1083010	unknown	unknown	none	NA
ReQTL_cis_star	1:1082764_T>C	ENSG00000272512	AL645608.7	3	nerve;skinexp;skinnonexp	2.61924136701476e-06;3.68561955512434e-06;6.99028292431438e-10	0.000583403057458363;0.000893095224830087;5.6624407984404e-07	5	1;3;1	NM_001330306.1	3-prime-UTR	9442395	none	NA	NA	unknown	NA	-2.14	7.07	T	C1orf159	by-frequency,by-cluster,by-1000G	none	none	unknown	224	none	unknown	1082720-1083010	unknown	unknown	none	NA
ReQTL_cis_star	1:1083182_C>T	ENSG00000186827	TNFRSF4	1	nerve	0.000369294	0.037962	4	3;1	NM_001330306.1	intron	9442371	none	NA	NA	unknown	NA	-5.31	2.144	C	C1orf159	by-frequency,by-cluster,by-1000G	none	none	unknown	193	none	unknown	none	unknown	unknown	none	NA
ReQTL_cis_star	1:1083182_C>T	ENSG00000242590	AL645608.5	1	nerve	0.000243093	0.0271915	4	3;1	NM_001330306.1	intron	9442371	none	NA	NA	unknown	NA	-5.31	2.144	C	C1orf159	by-frequency,by-cluster,by-1000G	none	none	unknown	193	none	unknown	none	unknown	unknown	none	NA
ReQTL_cis_star	1:1083182_C>T	ENSG00000272512	AL645608.7	2	nerve;skinnonexp	0.000190648079835731;1.59582515868337e-08	0.022365062532603;9.56763087422114e-06	4	3;1	NM_001330306.1	intron	9442371	none	NA	NA	unknown	NA	-5.31	2.144	C	C1orf159	by-frequency,by-cluster,by-1000G	none	none	unknown	193	none	unknown	none	unknown	unknown	none	NA
ReQTL_cis_star	1:1083218_A>G	ENSG00000242485	MRPL20	1	nerve	0.000334881	0.035173	1	1	NM_001330306.1	intron	77980035	none	NA	NA	unknown	NA	-6.53	2.98	A	C1orf159	by-frequency,by-cluster,by-1000G	none	none	unknown	229	none	unknown	none	unknown	unknown	none	NA
ReQTL_cis_star	1:1083800_T>C	ENSG00000272512	AL645608.7	2	skinexp;skinnonexp	1.45837064517403e-06;1.30057039010591e-06	0.000400194149333212;0.000469020706464249	2	1;1	NM_001330306.1	intron	9442396	none	NA	NA	unknown	NA	1.07	8.712	C	C1orf159	by-frequency,by-cluster,by-2hit-2allele,by-hapmap,by-1000G	none	none	unknown	113	none	unknown	none	unknown	unknown	none	NA
ReQTL_cis_star	1:108930191_T>C	ENSG00000121940	CLCC1	1	nerve	5.23e-05	0.00764468	1	1	NM_001048210.2	3-prime-UTR	12030	none	NA	NA	unknown	NA	-5.37	6.978	T	CLCC1,GPSM2	by-frequency,by-cluster,by-2hit-2allele,by-hapmap,by-1000G	none	none	291712:T:C	214	none	unknown	none	unknown	unknown	none	NA
ReQTL_cis_star	1:108931204_G>A	ENSG00000273382	AL356488.3	1	skinexp	0.000376198	0.0429264	1	1	NM_001048210.2	3-prime-UTR	1664415	none	NA	NA	unknown	NA	1.35	2.96	G	CLCC1,GPSM2	by-frequency,by-cluster,by-2hit-2allele,by-1000G,by-other-pop	none	none	unknown	107	none	unknown	none	unknown	unknown	none	NA
ReQTL_cis_star	1:108935031_G>A	ENSG00000228703	AL355310.2	1	skinexp	0.000242344	0.0304644	1	1	NM_001048210.2	intron	839850	none	NA	NA	unknown	NA	-2.72	1.056	A	CLCC1	by-frequency,by-cluster,by-2hit-2allele,by-hapmap,by-1000G,by-other-pop	none	none	unknown	87	none	unknown	none	unknown	unknown	none	NA
ReQTL_cis_star	1:108936808_C>T	ENSG00000228703	AL355310.2	1	skinexp	5.37e-05	0.008869	1	1	NM_001048210.2	intron	338486	none	NA	NA	unknown	NA	0.909	5.523	T	CLCC1	by-frequency,by-cluster,by-2hit-2allele,by-1000G,by-other-pop	none	none	unknown	267	none	unknown	none	unknown	unknown	none	NA
ReQTL_cis_star	1:109094607_C>G	ENSG00000215717	TMEM167B	1	skinexp	4.4e-05	0.00750291	2	2	NM_001322248.1	3-prime-UTR	551001	none	NA	NA	unknown	NA	5.52	8.113	C	TMEM167B	by-frequency,by-cluster,by-2hit-2allele,by-1000G	none	none	unknown	191	none	unknown	none	unknown	unknown	none	NA
ReQTL_cis_star	1:109094607_C>G	ENSG00000273382	AL356488.3	1	skinexp	0.000223845	0.0285919	2	2	NM_001322248.1	3-prime-UTR	551001	none	NA	NA	unknown	NA	5.52	8.113	C	TMEM167B	by-frequency,by-cluster,by-2hit-2allele,by-1000G	none	none	unknown	191	none	unknown	none	unknown	unknown	none	NA
ReQTL_cis_star	1:109096568_G>T	ENSG00000215717	TMEM167B	1	skinexp	4.95e-05	0.00828226	2	2	NM_001322248.1	3-prime-UTR	6765	none	NA	NA	unknown	NA	1.82	8.029	T	TMEM167B	by-frequency,by-cluster,by-2hit-2allele,by-1000G	none	none	unknown	2152	none	unknown	none	unknown	unknown	none	NA
ReQTL_cis_star	1:109096568_G>T	ENSG00000273382	AL356488.3	1	skinexp	4.07e-05	0.00702103	2	2	NM_001322248.1	3-prime-UTR	6765	none	NA	NA	unknown	NA	1.82	8.029	T	TMEM167B	by-frequency,by-cluster,by-2hit-2allele,by-1000G	none	none	unknown	2152	none	unknown	none	unknown	unknown	none	NA
ReQTL_cis_star	1:1091327_C>A	ENSG00000272512	AL645608.7	1	skinexp	0.000273548	0.0335268	1	1	NM_001330306.1	intron	4074137	none	NA	NA	unknown	NA	2	4.754	C	C1orf159	by-frequency,by-cluster,by-2hit-2allele,by-hapmap,by-1000G	none	none	unknown	143	none	unknown	none	unknown	AFR:A=371/C=487,NFE:A=2235/C=1275,EAS:A=422/C=36,SAS:A=2449/C=971,FIN:A=23/C=7,AMR:A=190/C=80,OTH:A=59/C=21	none	NA
ReQTL_cis_star	1:109214673_G>A	ENSG00000215717	TMEM167B	1	skinexp	0.000283566	0.0344772	1	1	NM_001330669.1	intron	4970829	none	NA	NA	unknown	NA	4.79	13.2	G	SARS	by-frequency,by-cluster,by-1000G	none	none	unknown	127	none	hsa00970:Aminoacyl-tRNABiosynthesis	none	unknown	unknown	PSTK:973,GARS:956,TARS:951,CAD:949,YARS:944,TARS2:911,FARS2:901,TARSL2:877,SARS2:858,MARS:851	NA
ReQTL_cis_star	1:109264477_G>A	ENSG00000181754	AMIGO1	1	skinexp	0.000217804	0.027984	1	1	NM_001408.2	synonymous	6689614	PRO	1771/2924	5313	unknown	NA	-9.98	0.01	A	CELSR2	by-frequency,by-cluster,by-2hit-2allele,by-hapmap,by-1000G	none	none	unknown	24	none	unknown	none	AA:A=582/G=3824,EA:A=4005/G=4595	AFR:A=1280/G=9088,NFE:A=30808/G=35804,EAS:A=4035/G=4549,SAS:A=6565/G=9939,FIN:A=2880/G=3726,AMR:A=5916/G=5638,OTH:A=430/G=478	PSRC1:813,PHF20:800,MYO16:800,SORT1:728,VANGL1:722,VANGL2:720	NP_001399.1
ReQTL_cis_star	1:109274570_A>G	ENSG00000134222	PSRC1	1	skinnonexp	5.02e-05	0.0105457	2	1;1	NM_001408.2	3-prime-UTR	7528419	none	NA	NA	unknown	NA	-9	0.007	G	CELSR2	by-frequency,by-cluster,by-2hit-2allele,by-1000G	none	none	http://www.ncbi.nlm.nih.gov/pubmed?term=28753643,28714975,26343387,22003152,26780889,29507422,30670697,30275531	549	none	unknown	none	unknown	unknown	PSRC1:813,PHF20:800,MYO16:800,SORT1:728,VANGL1:722,VANGL2:720	NA
ReQTL_cis_star	1:109274570_A>G	ENSG00000134243	SORT1	1	skinexp	0.00016309	0.0221534	2	1;1	NM_001408.2	3-prime-UTR	7528419	none	NA	NA	unknown	NA	-9	0.007	G	CELSR2	by-frequency,by-cluster,by-2hit-2allele,by-1000G	none	none	http://www.ncbi.nlm.nih.gov/pubmed?term=28753643,28714975,26343387,22003152,26780889,29507422,30670697,30275531	549	none	unknown	none	unknown	unknown	PSRC1:813,PHF20:800,MYO16:800,SORT1:728,VANGL1:722,VANGL2:720	NA
ReQTL_cis_star	1:109274968_G>T	ENSG00000134222	PSRC1	1	skinnonexp	1.42e-05	0.00367203	2	1;1	NM_001408.2	3-prime-UTR	12740374	none	NA	NA	unknown	NA	0.802	0.014	G	CELSR2	by-frequency,by-cluster,by-1000G	none	none	7081:G:T|http://www.ncbi.nlm.nih.gov/pubmed?term=23118302,21347282,28753643,29875488,29212778,30111768,29507422,19060906,28270201,30595370,30718733	947	none	unknown	none	unknown	unknown	PSRC1:813,PHF20:800,MYO16:800,SORT1:728,VANGL1:722,VANGL2:720	NA
ReQTL_cis_star	1:109274968_G>T	ENSG00000134243	SORT1	1	skinexp	0.000308128	0.036789	2	1;1	NM_001408.2	3-prime-UTR	12740374	none	NA	NA	unknown	NA	0.802	0.014	G	CELSR2	by-frequency,by-cluster,by-1000G	none	none	7081:G:T|http://www.ncbi.nlm.nih.gov/pubmed?term=23118302,21347282,28753643,29875488,29212778,30111768,29507422,19060906,28270201,30595370,30718733	947	none	unknown	none	unknown	unknown	PSRC1:813,PHF20:800,MYO16:800,SORT1:728,VANGL1:722,VANGL2:720	NA
ReQTL_cis_star	1:109275216_T>C	ENSG00000134222	PSRC1	1	skinnonexp	7.14e-05	0.0140566	1	1	NM_001408.2	3-prime-UTR	660240	none	NA	NA	unknown	NA	3.35	9.952	T	CELSR2	by-frequency,by-cluster,by-2hit-2allele,by-hapmap,by-1000G	none	none	http://www.ncbi.nlm.nih.gov/pubmed?term=26780889,29186428,29403010,21943158,20864672,29507422,30598549	1195	none	unknown	none	unknown	unknown	PSRC1:813,PHF20:800,MYO16:800,SORT1:728,VANGL1:722,VANGL2:720	NA
ReQTL_cis_star	1:109275684_G>T	ENSG00000134222	PSRC1	1	skinnonexp	4.82e-06	0.00144975	1	1	NM_001408.2	3-prime-UTR	629301	none	NA	NA	unknown	NA	-2.2	4.541	T	CELSR2	by-frequency,by-cluster,by-2hit-2allele,by-hapmap,by-1000G,by-other-pop	none	none	http://www.ncbi.nlm.nih.gov/pubmed?term=27286809,24097068,27790247,29875488,20686565,29507422	1663	none	unknown	none	unknown	unknown	PSRC1:813,PHF20:800,MYO16:800,SORT1:728,VANGL1:722,VANGL2:720	NA
ReQTL_cis_star	1:109312782_G>A	ENSG00000181754	AMIGO1	1	skinexp	0.000165709	0.022437	1	1	NM_001205228.1	3-prime-UTR	461200	none	NA	NA	unknown	NA	5.64	6.589	A	SORT1	by-frequency,by-cluster,by-2hit-2allele,by-hapmap,by-1000G,by-other-pop	none	none	unknown	1276	none	hsa04142:Lysosome;hsa04722:NeurotrophinSignalingPathway	none	unknown	unknown	NGFR:986,BDNF:965,NGF:963,MAGEH1:944,TGOLN2:934,IGF2R:934,NDN:933,VAMP2:922,TFRC:922,SNX2:921	NA
ReQTL_cis_star	1:109313684_G>A	ENSG00000181754	AMIGO1	3	nerve;skinexp;skinnonexp	1.672783006745e-08;5.22927073442463e-12;9.1270018128192e-08	6.58492264755349e-06;4.43026796355188e-09;4.57019656173806e-05	3	1;1;1	NM_001205228.1	3-prime-UTR	464218	none	NA	NA	unknown	NA	-4.9	0.178	G	SORT1	by-frequency,by-cluster,by-2hit-2allele,by-hapmap,by-1000G,by-other-pop	none	none	unknown	374	none	hsa04142:Lysosome;hsa04722:NeurotrophinSignalingPathway	none	unknown	unknown	NGFR:986,BDNF:965,NGF:963,MAGEH1:944,TGOLN2:934,IGF2R:934,NDN:933,VAMP2:922,TFRC:922,SNX2:921	NA
ReQTL_cis_star	1:109342153_T>G	ENSG00000181754	AMIGO1	1	skinexp	0.000444076	0.0488817	1	1	NM_001205228.1	synonymous	2228604	THR	186/695	558	unknown	NA	-1.08	10.48	T	SORT1	by-frequency,by-cluster,by-hapmap,by-1000G	none	none	unknown	6	none	hsa04142:Lysosome;hsa04722:NeurotrophinSignalingPathway	none	AA:G=1850/T=2556,EA:G=6253/T=2347	AFR:G=4268/T=6090,NFE:G=48274/T=18364,EAS:G=8298/T=336,SAS:G=11951/T=4553,FIN:G=4661/T=1937,AMR:G=10200/T=1362,OTH:G=703/T=203	NGFR:986,BDNF:965,NGF:963,MAGEH1:944,TGOLN2:934,IGF2R:934,NDN:933,VAMP2:922,TFRC:922,SNX2:921	NP_001192157.1
ReQTL_cis_star	1:109354481_A>G	ENSG00000181754	AMIGO1	1	skinexp	0.000132188	0.0187021	1	1	NM_001205228.1	synonymous	11142	PHE	62/695	186	unknown	NA	4.18	10.92	G	SORT1	by-frequency,by-cluster,by-2hit-2allele,by-hapmap,by-1000G	none	none	unknown	51	none	hsa04142:Lysosome;hsa04722:NeurotrophinSignalingPathway	none	AA:G=2945/A=1461,EA:G=6259/A=2341	AFR:G=7074/A=3330,NFE:G=48376/A=18342,EAS:G=8316/A=336,SAS:G=11959/A=4551,FIN:G=4666/A=1948,AMR:G=10323/A=1251,OTH:G=714/A=194	NGFR:986,BDNF:965,NGF:963,MAGEH1:944,TGOLN2:934,IGF2R:934,NDN:933,VAMP2:922,TFRC:922,SNX2:921	NP_001192157.1
ReQTL_cis_star	1:109407985_A>G	ENSG00000181754	AMIGO1	1	skinnonexp	5.42e-05	0.0112149	1	1	NM_001199772.1	intron	1149174	none	NA	NA	unknown	NA	3.05	7.941	G	PSMA5	by-frequency,by-cluster,by-2hit-2allele,by-hapmap,by-1000G,by-other-pop	none	none	unknown	1941	none	hsa03050:Proteasome	none	unknown	unknown	PSMC3:999,PSMB4:999,PSMD4:999,PSMB2:999,PSMB11:999,PSMC6:999,PSMC5:999,PSMD14:999,PSMD2:999,PSMB9:999,PSMA7:999,UCHL5:999,PSMC2:999,PSMA1:999,PSMD12:999,PSMD6:999,PSMB8:999,PSMB10:999,PSMD1:999,PSMB5:999,PSMA8:999,PSMA4:999,PSMC4:999,PSMD8:999,PSMA3:999,PSMD7:999,PSMA2:999,PSMB3:999,PSMB7:999,PSMC1:999,PSMA6:999,USP14:999,PSMD11:999,PSMB1:999,PSMD3:999,PSMB6:999	NA
ReQTL_cis_star	1:109480988_G>A	ENSG00000181754	AMIGO1	1	nerve	0.000266447	0.0292809	1	1	NM_001040709.1	3-prime-UTR	12145677	none	NA	NA	unknown	NA	3.36	1.749	A	SYPL2	by-frequency,by-cluster,by-2hit-2allele,by-1000G	none	none	unknown	871	none	unknown	none	unknown	unknown	none	NA
ReQTL_cis_star	1:109497688_A>G	ENSG00000181754	AMIGO1	3	nerve;skinexp;skinnonexp	0.000431723965409183;5.98157221624589e-06;1.21435143406507e-05	0.0429552198578468;0.00136579064027137;0.00321369408315619	3	1;1;1	NM_001134400.1	3-prime-UTR	6666119	none	NA	NA	unknown	NA	1.86	7.914	G	CYB561D1	by-frequency,by-cluster,by-2hit-2allele,by-1000G	none	none	http://www.ncbi.nlm.nih.gov/pubmed?term=30038396,30595370	1933	none	unknown	none	unknown	unknown	none	NA
ReQTL_cis_star	1:109498058_C>T	ENSG00000181754	AMIGO1	3	nerve;skinexp;skinnonexp	2.66538327353697e-07;2.29344244495218e-11;3.40919422046923e-05	7.85195288253632e-05;1.74169018676807e-08;0.0076706124992575	3	1;1;1	NM_001134400.1	3-prime-UTR	2297797	none	NA	NA	unknown	NA	-4.94	4.87	C	CYB561D1	by-frequency,by-cluster,by-2hit-2allele,by-hapmap,by-1000G,by-other-pop	none	none	http://www.ncbi.nlm.nih.gov/pubmed?term=28093568	2303	none	unknown	none	unknown	unknown	none	NA
ReQTL_cis_star	1:109504488_C>G	ENSG00000143028	SYPL2	1	skinexp	0.00040916	0.0458478	3	1;1;1	NM_020703.3	3-prime-UTR	14184	none	NA	NA	unknown	NA	4.38	20.5	C	AMIGO1	by-frequency,by-cluster,by-2hit-2allele,by-hapmap,by-1000G	none	none	http://www.ncbi.nlm.nih.gov/pubmed?term=30038396	4490	none	unknown	none	unknown	unknown	RCBTB1:758	NA
ReQTL_cis_star	1:109504488_C>G	ENSG00000181754	AMIGO1	2	nerve;skinnonexp	1.5720527822364e-05;3.45365031513403e-06	0.00274161517413918;0.00108822395925939	3	1;1;1	NM_020703.3	3-prime-UTR	14184	none	NA	NA	unknown	NA	4.38	20.5	C	AMIGO1	by-frequency,by-cluster,by-2hit-2allele,by-hapmap,by-1000G	none	none	http://www.ncbi.nlm.nih.gov/pubmed?term=30038396	4490	none	unknown	none	unknown	unknown	RCBTB1:758	NA
ReQTL_cis_star	1:109504711_G>A	ENSG00000134202	GSTM3	1	skinexp	8.47e-05	0.0129751	1	1	NM_020703.3	3-prime-UTR	1009437	none	NA	NA	unknown	NA	1.35	15.78	G	AMIGO1	by-frequency,by-cluster,by-2hit-2allele,by-1000G	none	none	unknown	4267	none	unknown	none	unknown	unknown	RCBTB1:758	NA
ReQTL_cis_star	1:109505814_C>A	ENSG00000181754	AMIGO1	1	nerve	0.000117071	0.0149896	1	1	NM_020703.3	3-prime-UTR	3738772	none	NA	NA	unknown	NA	2.68	3.01	A	AMIGO1	by-frequency,by-cluster,by-2hit-2allele,by-hapmap,by-1000G	none	none	http://www.ncbi.nlm.nih.gov/pubmed?term=29326435,30038396	3164	none	unknown	none	unknown	unknown	RCBTB1:758	NA
ReQTL_cis_star	1:109505905_G>A	ENSG00000143106	PSMA5	1	nerve	0.000518003	0.049393	3	2;1	NM_020703.3	3-prime-UTR	3738773	none	NA	NA	unknown	NA	-7.6	0.003	A	AMIGO1	by-frequency,by-cluster,by-2hit-2allele,by-hapmap,by-1000G	none	none	unknown	3073	none	unknown	none	unknown	unknown	RCBTB1:758	NA
ReQTL_cis_star	1:109505905_G>A	ENSG00000181754	AMIGO1	2	nerve;skinnonexp	1.88114011739852e-05;0.000354372737105704	0.00319761094070799;0.0496038506804122	3	2;1	NM_020703.3	3-prime-UTR	3738773	none	NA	NA	unknown	NA	-7.6	0.003	A	AMIGO1	by-frequency,by-cluster,by-2hit-2allele,by-hapmap,by-1000G	none	none	unknown	3073	none	unknown	none	unknown	unknown	RCBTB1:758	NA
ReQTL_cis_star	1:109548825_G>A	ENSG00000168765	GSTM4	1	skinexp	9.52e-05	0.0142924	1	1	NM_006496.3	synonymous	2230350	LYS	35/355	105	unknown	NA	4.88	12	G	GNAI3	by-frequency,by-cluster,by-1000G	none	none	unknown	14	none	hsa04062:ChemokineSignalingPathway;hsa04360:AxonGuidance;hsa04530:TightJunction;hsa04540:GapJunction;hsa04670:LeukocyteTransendothelialMigration;hsa04730:Long-termDepression;hsa04914:Progesterone-mediatedOocyteMaturation;hsa04916:Melanogenesis;hsa05142:ChagasDisease	109548418-109548968	AA:A=26/G=4380,EA:A=271/G=8329	AFR:A=63/G=8375,NFE:A=2070/G=53748,EAS:A=0/G=6812,SAS:A=113/G=13499,FIN:A=313/G=3927,AMR:A=150/G=7650,OTH:A=22/G=644	GNB1:998,GNB2:996,GNG4:995,RGS10:993,GNB3:992,GNB4:992,RGS8:991,GPSM1:989,RGS19:989,RGS14:988	NP_006487.1
ReQTL_cis_star	1:109593836_A>G	ENSG00000168765	GSTM4	1	skinexp	1.72e-07	5.94e-05	5	1;3;1	NM_006496.3	3-prime-UTR	2301230	none	NA	NA	unknown	NA	2.39	0.694	A	GNAI3	by-frequency,by-cluster,by-2hit-2allele,by-1000G	none	none	unknown	1492	none	hsa04062:ChemokineSignalingPathway;hsa04360:AxonGuidance;hsa04530:TightJunction;hsa04540:GapJunction;hsa04670:LeukocyteTransendothelialMigration;hsa04730:Long-termDepression;hsa04914:Progesterone-mediatedOocyteMaturation;hsa04916:Melanogenesis;hsa05142:ChagasDisease	none	unknown	unknown	GNB1:998,GNB2:996,GNG4:995,RGS10:993,GNB3:992,GNB4:992,RGS8:991,GPSM1:989,RGS19:989,RGS14:988	NA
ReQTL_cis_star	1:109593836_A>G	ENSG00000181754	AMIGO1	3	nerve;skinexp;skinnonexp	9.57084209503062e-07;2.15325524793826e-13;3.18636470944798e-11	0.000242557369587374;2.24015950385995e-10;3.32078588606295e-08	5	1;3;1	NM_006496.3	3-prime-UTR	2301230	none	NA	NA	unknown	NA	2.39	0.694	A	GNAI3	by-frequency,by-cluster,by-2hit-2allele,by-1000G	none	none	unknown	1492	none	hsa04062:ChemokineSignalingPathway;hsa04360:AxonGuidance;hsa04530:TightJunction;hsa04540:GapJunction;hsa04670:LeukocyteTransendothelialMigration;hsa04730:Long-termDepression;hsa04914:Progesterone-mediatedOocyteMaturation;hsa04916:Melanogenesis;hsa05142:ChagasDisease	none	unknown	unknown	GNB1:998,GNB2:996,GNG4:995,RGS10:993,GNB3:992,GNB4:992,RGS8:991,GPSM1:989,RGS19:989,RGS14:988	NA
ReQTL_cis_star	1:109593836_A>G	ENSG00000225113	AL355310.1	1	skinexp	1.42e-07	5.03e-05	5	1;3;1	NM_006496.3	3-prime-UTR	2301230	none	NA	NA	unknown	NA	2.39	0.694	A	GNAI3	by-frequency,by-cluster,by-2hit-2allele,by-1000G	none	none	unknown	1492	none	hsa04062:ChemokineSignalingPathway;hsa04360:AxonGuidance;hsa04530:TightJunction;hsa04540:GapJunction;hsa04670:LeukocyteTransendothelialMigration;hsa04730:Long-termDepression;hsa04914:Progesterone-mediatedOocyteMaturation;hsa04916:Melanogenesis;hsa05142:ChagasDisease	none	unknown	unknown	GNB1:998,GNB2:996,GNG4:995,RGS10:993,GNB3:992,GNB4:992,RGS8:991,GPSM1:989,RGS19:989,RGS14:988	NA
ReQTL_cis_star	1:109628274_T>C	ENSG00000168765	GSTM4	1	skinexp	2.81e-05	0.00512452	2	2	NM_001257360.1	synonymous	863978	HIS	478/880	1434	unknown	NA	-1.77	7.305	T	AMPD2	by-frequency,by-cluster,by-2hit-2allele,by-hapmap,by-1000G	none	none	unknown	4	none	hsa00230:PurineMetabolism;hsa01100:MetabolicPathways	none	AA:C=3331/T=1075,EA:C=5568/T=3032	AFR:C=7844/T=2556,NFE:C=43949/T=22599,EAS:C=8494/T=156,SAS:C=14179/T=2301,FIN:C=4759/T=1839,AMR:C=9152/T=2396,OTH:C=695/T=211	ADK:971,APRT:964,HPRT1:961,IMPDH2:954,ADSS:952,NT5E:952,ADSSL1:945,NT5C1B-RDH14:943,NT5C1A:943,AK8:938	NP_001244289.1
ReQTL_cis_star	1:109628274_T>C	ENSG00000181754	AMIGO1	1	skinexp	8.49e-05	0.0130049	2	2	NM_001257360.1	synonymous	863978	HIS	478/880	1434	unknown	NA	-1.77	7.305	T	AMPD2	by-frequency,by-cluster,by-2hit-2allele,by-hapmap,by-1000G	none	none	unknown	4	none	hsa00230:PurineMetabolism;hsa01100:MetabolicPathways	none	AA:C=3331/T=1075,EA:C=5568/T=3032	AFR:C=7844/T=2556,NFE:C=43949/T=22599,EAS:C=8494/T=156,SAS:C=14179/T=2301,FIN:C=4759/T=1839,AMR:C=9152/T=2396,OTH:C=695/T=211	ADK:971,APRT:964,HPRT1:961,IMPDH2:954,ADSS:952,NT5E:952,ADSSL1:945,NT5C1B-RDH14:943,NT5C1A:943,AK8:938	NP_001244289.1
ReQTL_cis_star	1:109631153_G>T	ENSG00000168765	GSTM4	2	nerve;skinexp	7.1268612847089e-05;2.86649196230867e-05	0.00991730185006577;0.00522228208961706	2	1;1	NM_001257360.1	3-prime-UTR	568686	none	NA	NA	unknown	NA	3.54	16.89	G	AMPD2	by-frequency,by-cluster,by-2hit-2allele,by-1000G,by-other-pop	none	none	unknown	211	none	hsa00230:PurineMetabolism;hsa01100:MetabolicPathways	none	AA:T=614/G=3776,EA:T=1327/G=7255	AFR:A=0/T=710/G=3692,NFE:A=0/T=4706/G=16632,EAS:A=0/T=159/G=2023,SAS:A=5/T=1527/G=7896,FIN:A=0/T=306/G=778,AMR:A=0/T=178/G=1064,OTH:A=0/T=49/G=255	ADK:971,APRT:964,HPRT1:961,IMPDH2:954,ADSS:952,NT5E:952,ADSSL1:945,NT5C1B-RDH14:943,NT5C1A:943,AK8:938	NA
ReQTL_cis_star	1:109631583_C>T	ENSG00000168765	GSTM4	2	nerve;skinexp	0.00022187026967937;3.57676115081498e-05	0.0252782240904322;0.00630200954230795	2	1;1	NM_001257360.1	3-prime-UTR	538388	none	NA	NA	unknown	NA	-0.208	6.864	C	AMPD2	by-frequency,by-cluster,by-2hit-2allele,by-1000G	none	none	unknown	641	none	hsa00230:PurineMetabolism;hsa01100:MetabolicPathways	none	unknown	unknown	ADK:971,APRT:964,HPRT1:961,IMPDH2:954,ADSS:952,NT5E:952,ADSSL1:945,NT5C1B-RDH14:943,NT5C1A:943,AK8:938	NA
ReQTL_cis_star	1:109659077_T>C	ENSG00000168765	GSTM4	3	nerve;skinexp;skinnonexp	6.58105853906469e-05;2.59048388566002e-05;0.000214681915262325	0.00927766857207986;0.00478777722320803;0.0337440717028935	3	1;1;1	NM_000850.4	synonymous	506008	PHE	178/219	534	unknown	NA	-0.015	6.711	T	GSTM4	by-frequency,by-cluster,by-2hit-2allele,by-1000G	none	none	unknown	34	none	hsa00480:GlutathioneMetabolism;hsa00980:MetabolismOfXenobioticsByCytochromeP450;hsa00982:DrugMetabolism-CytochromeP450	none	AA:C=2704/T=1702,EA:C=7507/T=1087	unknown	GSTM2:985,GSTM3:977,GSTM5:976,GSTA4:951,GSTT2B:942,GSTM1:931,MGST3:928,GSTO2:925,GSTO1:925,GSTK1:924	NP_000841.1
ReQTL_cis_star	1:109670378_T>A	ENSG00000134184	GSTM1	1	skinexp	7.42e-05	0.0116463	4	1;3	NM_000848.3	intron	1149178	none	NA	NA	unknown	NA	2.2	5.253	T	GSTM2	by-frequency,by-cluster,by-2hit-2allele,by-1000G,by-other-pop	none	none	unknown	805	none	hsa00480:GlutathioneMetabolism;hsa00980:MetabolismOfXenobioticsByCytochromeP450;hsa00982:DrugMetabolism-CytochromeP450	none	unknown	unknown	GSTM3:995,GSTM1:990,GSTM4:985,GSTM5:977,CYP1A1:947,GSTT2B:945,GSTA4:942,CYP2E1:937,EPHX1:937,GSTO1:936	NA
ReQTL_cis_star	1:109670378_T>A	ENSG00000168765	GSTM4	1	skinexp	2.57e-07	8.54e-05	4	1;3	NM_000848.3	intron	1149178	none	NA	NA	unknown	NA	2.2	5.253	T	GSTM2	by-frequency,by-cluster,by-2hit-2allele,by-1000G,by-other-pop	none	none	unknown	805	none	hsa00480:GlutathioneMetabolism;hsa00980:MetabolismOfXenobioticsByCytochromeP450;hsa00982:DrugMetabolism-CytochromeP450	none	unknown	unknown	GSTM3:995,GSTM1:990,GSTM4:985,GSTM5:977,CYP1A1:947,GSTT2B:945,GSTA4:942,CYP2E1:937,EPHX1:937,GSTO1:936	NA
ReQTL_cis_star	1:109670378_T>A	ENSG00000181754	AMIGO1	1	skinexp	6.89e-06	0.00154408	4	1;3	NM_000848.3	intron	1149178	none	NA	NA	unknown	NA	2.2	5.253	T	GSTM2	by-frequency,by-cluster,by-2hit-2allele,by-1000G,by-other-pop	none	none	unknown	805	none	hsa00480:GlutathioneMetabolism;hsa00980:MetabolismOfXenobioticsByCytochromeP450;hsa00982:DrugMetabolism-CytochromeP450	none	unknown	unknown	GSTM3:995,GSTM1:990,GSTM4:985,GSTM5:977,CYP1A1:947,GSTT2B:945,GSTA4:942,CYP2E1:937,EPHX1:937,GSTO1:936	NA
ReQTL_cis_star	1:109670378_T>A	ENSG00000213366	GSTM2	1	nerve	5.95e-05	0.0085285	4	1;3	NM_000848.3	intron	1149178	none	NA	NA	unknown	NA	2.2	5.253	T	GSTM2	by-frequency,by-cluster,by-2hit-2allele,by-1000G,by-other-pop	none	none	unknown	805	none	hsa00480:GlutathioneMetabolism;hsa00980:MetabolismOfXenobioticsByCytochromeP450;hsa00982:DrugMetabolism-CytochromeP450	none	unknown	unknown	GSTM3:995,GSTM1:990,GSTM4:985,GSTM5:977,CYP1A1:947,GSTT2B:945,GSTA4:942,CYP2E1:937,EPHX1:937,GSTO1:936	NA
ReQTL_cis_star	1:109670836_T>C	ENSG00000168765	GSTM4	1	nerve	0.000285981	0.0310218	1	1	NM_000848.3	intron	673151	none	NA	NA	unknown	NA	-2.74	1.136	C	GSTM2	by-frequency,by-cluster,by-hapmap,by-1000G	none	none	unknown	449	none	hsa00480:GlutathioneMetabolism;hsa00980:MetabolismOfXenobioticsByCytochromeP450;hsa00982:DrugMetabolism-CytochromeP450	none	unknown	unknown	GSTM3:995,GSTM1:990,GSTM4:985,GSTM5:977,CYP1A1:947,GSTT2B:945,GSTA4:942,CYP2E1:937,EPHX1:937,GSTO1:936	NA
ReQTL_cis_star	1:109670892_A>T	ENSG00000134184	GSTM1	3	nerve;skinexp;skinnonexp	6.93045366722302e-06;1.50891252974327e-06;2.20721625607436e-07	0.00135582967962934;0.000412557298441148;9.97921990351833e-05	10	4;4;2	NM_000848.3	intron	574344	none	NA	NA	unknown	NA	0.401	2.884	T	GSTM2	by-frequency,by-cluster,by-hapmap,by-1000G,by-other-pop	none	none	unknown	393	none	hsa00480:GlutathioneMetabolism;hsa00980:MetabolismOfXenobioticsByCytochromeP450;hsa00982:DrugMetabolism-CytochromeP450	none	unknown	unknown	GSTM3:995,GSTM1:990,GSTM4:985,GSTM5:977,CYP1A1:947,GSTT2B:945,GSTA4:942,CYP2E1:937,EPHX1:937,GSTO1:936	NA
ReQTL_cis_star	1:109670892_A>T	ENSG00000134202	GSTM3	2	nerve;skinexp	0.000230159382478997;2.55286394100833e-05	0.026031894515438;0.00473020131660504	10	4;4;2	NM_000848.3	intron	574344	none	NA	NA	unknown	NA	0.401	2.884	T	GSTM2	by-frequency,by-cluster,by-hapmap,by-1000G,by-other-pop	none	none	unknown	393	none	hsa00480:GlutathioneMetabolism;hsa00980:MetabolismOfXenobioticsByCytochromeP450;hsa00982:DrugMetabolism-CytochromeP450	none	unknown	unknown	GSTM3:995,GSTM1:990,GSTM4:985,GSTM5:977,CYP1A1:947,GSTT2B:945,GSTA4:942,CYP2E1:937,EPHX1:937,GSTO1:936	NA
ReQTL_cis_star	1:109670892_A>T	ENSG00000168765	GSTM4	2	nerve;skinexp	6.41453129821654e-05;0.000187074044252227	0.00908703140040381;0.0247369862634588	10	4;4;2	NM_000848.3	intron	574344	none	NA	NA	unknown	NA	0.401	2.884	T	GSTM2	by-frequency,by-cluster,by-hapmap,by-1000G,by-other-pop	none	none	unknown	393	none	hsa00480:GlutathioneMetabolism;hsa00980:MetabolismOfXenobioticsByCytochromeP450;hsa00982:DrugMetabolism-CytochromeP450	none	unknown	unknown	GSTM3:995,GSTM1:990,GSTM4:985,GSTM5:977,CYP1A1:947,GSTT2B:945,GSTA4:942,CYP2E1:937,EPHX1:937,GSTO1:936	NA
ReQTL_cis_star	1:109670892_A>T	ENSG00000260246	AC000032.1	3	nerve;skinexp;skinnonexp	0.000443139379263924;9.79506218489734e-06;0.000201180074165866	0.043833053768379;0.00209411340726693;0.0320807211383802	10	4;4;2	NM_000848.3	intron	574344	none	NA	NA	unknown	NA	0.401	2.884	T	GSTM2	by-frequency,by-cluster,by-hapmap,by-1000G,by-other-pop	none	none	unknown	393	none	hsa00480:GlutathioneMetabolism;hsa00980:MetabolismOfXenobioticsByCytochromeP450;hsa00982:DrugMetabolism-CytochromeP450	none	unknown	unknown	GSTM3:995,GSTM1:990,GSTM4:985,GSTM5:977,CYP1A1:947,GSTT2B:945,GSTA4:942,CYP2E1:937,EPHX1:937,GSTO1:936	NA
ReQTL_cis_star	1:109690525_C>T	ENSG00000260246	AC000032.1	2	nerve;skinexp	9.21890355818338e-05;4.32326288925421e-05	0.0122920038603486;0.00739017138139587	2	1;1	NM_000561.3	synonymous	1056806	ASP	176/219	528	unknown	NA	-7.06	1.278	C	GSTM1	by-frequency,by-cluster,by-2hit-2allele,by-hapmap,by-1000G	none	none	unknown	40	none	hsa00480:GlutathioneMetabolism;hsa00980:MetabolismOfXenobioticsByCytochromeP450;hsa00982:DrugMetabolism-CytochromeP450	none	AA:T=1047/C=3255,EA:T=952/C=7310	AFR:T=2087/C=7281,NFE:T=6314/C=37474,EAS:T=1483/C=3785,SAS:T=3740/C=7340,FIN:T=420/C=4106,AMR:T=2471/C=6179,OTH:T=113/C=501	GSTM2:990,CYP1A1:987,CYP2E1:977,EPHX1:972,CYP1A2:961,CYP1B1:961,CYP2B6:955,CYP3A4:948,GSTA4:945,GSTO2:945	NP_000552.2
ReQTL_cis_star	1:109718120_T>C	ENSG00000134184	GSTM1	1	nerve	4.4e-07	0.000122494	5	3;1;1	NM_000851.3	3-prime-UTR	11807	none	NA	NA	unknown	NA	0.479	7.475	C	GSTM5	by-frequency,by-cluster,by-2hit-2allele,by-1000G	none	none	unknown	784	none	hsa00480:GlutathioneMetabolism;hsa00980:MetabolismOfXenobioticsByCytochromeP450;hsa00982:DrugMetabolism-CytochromeP450	none	unknown	unknown	GSTM2:977,GSTM3:976,GSTM4:976,GSTT2B:954,GSTA2:934,GSTA1:933,GSTA4:932,GSTO1:927,CYP1A1:924,GSTO2:924	NA
ReQTL_cis_star	1:109718120_T>C	ENSG00000134202	GSTM3	3	nerve;skinexp;skinnonexp	2.53432345636447e-14;4.55846674433558e-05;2.84926784267558e-06	2.77677246048053e-11;0.00772454282399976;0.00092192418519444	5	3;1;1	NM_000851.3	3-prime-UTR	11807	none	NA	NA	unknown	NA	0.479	7.475	C	GSTM5	by-frequency,by-cluster,by-2hit-2allele,by-1000G	none	none	unknown	784	none	hsa00480:GlutathioneMetabolism;hsa00980:MetabolismOfXenobioticsByCytochromeP450;hsa00982:DrugMetabolism-CytochromeP450	none	unknown	unknown	GSTM2:977,GSTM3:976,GSTM4:976,GSTT2B:954,GSTA2:934,GSTA1:933,GSTA4:932,GSTO1:927,CYP1A1:924,GSTO2:924	NA
ReQTL_cis_star	1:109718120_T>C	ENSG00000260246	AC000032.1	1	nerve	3e-06	0.000656563	5	3;1;1	NM_000851.3	3-prime-UTR	11807	none	NA	NA	unknown	NA	0.479	7.475	C	GSTM5	by-frequency,by-cluster,by-2hit-2allele,by-1000G	none	none	unknown	784	none	hsa00480:GlutathioneMetabolism;hsa00980:MetabolismOfXenobioticsByCytochromeP450;hsa00982:DrugMetabolism-CytochromeP450	none	unknown	unknown	GSTM2:977,GSTM3:976,GSTM4:976,GSTT2B:954,GSTA2:934,GSTA1:933,GSTA4:932,GSTO1:927,CYP1A1:924,GSTO2:924	NA
ReQTL_cis_star	1:109734781_T>C	ENSG00000134184	GSTM1	1	nerve	0.000177393	0.02109	4	3;1	NM_000849.4	3-prime-UTR	3814309	none	NA	NA	unknown	NA	-0.161	6.51	T	GSTM3	by-frequency,by-cluster,by-2hit-2allele,by-hapmap,by-1000G	none	none	unknown	2389	none	hsa00480:GlutathioneMetabolism;hsa00980:MetabolismOfXenobioticsByCytochromeP450;hsa00982:DrugMetabolism-CytochromeP450	none	unknown	unknown	GSTM2:995,GSTM4:977,GSTM5:976,GSTA4:958,CYP1A1:955,EPHX1:945,GSTT2B:944,CYP2E1:942,GSTO1:936,CYP1B1:935	NA
ReQTL_cis_star	1:109734781_T>C	ENSG00000134201	GSTM5	1	nerve	1.17e-12	1e-09	4	3;1	NM_000849.4	3-prime-UTR	3814309	none	NA	NA	unknown	NA	-0.161	6.51	T	GSTM3	by-frequency,by-cluster,by-2hit-2allele,by-hapmap,by-1000G	none	none	unknown	2389	none	hsa00480:GlutathioneMetabolism;hsa00980:MetabolismOfXenobioticsByCytochromeP450;hsa00982:DrugMetabolism-CytochromeP450	none	unknown	unknown	GSTM2:995,GSTM4:977,GSTM5:976,GSTA4:958,CYP1A1:955,EPHX1:945,GSTT2B:944,CYP2E1:942,GSTO1:936,CYP1B1:935	NA
ReQTL_cis_star	1:109734781_T>C	ENSG00000213366	GSTM2	1	skinnonexp	0.000310687	0.0448111	4	3;1	NM_000849.4	3-prime-UTR	3814309	none	NA	NA	unknown	NA	-0.161	6.51	T	GSTM3	by-frequency,by-cluster,by-2hit-2allele,by-hapmap,by-1000G	none	none	unknown	2389	none	hsa00480:GlutathioneMetabolism;hsa00980:MetabolismOfXenobioticsByCytochromeP450;hsa00982:DrugMetabolism-CytochromeP450	none	unknown	unknown	GSTM2:995,GSTM4:977,GSTM5:976,GSTA4:958,CYP1A1:955,EPHX1:945,GSTT2B:944,CYP2E1:942,GSTO1:936,CYP1B1:935	NA
ReQTL_cis_star	1:109734781_T>C	ENSG00000260246	AC000032.1	1	nerve	0.000473437	0.0460822	4	3;1	NM_000849.4	3-prime-UTR	3814309	none	NA	NA	unknown	NA	-0.161	6.51	T	GSTM3	by-frequency,by-cluster,by-2hit-2allele,by-hapmap,by-1000G	none	none	unknown	2389	none	hsa00480:GlutathioneMetabolism;hsa00980:MetabolismOfXenobioticsByCytochromeP450;hsa00982:DrugMetabolism-CytochromeP450	none	unknown	unknown	GSTM2:995,GSTM4:977,GSTM5:976,GSTA4:958,CYP1A1:955,EPHX1:945,GSTT2B:944,CYP2E1:942,GSTO1:936,CYP1B1:935	NA
ReQTL_cis_star	1:109736350_C>T	ENSG00000134201	GSTM5	1	nerve	7.98e-05	0.010896	1	1	NM_000849.4	3-prime-UTR	1537236	none	NA	NA	unknown	NA	-1.1	4.233	T	GSTM3	by-frequency,by-cluster,by-2hit-2allele,by-hapmap,by-1000G,by-other-pop	none	none	unknown	820	none	hsa00480:GlutathioneMetabolism;hsa00980:MetabolismOfXenobioticsByCytochromeP450;hsa00982:DrugMetabolism-CytochromeP450	none	unknown	unknown	GSTM2:995,GSTM4:977,GSTM5:976,GSTA4:958,CYP1A1:955,EPHX1:945,GSTT2B:944,CYP2E1:942,GSTO1:936,CYP1B1:935	NA
ReQTL_cis_star	1:109736980_T>G	ENSG00000134184	GSTM1	2	nerve;skinexp	8.38090468634303e-05;1.99693536669539e-05	0.0113479307019964;0.00383455661289637	8	3;3;2	NM_000849.4	3-prime-UTR	2234696	none	NA	NA	unknown	NA	-4.37	6.355	T	GSTM3	by-frequency,by-cluster,by-1000G	none	none	unknown	190	none	hsa00480:GlutathioneMetabolism;hsa00980:MetabolismOfXenobioticsByCytochromeP450;hsa00982:DrugMetabolism-CytochromeP450	none	unknown	unknown	GSTM2:995,GSTM4:977,GSTM5:976,GSTA4:958,CYP1A1:955,EPHX1:945,GSTT2B:944,CYP2E1:942,GSTO1:936,CYP1B1:935	NA
ReQTL_cis_star	1:109736980_T>G	ENSG00000134202	GSTM3	3	nerve;skinexp;skinnonexp	1.1087582483377e-09;8.38918910729059e-09;7.10670973141293e-08	5.59652125121453e-07;3.9220691075675e-06;3.66348448788028e-05	8	3;3;2	NM_000849.4	3-prime-UTR	2234696	none	NA	NA	unknown	NA	-4.37	6.355	T	GSTM3	by-frequency,by-cluster,by-1000G	none	none	unknown	190	none	hsa00480:GlutathioneMetabolism;hsa00980:MetabolismOfXenobioticsByCytochromeP450;hsa00982:DrugMetabolism-CytochromeP450	none	unknown	unknown	GSTM2:995,GSTM4:977,GSTM5:976,GSTA4:958,CYP1A1:955,EPHX1:945,GSTT2B:944,CYP2E1:942,GSTO1:936,CYP1B1:935	NA
ReQTL_cis_star	1:109736980_T>G	ENSG00000260246	AC000032.1	3	nerve;skinexp;skinnonexp	2.31524623052097e-05;1.72689713097911e-06;5.67264205363955e-06	0.00382354604909103;0.000463263652622305;0.00166688077496965	8	3;3;2	NM_000849.4	3-prime-UTR	2234696	none	NA	NA	unknown	NA	-4.37	6.355	T	GSTM3	by-frequency,by-cluster,by-1000G	none	none	unknown	190	none	hsa00480:GlutathioneMetabolism;hsa00980:MetabolismOfXenobioticsByCytochromeP450;hsa00982:DrugMetabolism-CytochromeP450	none	unknown	unknown	GSTM2:995,GSTM4:977,GSTM5:976,GSTA4:958,CYP1A1:955,EPHX1:945,GSTT2B:944,CYP2E1:942,GSTO1:936,CYP1B1:935	NA
ReQTL_cis_star	1:109737079_C>T	ENSG00000085433	WDR47	1	skinnonexp	0.00033441	0.0474256	3	2;1	NM_000849.4	missense	7483	VAL,ILE	224/226	670	0	29	-5.25	0.011	C	GSTM3	by-frequency,by-cluster,by-2hit-2allele,by-hapmap,by-1000G	none	none	unknown	91	none	hsa00480:GlutathioneMetabolism;hsa00980:MetabolismOfXenobioticsByCytochromeP450;hsa00982:DrugMetabolism-CytochromeP450	none	AA:T=493/C=3913,EA:T=2550/C=6050	AFR:T=1036/C=9364,NFE:T=19480/C=47212,EAS:T=6372/C=2264,SAS:T=7018/C=9482,FIN:T=1952/C=4660,AMR:T=5265/C=6301,OTH:T=302/C=606	GSTM2:995,GSTM4:977,GSTM5:976,GSTA4:958,CYP1A1:955,EPHX1:945,GSTT2B:944,CYP2E1:942,GSTO1:936,CYP1B1:935	NP_000840.2
ReQTL_cis_star	1:109737079_C>T	ENSG00000134184	GSTM1	1	nerve	0.000322018	0.0341252	3	2;1	NM_000849.4	missense	7483	VAL,ILE	224/226	670	0	29	-5.25	0.011	C	GSTM3	by-frequency,by-cluster,by-2hit-2allele,by-hapmap,by-1000G	none	none	unknown	91	none	hsa00480:GlutathioneMetabolism;hsa00980:MetabolismOfXenobioticsByCytochromeP450;hsa00982:DrugMetabolism-CytochromeP450	none	AA:T=493/C=3913,EA:T=2550/C=6050	AFR:T=1036/C=9364,NFE:T=19480/C=47212,EAS:T=6372/C=2264,SAS:T=7018/C=9482,FIN:T=1952/C=4660,AMR:T=5265/C=6301,OTH:T=302/C=606	GSTM2:995,GSTM4:977,GSTM5:976,GSTA4:958,CYP1A1:955,EPHX1:945,GSTT2B:944,CYP2E1:942,GSTO1:936,CYP1B1:935	NP_000840.2
ReQTL_cis_star	1:109737079_C>T	ENSG00000134201	GSTM5	1	nerve	3.36e-13	3.14e-10	3	2;1	NM_000849.4	missense	7483	VAL,ILE	224/226	670	0	29	-5.25	0.011	C	GSTM3	by-frequency,by-cluster,by-2hit-2allele,by-hapmap,by-1000G	none	none	unknown	91	none	hsa00480:GlutathioneMetabolism;hsa00980:MetabolismOfXenobioticsByCytochromeP450;hsa00982:DrugMetabolism-CytochromeP450	none	AA:T=493/C=3913,EA:T=2550/C=6050	AFR:T=1036/C=9364,NFE:T=19480/C=47212,EAS:T=6372/C=2264,SAS:T=7018/C=9482,FIN:T=1952/C=4660,AMR:T=5265/C=6301,OTH:T=302/C=606	GSTM2:995,GSTM4:977,GSTM5:976,GSTA4:958,CYP1A1:955,EPHX1:945,GSTT2B:944,CYP2E1:942,GSTO1:936,CYP1B1:935	NP_000840.2
ReQTL_cis_star	1:109984850_G>A	ENSG00000181754	AMIGO1	1	skinexp	9.87e-05	0.0147092	1	1	NM_001242673.1	5-prime-UTR	17551493	none	NA	NA	unknown	NA	3.07	10.87	G	AHCYL1	by-frequency,by-cluster,by-1000G	none	none	unknown	323	none	hsa00270:CysteineAndMethionineMetabolism;hsa00450:SelenoaminoAcidMetabolism;hsa01100:MetabolicPathways	109984627-109985404	unknown	unknown	MTR:985,ITPR1:980,CBS:965,MAT1A:961,MAT2A:961,ITPR3:958,BHMT:955,ITPR2:916,SLC4A4:911,AHCYL2:908	NA
ReQTL_cis_star	1:11026275_A>G	ENSG00000009724	MASP2	1	nerve	4.21e-07	0.000117756	1	1	XM_017000863.2	intron	2273347	none	NA	NA	unknown	NA	-5.44	1.311	A	TARDBP	by-frequency,by-cluster,by-2hit-2allele,by-hapmap,by-1000G	none	none	unknown	608	none	unknown	none	unknown	unknown	C9orf72:941,UBQLN2:901,FUS:893,SOD1:874,VCP:868,UBQLN1:797,NDRG3:780,GRN:780,TMEM106B:761,VAPB:748	NA
ReQTL_cis_star	1:11026660_A>G	ENSG00000009724	MASP2	1	nerve	0.000162733	0.0196443	3	2;1	NM_006610.3	3-prime-UTR	1033638	none	NA	NA	unknown	NA	-5.1	0.646	G	MASP2,TARDBP	by-frequency,by-cluster,by-2hit-2allele,by-hapmap,by-1000G	none	none	291772:A:G	989	none	hsa04610:ComplementAndCoagulationCascades	none	unknown	unknown	MBL2:988,C4B:981,SERPING1:940,MASP1:934,C4A:910,FCN2:890,C2:826,FCN3:704,FCN1:704	NA
ReQTL_cis_star	1:11026660_A>G	ENSG00000226849	AL109811.1	2	nerve;skinexp	5.2294182072825e-05;0.000165316086524029	0.00764766382323494;0.0223902126311147	3	2;1	NM_006610.3	3-prime-UTR	1033638	none	NA	NA	unknown	NA	-5.1	0.646	G	MASP2,TARDBP	by-frequency,by-cluster,by-2hit-2allele,by-hapmap,by-1000G	none	none	291772:A:G	989	none	hsa04610:ComplementAndCoagulationCascades	none	unknown	unknown	MBL2:988,C4B:981,SERPING1:940,MASP1:934,C4A:910,FCN2:890,C2:826,FCN3:704,FCN1:704	NA
ReQTL_cis_star	1:11027467_G>A	ENSG00000009724	MASP2	1	nerve	8.35e-06	0.00159187	3	2;1	NM_006610.3	synonymous	1782455	SER	493/687	1479	unknown	NA	-8.29	0.017	G	MASP2,TARDBP	by-frequency,by-cluster,by-2hit-2allele,by-hapmap,by-1000G,by-other-pop	none	none	291781:G:A	182	none	hsa04610:ComplementAndCoagulationCascades	none	AA:A=1591/G=2815,EA:A=7164/G=1436	AFR:A=3631/G=6773,NFE:A=55317/G=11421,EAS:A=7506/G=1146,SAS:A=13092/G=3420,FIN:A=5469/G=1145,AMR:A=9614/G=1962,OTH:A=734/G=174	MBL2:988,C4B:981,SERPING1:940,MASP1:934,C4A:910,FCN2:890,C2:826,FCN3:704,FCN1:704	NP_006601.2
ReQTL_cis_star	1:11027467_G>A	ENSG00000226849	AL109811.1	2	nerve;skinexp	6.50981398709756e-05;0.000243288639076924	0.00919595582873599;0.0305604389158935	3	2;1	NM_006610.3	synonymous	1782455	SER	493/687	1479	unknown	NA	-8.29	0.017	G	MASP2,TARDBP	by-frequency,by-cluster,by-2hit-2allele,by-hapmap,by-1000G,by-other-pop	none	none	291781:G:A	182	none	hsa04610:ComplementAndCoagulationCascades	none	AA:A=1591/G=2815,EA:A=7164/G=1436	AFR:A=3631/G=6773,NFE:A=55317/G=11421,EAS:A=7506/G=1146,SAS:A=13092/G=3420,FIN:A=5469/G=1145,AMR:A=9614/G=1962,OTH:A=734/G=174	MBL2:988,C4B:981,SERPING1:940,MASP1:934,C4A:910,FCN2:890,C2:826,FCN3:704,FCN1:704	NP_006601.2
ReQTL_cis_star	1:11027778_T>C	ENSG00000009724	MASP2	1	nerve	1.64e-05	0.00284812	1	1	NM_006610.3	intron	1782454	none	NA	NA	unknown	NA	-2.54	1.604	C	MASP2,TARDBP	by-frequency,by-cluster,by-2hit-2allele,by-1000G,by-other-pop	none	none	unknown	128	none	hsa04610:ComplementAndCoagulationCascades	none	unknown	unknown	MBL2:988,C4B:981,SERPING1:940,MASP1:934,C4A:910,FCN2:890,C2:826,FCN3:704,FCN1:704	NA
ReQTL_cis_star	1:110370251_T>C	ENSG00000064886	CHI3L2	1	nerve	0.000471691	0.0459661	2	2	NM_001201546.1	intron	74418400	none	NA	NA	unknown	NA	2.16	5.094	T	SLC16A4	by-frequency,by-cluster,by-1000G	none	none	unknown	5205	none	unknown	none	unknown	unknown	none	NA
ReQTL_cis_star	1:110370251_T>C	ENSG00000143125	PROK1	1	nerve	0.00025453	0.0282154	2	2	NM_001201546.1	intron	74418400	none	NA	NA	unknown	NA	2.16	5.094	T	SLC16A4	by-frequency,by-cluster,by-1000G	none	none	unknown	5205	none	unknown	none	unknown	unknown	none	NA
ReQTL_cis_star	1:110370498_C>T	ENSG00000143125	PROK1	1	nerve	0.000115225	0.0147963	1	1	NM_001201546.1	intron	722570	none	NA	NA	unknown	NA	0.899	4.546	C	SLC16A4	by-frequency,by-cluster,by-2hit-2allele,by-hapmap,by-1000G,by-other-pop	none	none	unknown	4958	none	unknown	none	unknown	unknown	none	NA
ReQTL_cis_star	1:110371663_G>C	ENSG00000134248	LAMTOR5	2	skinexp;skinnonexp	1.76495604956727e-05;2.23604238636541e-05	0.00346056586205913;0.00536865106243204	2	1;1	NM_001201546.1	intron	6677797	none	NA	NA	unknown	NA	-1.45	3.138	C	SLC16A4	by-frequency,by-cluster,by-2hit-2allele,by-hapmap,by-1000G	none	none	unknown	3793	none	unknown	none	unknown	unknown	none	NA
ReQTL_cis_star	1:110372675_T>C	ENSG00000143125	PROK1	1	nerve	0.000254865	0.028244	1	1	NM_001201546.1	intron	1055013	none	NA	NA	unknown	NA	3.1	12.89	T	SLC16A4	by-frequency,by-cluster,by-2hit-2allele,by-1000G	none	none	unknown	2781	none	unknown	none	unknown	unknown	none	NA
ReQTL_cis_star	1:110406944_G>T	ENSG00000116396	KCNC4	1	skinnonexp	0.000280278	0.0413677	1	1	NM_006402.2	intron	12408631	none	NA	NA	unknown	NA	0.158	0.643	G	LAMTOR5	by-frequency,by-cluster,by-hapmap,by-1000G	none	none	unknown	563	none	unknown	none	unknown	unknown	LAMTOR4:967,LAMTOR1:943,LAMTOR2:941,LAMTOR3:936,RRAGC:931,BIRC5:929,RRAGA:929,RRAGB:927,MTOR:921,RPTOR:921	NA
ReQTL_cis_star	1:110407098_C>T	ENSG00000134248	LAMTOR5	2	skinexp;skinnonexp	1.33370383101104e-05;0.000229630873165336	0.00272375035782649;0.0355669341890057	3	1;1;1	NM_006402.2	intron	6671673	none	NA	NA	unknown	NA	-5.67	1.098	T	LAMTOR5	by-frequency,by-cluster,by-2hit-2allele,by-hapmap,by-1000G	none	none	unknown	486	none	unknown	none	unknown	AFR:T=108/C=82,NFE:T=1319/C=1343,EAS:T=62/C=68,SAS:T=3825/C=3511,FIN:T=1/C=1,AMR:T=50/C=42,OTH:T=65/C=53	LAMTOR4:967,LAMTOR1:943,LAMTOR2:941,LAMTOR3:936,RRAGC:931,BIRC5:929,RRAGA:929,RRAGB:927,MTOR:921,RPTOR:921	NA
ReQTL_cis_star	1:110407098_C>T	ENSG00000143125	PROK1	1	nerve	1.85e-05	0.00314875	3	1;1;1	NM_006402.2	intron	6671673	none	NA	NA	unknown	NA	-5.67	1.098	T	LAMTOR5	by-frequency,by-cluster,by-2hit-2allele,by-hapmap,by-1000G	none	none	unknown	486	none	unknown	none	unknown	AFR:T=108/C=82,NFE:T=1319/C=1343,EAS:T=62/C=68,SAS:T=3825/C=3511,FIN:T=1/C=1,AMR:T=50/C=42,OTH:T=65/C=53	LAMTOR4:967,LAMTOR1:943,LAMTOR2:941,LAMTOR3:936,RRAGC:931,BIRC5:929,RRAGA:929,RRAGB:927,MTOR:921,RPTOR:921	NA
ReQTL_cis_star	1:110407235_A>T	ENSG00000134248	LAMTOR5	2	skinexp;skinnonexp	0.000247375863635406;0.000118766998978406	0.0309690135060418;0.0211424042486325	3	1;1;1	NM_006402.2	intron	6684395	none	NA	NA	unknown	NA	3.3	9.799	T	LAMTOR5	by-frequency,by-cluster,by-2hit-2allele,by-hapmap,by-1000G	none	none	unknown	349	none	unknown	none	unknown	unknown	LAMTOR4:967,LAMTOR1:943,LAMTOR2:941,LAMTOR3:936,RRAGC:931,BIRC5:929,RRAGA:929,RRAGB:927,MTOR:921,RPTOR:921	NA
ReQTL_cis_star	1:110407235_A>T	ENSG00000143125	PROK1	1	nerve	4.03e-05	0.00614059	3	1;1;1	NM_006402.2	intron	6684395	none	NA	NA	unknown	NA	3.3	9.799	T	LAMTOR5	by-frequency,by-cluster,by-2hit-2allele,by-hapmap,by-1000G	none	none	unknown	349	none	unknown	none	unknown	unknown	LAMTOR4:967,LAMTOR1:943,LAMTOR2:941,LAMTOR3:936,RRAGC:931,BIRC5:929,RRAGA:929,RRAGB:927,MTOR:921,RPTOR:921	NA
ReQTL_cis_star	1:110407655_G>A	ENSG00000143125	PROK1	1	skinnonexp	0.000103227	0.0189008	1	1	NM_006402.2	missense	6698159	PRO,LEU	71/174	212	unknown	98	-3.2	7.173	G	LAMTOR5	by-frequency,by-cluster,by-2hit-2allele,by-1000G	none	none	unknown	70	none	unknown	110407271-110407918	AA:A=582/G=3824,EA:A=1077/G=7523	AFR:A=1492/G=8878,NFE:A=8244/G=58368,EAS:A=425/G=8211,SAS:A=1710/G=14796,FIN:A=592/G=5982,AMR:A=629/G=10933,OTH:A=103/G=789	LAMTOR4:967,LAMTOR1:943,LAMTOR2:941,LAMTOR3:936,RRAGC:931,BIRC5:929,RRAGA:929,RRAGB:927,MTOR:921,RPTOR:921	NP_006393.2
ReQTL_cis_star	1:11068272_A>G	ENSG00000116649	SRM	1	nerve	2.86e-05	0.00459155	2	2	NM_001001998.2	intron	2791656	none	NA	NA	unknown	NA	2.59	7.803	G	EXOSC10	by-frequency,by-cluster,by-2hit-2allele,by-hapmap,by-1000G	none	none	unknown	186	none	hsa03018:RNADegradation	none	unknown	unknown	DIS3:999,EXOSC6:999,EXOSC9:999,EXOSC8:999,EXOSC5:999,EXOSC7:999,EXOSC4:999,DIS3L:999,EXOSC3:999,C1D:999,EXOSC1:999,EXOSC2:999	NA
ReQTL_cis_star	1:11068272_A>G	ENSG00000226849	AL109811.1	1	nerve	1.53e-07	4.8e-05	2	2	NM_001001998.2	intron	2791656	none	NA	NA	unknown	NA	2.59	7.803	G	EXOSC10	by-frequency,by-cluster,by-2hit-2allele,by-hapmap,by-1000G	none	none	unknown	186	none	hsa03018:RNADegradation	none	unknown	unknown	DIS3:999,EXOSC6:999,EXOSC9:999,EXOSC8:999,EXOSC5:999,EXOSC7:999,EXOSC4:999,DIS3L:999,EXOSC3:999,C1D:999,EXOSC1:999,EXOSC2:999	NA
ReQTL_cis_star	1:11068597_G>A	ENSG00000226849	AL109811.1	2	nerve;skinexp	0.000226794181087299;1.25101895272858e-06	0.025728332446276;0.000349460721648573	2	1;1	NM_001001998.2	intron	2791655	none	NA	NA	unknown	NA	-3.62	4.12	A	EXOSC10	by-frequency,by-cluster,by-2hit-2allele,by-1000G,by-other-pop	none	none	http://www.ncbi.nlm.nih.gov/pubmed?term=30598549	46	none	hsa03018:RNADegradation	none	AA:A=1241/G=3165,EA:A=6127/G=2473	AFR:T=0/A=2749/G=7645,NFE:T=1/A=47249/G=19382,EAS:T=0/A=6857/G=1773,SAS:T=0/A=11057/G=5447,FIN:T=0/A=4741/G=1865,AMR:T=0/A=9220/G=2326,OTH:T=0/A=617/G=289	DIS3:999,EXOSC6:999,EXOSC9:999,EXOSC8:999,EXOSC5:999,EXOSC7:999,EXOSC4:999,DIS3L:999,EXOSC3:999,C1D:999,EXOSC1:999,EXOSC2:999	NA
ReQTL_cis_star	1:11069791_A>G	ENSG00000226849	AL109811.1	2	nerve;skinexp	1.99873875953514e-07;1.36317384880968e-06	6.09046258134206e-05;0.000377130595596849	2	1;1	NM_001001998.2	intron	2791653	none	NA	NA	unknown	NA	0.656	3.95	G	EXOSC10	by-frequency,by-cluster,by-2hit-2allele,by-1000G,by-other-pop	none	none	unknown	59	none	hsa03018:RNADegradation	none	unknown	unknown	DIS3:999,EXOSC6:999,EXOSC9:999,EXOSC8:999,EXOSC5:999,EXOSC7:999,EXOSC4:999,DIS3L:999,EXOSC3:999,C1D:999,EXOSC1:999,EXOSC2:999	NA
ReQTL_cis_star	1:11072160_G>A	ENSG00000226849	AL109811.1	2	nerve;skinexp	1.17025060449296e-06;5.99283123796352e-07	0.000288265090411171;0.00018210501413979	2	1;1	NM_001001998.2	synonymous	1130683	ARG	723/886	2169	unknown	NA	0.837	13.65	A	EXOSC10	by-frequency,by-cluster,by-1000G	none	none	unknown	12	none	hsa03018:RNADegradation	none	AA:A=1273/G=3133,EA:A=6347/G=2253	AFR:A=2804/G=7598,NFE:A=48882/G=17846,EAS:A=6878/G=1774,SAS:A=11917/G=4589,FIN:A=4780/G=1834,AMR:A=9332/G=2246,OTH:A=643/G=265	DIS3:999,EXOSC6:999,EXOSC9:999,EXOSC8:999,EXOSC5:999,EXOSC7:999,EXOSC4:999,DIS3L:999,EXOSC3:999,C1D:999,EXOSC1:999,EXOSC2:999	NP_001001998.1
ReQTL_cis_star	1:11077604_A>G	ENSG00000171824	EXOSC10	2	nerve;skinexp	1.14560574950211e-05;3.68500458115409e-05	0.00208898116769195;0.00646787978951056	2	1;1	NM_001001998.2	synonymous	2273339	ALA	599/886	1797	unknown	NA	-9.66	6.009	G	EXOSC10	by-frequency,by-cluster,by-1000G	none	none	unknown	4	none	hsa03018:RNADegradation	none	AA:G=606/A=3800,EA:G=201/A=8399	AFR:G=1472/A=8900,NFE:G=1897/A=64723,EAS:G=1264/A=7372,SAS:G=1827/A=14633,FIN:G=334/A=6278,AMR:G=912/A=10646,OTH:G=66/A=842	DIS3:999,EXOSC6:999,EXOSC9:999,EXOSC8:999,EXOSC5:999,EXOSC7:999,EXOSC4:999,DIS3L:999,EXOSC3:999,C1D:999,EXOSC1:999,EXOSC2:999	NP_001001998.1
ReQTL_cis_star	1:11077721_C>T	ENSG00000226849	AL109811.1	3	nerve;skinexp;skinnonexp	3.70163229861105e-07;2.32275077121663e-08;5.24269292365569e-05	0.000104875559194892;9.82539552625124e-06;0.0109078499059619	3	1;1;1	NM_001001998.2	intron	2259886	none	NA	NA	unknown	NA	-3.88	0.689	C	EXOSC10	by-frequency,by-cluster,by-2hit-2allele,by-hapmap,by-1000G,by-other-pop	none	none	unknown	68	none	hsa03018:RNADegradation	none	AA:T=227/C=1157,EA:T=2310/C=872	unknown	DIS3:999,EXOSC6:999,EXOSC9:999,EXOSC8:999,EXOSC5:999,EXOSC7:999,EXOSC4:999,DIS3L:999,EXOSC3:999,C1D:999,EXOSC1:999,EXOSC2:999	NA
ReQTL_cis_star	1:11078556_T>C	ENSG00000171824	EXOSC10	1	nerve	1.33e-05	0.00237564	1	1	NM_001001998.2	intron	17036304	none	NA	NA	unknown	NA	NA	1.176	unknown	EXOSC10	by-frequency,by-cluster,by-1000G	none	none	unknown	903	none	hsa03018:RNADegradation	none	unknown	unknown	DIS3:999,EXOSC6:999,EXOSC9:999,EXOSC8:999,EXOSC5:999,EXOSC7:999,EXOSC4:999,DIS3L:999,EXOSC3:999,C1D:999,EXOSC1:999,EXOSC2:999	NA
ReQTL_cis_star	1:11080074_T>C	ENSG00000171824	EXOSC10	1	skinexp	0.000185354	0.0245491	1	1	NM_001001998.2	intron	3765902	none	NA	NA	unknown	NA	0.014	6.719	C	EXOSC10	by-frequency,by-cluster,by-1000G	none	none	unknown	250	none	hsa03018:RNADegradation	none	unknown	unknown	DIS3:999,EXOSC6:999,EXOSC9:999,EXOSC8:999,EXOSC5:999,EXOSC7:999,EXOSC4:999,DIS3L:999,EXOSC3:999,C1D:999,EXOSC1:999,EXOSC2:999	NA
ReQTL_cis_star	1:11081130_C>G	ENSG00000226849	AL109811.1	2	nerve;skinexp	2.90270155895014e-08;1.17516575462727e-07	1.08325976102002e-05;4.2225058463385e-05	2	1;1	NM_001001998.2	synonymous	2258621	PRO	463/886	1389	unknown	NA	-11.5	0.033	G	EXOSC10	by-frequency,by-cluster,by-hapmap,by-1000G	none	none	unknown	49	none	hsa03018:RNADegradation	none	AA:G=2460/C=1946,EA:G=6548/C=2052	AFR:A=0/G=5692/C=4702,NFE:A=1/G=50781/C=15886,EAS:A=0/G=8143/C=509,SAS:A=0/G=13766/C=2744,FIN:A=0/G=5114/C=1496,AMR:A=0/G=10293/C=1277,OTH:A=0/G=715/C=191	DIS3:999,EXOSC6:999,EXOSC9:999,EXOSC8:999,EXOSC5:999,EXOSC7:999,EXOSC4:999,DIS3L:999,EXOSC3:999,C1D:999,EXOSC1:999,EXOSC2:999	NP_001001998.1
ReQTL_cis_star	1:11090625_C>T	ENSG00000171824	EXOSC10	1	nerve	0.000338981	0.03551	1	1	NM_001001998.2	synonymous	3737621	GLU	229/886	687	unknown	NA	3.8	9.894	C	EXOSC10	by-frequency,by-cluster,by-1000G	none	none	unknown	44	none	hsa03018:RNADegradation	none	AA:T=496/C=3910,EA:T=201/C=8399	AFR:T=1182/C=8758,NFE:T=1871/C=62937,EAS:T=1249/C=7283,SAS:T=1813/C=14225,FIN:T=332/C=6160,AMR:T=876/C=10272,OTH:T=63/C=817	DIS3:999,EXOSC6:999,EXOSC9:999,EXOSC8:999,EXOSC5:999,EXOSC7:999,EXOSC4:999,DIS3L:999,EXOSC3:999,C1D:999,EXOSC1:999,EXOSC2:999	NP_001001998.1
ReQTL_cis_star	1:11099766_T>C	ENSG00000171824	EXOSC10	1	nerve	0.000251356	0.0279285	1	1	NM_001001998.2	synonymous	12133922	GLY	22/886	66	unknown	NA	-2.55	9.022	T	EXOSC10,LOC105376736	by-frequency,by-cluster,by-1000G	none	none	unknown	46	none	hsa03018:RNADegradation	11099331-11100079	AA:C=493/T=3913,EA:C=199/T=8401	AFR:C=1191/T=8931,NFE:C=1888/T=63738,EAS:C=1259/T=7329,SAS:C=1817/T=14537,FIN:C=334/T=6218,AMR:C=892/T=10622,OTH:C=65/T=831	DIS3:999,EXOSC6:999,EXOSC9:999,EXOSC8:999,EXOSC5:999,EXOSC7:999,EXOSC4:999,DIS3L:999,EXOSC3:999,C1D:999,EXOSC1:999,EXOSC2:999	NP_001001998.1
ReQTL_cis_star	1:111122445_T>A	ENSG00000156171	DRAM2	1	skinexp	2.64e-05	0.00487012	1	1	NM_001349881.1	intron	688120	none	NA	NA	unknown	NA	-3.87	0.004	G	DRAM2	by-frequency,by-cluster,by-2hit-2allele,by-hapmap,by-1000G,by-other-pop	none	none	unknown	169	none	unknown	none	unknown	unknown	none	NA
ReQTL_cis_star	1:111183591_A>G	ENSG00000156171	DRAM2	1	skinexp	1.87e-05	0.00363141	1	1	NM_001007794.2	intron-near-splice	694180	none	NA	NA	unknown	NA	-3.23	15.76	A	CEPT1	by-frequency,by-cluster,by-2hit-2allele,by-1000G,by-other-pop	none	none	unknown	2	none	hsa00564:GlycerophospholipidMetabolism;hsa00565:EtherLipidMetabolism;hsa01100:MetabolicPathways	none	AA:G=3599/A=807,EA:G=5636/A=2964	AFR:G=8680/A=1724,NFE:G=42951/A=23773,EAS:G=5593/A=3053,SAS:G=12770/A=3736,FIN:G=4499/A=2113,AMR:G=9876/A=1700,OTH:G=636/A=272	PCYT1B:989,PCYT2:984,PCYT1A:984,PISD:962,PEMT:961,PLD1:955,PLD2:945,LPCAT3:937,LCAT:937,PLPP1:937,MBOAT2:937	NA
ReQTL_cis_star	1:111184247_G>A	ENSG00000156171	DRAM2	3	nerve;skinexp;skinnonexp	5.75518928870884e-21;5.9918267241973e-15;4.74415125813906e-16	1.51727138914396e-17;7.70614701521378e-12;1.06967451911342e-12	3	1;1;1	NM_001007794.2	synonymous	3795823	ALA	396/417	1188	unknown	NA	-11.5	7.346	G	CEPT1	by-frequency,by-cluster,by-2hit-2allele,by-hapmap,by-1000G	none	none	unknown	57	none	hsa00564:GlycerophospholipidMetabolism;hsa00565:EtherLipidMetabolism;hsa01100:MetabolicPathways	none	AA:A=323/G=4083,EA:A=2363/G=6237	AFR:A=666/G=9740,NFE:A=18219/G=48503,EAS:A=3137/G=5517,SAS:A=2975/G=13533,FIN:A=2219/G=4391,AMR:A=1940/G=9628,OTH:A=226/G=682	PCYT1B:989,PCYT2:984,PCYT1A:984,PISD:962,PEMT:961,PLD1:955,PLD2:945,LPCAT3:937,LCAT:937,PLPP1:937,MBOAT2:937	NP_001007795.1
ReQTL_cis_star	1:111188536_A>G	ENSG00000156171	DRAM2	2	skinexp;skinnonexp	0.000155596711935817;9.19742550051911e-06	0.0213780559827632;0.00253263810454682	2	1;1	NM_001271833.1	intron	2297703	none	NA	NA	unknown	NA	-6.97	4.23	A	DENND2D	by-frequency,by-cluster,by-2hit-2allele,by-1000G,by-other-pop	none	none	unknown	164	none	unknown	none	unknown	unknown	RAB35:704	NA
ReQTL_cis_star	1:111189381_T>A	ENSG00000156171	DRAM2	2	skinexp;skinnonexp	0.000131431326522155;6.51453538759232e-06	0.0186204127636538;0.00187969734702542	2	1;1	NM_001271833.1	intron	35906145	none	NA	NA	unknown	NA	2.37	8.98	T	DENND2D	by-frequency,by-cluster,by-1000G	none	none	unknown	126	none	unknown	none	unknown	unknown	RAB35:704	NA
ReQTL_cis_star	1:111191102_G>C	ENSG00000156171	DRAM2	1	skinexp	7.52e-07	0.000222629	1	1	NM_001271833.1	intron	10857859	none	NA	NA	unknown	NA	3.35	2.457	G	DENND2D	by-frequency,by-cluster,by-2hit-2allele,by-1000G	none	none	http://www.ncbi.nlm.nih.gov/pubmed?term=30595370	1036	none	unknown	none	unknown	unknown	RAB35:704	NA
ReQTL_cis_star	1:11121270_C>T	ENSG00000226849	AL109811.1	2	nerve;skinexp	2.84559258653771e-07;3.07633445750256e-06	8.32045549643825e-05;0.000763154027653144	2	1;1	NM_004958.3	synonymous	11121691	LEU	2303/2550	6909	unknown	NA	3.86	9.953	C	MTOR	by-frequency,by-cluster,by-2hit-2allele,by-hapmap,by-1000G	none	none	516652:C:T	25	none	hsa04012:ErbBSignalingPathway;hsa04150:mTORSignalingPathway;hsa04910:InsulinSignalingPathway;hsa04920:AdipocytokineSignalingPathway;hsa04930:TypeIIDiabetesMellitus;hsa05200:PathwaysInCancer;hsa05214:Glioma;hsa05215:ProstateCancer;hsa05221:AcuteMyeloidLeukemia	none	AA:T=1875/C=2531,EA:T=2054/C=6546	AFR:T=4505/C=5875,NFE:T=15812/C=50774,EAS:T=511/C=8133,SAS:T=2679/C=13819,FIN:T=1497/C=5105,AMR:T=1278/C=10276,OTH:T=186/C=720	MLST8:999,RPS6KB1:999,AKT1:999,RPTOR:999,EIF4EBP1:999,RICTOR:999,FKBP1A:998,TSC2:998,PIK3CG:998,RHEB:997	NP_004949.1
ReQTL_cis_star	1:11130589_G>A	ENSG00000011021	CLCN6	1	skinexp	0.000445515	0.0489901	3	1;2	NM_004958.3	synonymous	2275527	SER	1851/2550	5553	unknown	NA	-5.74	10.97	G	MTOR	by-frequency,by-cluster,by-2hit-2allele,by-hapmap,by-1000G,by-other-pop	none	none	380311:G:A	61	none	hsa04012:ErbBSignalingPathway;hsa04150:mTORSignalingPathway;hsa04910:InsulinSignalingPathway;hsa04920:AdipocytokineSignalingPathway;hsa04930:TypeIIDiabetesMellitus;hsa05200:PathwaysInCancer;hsa05214:Glioma;hsa05215:ProstateCancer;hsa05221:AcuteMyeloidLeukemia	none	AA:A=1927/G=2479,EA:A=2052/G=6548	AFR:A=4636/G=5758,NFE:A=15856/G=50776,EAS:A=691/G=7953,SAS:A=2677/G=13761,FIN:A=1491/G=5043,AMR:A=1287/G=10263,OTH:A=186/G=714	MLST8:999,RPS6KB1:999,AKT1:999,RPTOR:999,EIF4EBP1:999,RICTOR:999,FKBP1A:998,TSC2:998,PIK3CG:998,RHEB:997	NP_004949.1
ReQTL_cis_star	1:11130589_G>A	ENSG00000226849	AL109811.1	2	nerve;skinexp	5.40558036527833e-08;1.03049902659528e-06	1.89589631323509e-05;0.000294239168881624	3	1;2	NM_004958.3	synonymous	2275527	SER	1851/2550	5553	unknown	NA	-5.74	10.97	G	MTOR	by-frequency,by-cluster,by-2hit-2allele,by-hapmap,by-1000G,by-other-pop	none	none	380311:G:A	61	none	hsa04012:ErbBSignalingPathway;hsa04150:mTORSignalingPathway;hsa04910:InsulinSignalingPathway;hsa04920:AdipocytokineSignalingPathway;hsa04930:TypeIIDiabetesMellitus;hsa05200:PathwaysInCancer;hsa05214:Glioma;hsa05215:ProstateCancer;hsa05221:AcuteMyeloidLeukemia	none	AA:A=1927/G=2479,EA:A=2052/G=6548	AFR:A=4636/G=5758,NFE:A=15856/G=50776,EAS:A=691/G=7953,SAS:A=2677/G=13761,FIN:A=1491/G=5043,AMR:A=1287/G=10263,OTH:A=186/G=714	MLST8:999,RPS6KB1:999,AKT1:999,RPTOR:999,EIF4EBP1:999,RICTOR:999,FKBP1A:998,TSC2:998,PIK3CG:998,RHEB:997	NP_004949.1
ReQTL_cis_star	1:111414475_C>G	ENSG00000085465	OVGP1	3	nerve;skinexp;skinnonexp	1.15423196295353e-07;3.61700188929885e-09;1.17552184059932e-06	3.73845936356498e-05;1.81049143311052e-06;0.000429835134810007	5	2;1;2	NM_002557.3	missense	7825	GLU,GLN	676/679	2026	0	29	0.154	0.012	G	OVGP1	by-frequency,by-cluster,by-2hit-2allele,by-1000G,by-other-pop	none	none	unknown	870	none	unknown	none	AA:G=3025/C=1379,EA:G=3798/C=4802	AFR:G=7081/C=3165,NFE:G=29939/C=36505,EAS:G=6528/C=2098,SAS:G=11360/C=5050,FIN:G=3116/C=3492,AMR:G=3452/C=8094,OTH:G=447/C=457	ZP3:926,ZP2:918,ZP4:918,ZP1:914,ADAM2:904,B4GALT1:901,ADAM20:900,ADAM21:900,ADAM30:900,SELENOV:873	NP_002548.3
ReQTL_cis_star	1:111414475_C>G	ENSG00000260948	AL390195.2	2	nerve;skinnonexp	4.01036627761195e-07;0.000202796955761528	0.000112662893227082;0.0322830016717143	5	2;1;2	NM_002557.3	missense	7825	GLU,GLN	676/679	2026	0	29	0.154	0.012	G	OVGP1	by-frequency,by-cluster,by-2hit-2allele,by-1000G,by-other-pop	none	none	unknown	870	none	unknown	none	AA:G=3025/C=1379,EA:G=3798/C=4802	AFR:G=7081/C=3165,NFE:G=29939/C=36505,EAS:G=6528/C=2098,SAS:G=11360/C=5050,FIN:G=3116/C=3492,AMR:G=3452/C=8094,OTH:G=447/C=457	ZP3:926,ZP2:918,ZP4:918,ZP1:914,ADAM2:904,B4GALT1:901,ADAM20:900,ADAM21:900,ADAM30:900,SELENOV:873	NP_002548.3
ReQTL_cis_star	1:111414623_G>A	ENSG00000085465	OVGP1	2	nerve;skinexp	1.2391853521926e-06;7.3131096765008e-06	0.000303139951818806;0.00162605521420454	2	1;1	NM_002557.3	synonymous	9629	PRO	626/679	1878	unknown	NA	0.723	3.625	A	OVGP1	by-frequency,by-cluster,by-2hit-2allele,by-1000G	none	none	unknown	722	none	unknown	none	AA:A=629/G=3777,EA:A=2474/G=6126	AFR:A=1439/G=8961,NFE:A=19446/G=47268,EAS:A=1618/G=7020,SAS:A=4185/G=12321,FIN:A=2024/G=4588,AMR:A=2073/G=9495,OTH:A=234/G=674	ZP3:926,ZP2:918,ZP4:918,ZP1:914,ADAM2:904,B4GALT1:901,ADAM20:900,ADAM21:900,ADAM30:900,SELENOV:873	NP_002548.3
ReQTL_cis_star	1:111415071_A>G	ENSG00000085465	OVGP1	3	nerve;skinexp;skinnonexp	1.07071450463407e-06;2.3762368369282e-09;3.99091155573306e-06	0.00026725567095248;1.23797409988579e-06;0.00123291759767546	4	2;1;1	NM_002557.3	missense	2485319	MET,THR	477/679	1430	0	81	-1.06	0.042	G	OVGP1	by-frequency,by-cluster,by-2hit-2allele,by-1000G,by-other-pop	none	none	unknown	274	none	unknown	none	AA:G=3118/A=1288,EA:G=3799/A=4801	AFR:G=7430/A=2976,NFE:G=29958/A=36768,EAS:G=6612/A=2038,SAS:G=11354/A=5158,FIN:G=3117/A=3497,AMR:G=3436/A=8130,OTH:G=450/A=458	ZP3:926,ZP2:918,ZP4:918,ZP1:914,ADAM2:904,B4GALT1:901,ADAM20:900,ADAM21:900,ADAM30:900,SELENOV:873	NP_002548.3
ReQTL_cis_star	1:111415071_A>G	ENSG00000260948	AL390195.2	1	nerve	2.46e-07	7.33e-05	4	2;1;1	NM_002557.3	missense	2485319	MET,THR	477/679	1430	0	81	-1.06	0.042	G	OVGP1	by-frequency,by-cluster,by-2hit-2allele,by-1000G,by-other-pop	none	none	unknown	274	none	unknown	none	AA:G=3118/A=1288,EA:G=3799/A=4801	AFR:G=7430/A=2976,NFE:G=29958/A=36768,EAS:G=6612/A=2038,SAS:G=11354/A=5158,FIN:G=3117/A=3497,AMR:G=3436/A=8130,OTH:G=450/A=458	ZP3:926,ZP2:918,ZP4:918,ZP1:914,ADAM2:904,B4GALT1:901,ADAM20:900,ADAM21:900,ADAM30:900,SELENOV:873	NP_002548.3
ReQTL_cis_star	1:111423669_C>T	ENSG00000085465	OVGP1	2	nerve;skinexp	3.92748987945054e-05;5.51267702391798e-05	0.00600554239126805;0.00907094327138733	2	1;1	NM_002557.3	synonymous	954739	LYS	119/679	357	unknown	NA	1.27	3.24	C	OVGP1	by-frequency,by-cluster,by-2hit-2allele,by-hapmap,by-1000G,by-other-pop	none	none	unknown	40	none	unknown	none	AA:T=390/C=4016,EA:T=2274/C=6326	AFR:T=855/C=9529,NFE:T=18034/C=48618,EAS:T=1018/C=7618,SAS:T=4094/C=12396,FIN:T=1806/C=4806,AMR:T=997/C=10571,OTH:T=200/C=708	ZP3:926,ZP2:918,ZP4:918,ZP1:914,ADAM2:904,B4GALT1:901,ADAM20:900,ADAM21:900,ADAM30:900,SELENOV:873	NP_002548.3
ReQTL_cis_star	1:111426672_A>G	ENSG00000085465	OVGP1	1	skinexp	3.22e-05	0.0057701	1	1	NM_002557.3	intron	1264892	none	NA	NA	unknown	NA	1.02	7.718	G	OVGP1	by-frequency,by-cluster,by-2hit-2allele,by-hapmap,by-1000G	none	none	unknown	29	none	unknown	none	AA:G=3071/A=1335,EA:G=3448/A=5152	AFR:G=6415/A=2433,NFE:G=23551/A=27003,EAS:G=5270/A=1608,SAS:G=9173/A=5387,FIN:G=2766/A=2810,AMR:G=2465/A=4619,OTH:G=368/A=364	ZP3:926,ZP2:918,ZP4:918,ZP1:914,ADAM2:904,B4GALT1:901,ADAM20:900,ADAM21:900,ADAM30:900,SELENOV:873	NA
ReQTL_cis_star	1:111426685_G>C	ENSG00000085465	OVGP1	1	skinexp	0.000258661	0.0321185	1	1	NM_002557.3	intron	2275795	none	NA	NA	unknown	NA	-5.42	0.341	G	OVGP1	by-frequency,by-cluster,by-2hit-2allele,by-1000G	none	none	unknown	42	none	unknown	none	AA:C=1045/G=3361,EA:C=2707/G=5893	AFR:C=1833/G=4569,NFE:C=15604/G=24554,EAS:C=1685/G=2667,SAS:C=5394/G=7060,FIN:C=1654/G=2958,AMR:C=819/G=3645,OTH:C=200/G=382	ZP3:926,ZP2:918,ZP4:918,ZP1:914,ADAM2:904,B4GALT1:901,ADAM20:900,ADAM21:900,ADAM30:900,SELENOV:873	NA
ReQTL_cis_star	1:111427097_A>G	ENSG00000085465	OVGP1	2	skinexp;skinnonexp	2.7370428936413e-07;1.55056793583332e-05	9.03534469619098e-05;0.00394601928286869	3	2;1	NM_002557.3	intron-near-splice	1264894	none	NA	NA	unknown	NA	1.26	4.829	G	OVGP1	by-frequency,by-cluster,by-2hit-2allele,by-1000G,by-other-pop	none	none	unknown	4	none	unknown	none	AA:G=2886/A=1520,EA:G=3453/A=5147	AFR:G=6882/A=3494,NFE:G=27229/A=39335,EAS:G=6402/A=2224,SAS:G=10037/A=6451,FIN:G=2992/A=3604,AMR:G=2980/A=8518,OTH:G=410/A=492	ZP3:926,ZP2:918,ZP4:918,ZP1:914,ADAM2:904,B4GALT1:901,ADAM20:900,ADAM21:900,ADAM30:900,SELENOV:873	NA
ReQTL_cis_star	1:111427097_A>G	ENSG00000260948	AL390195.2	1	skinexp	0.000252126	0.0314679	3	2;1	NM_002557.3	intron-near-splice	1264894	none	NA	NA	unknown	NA	1.26	4.829	G	OVGP1	by-frequency,by-cluster,by-2hit-2allele,by-1000G,by-other-pop	none	none	unknown	4	none	unknown	none	AA:G=2886/A=1520,EA:G=3453/A=5147	AFR:G=6882/A=3494,NFE:G=27229/A=39335,EAS:G=6402/A=2224,SAS:G=10037/A=6451,FIN:G=2992/A=3604,AMR:G=2980/A=8518,OTH:G=410/A=492	ZP3:926,ZP2:918,ZP4:918,ZP1:914,ADAM2:904,B4GALT1:901,ADAM20:900,ADAM21:900,ADAM30:900,SELENOV:873	NA
ReQTL_cis_star	1:111440530_A>G	ENSG00000260948	AL390195.2	1	nerve	0.000398003	0.0403034	1	1	NM_001317062.1	3-prime-UTR	1264904	none	NA	NA	unknown	NA	-1.68	6.65	A	WDR77	by-frequency,by-cluster,by-2hit-2allele,by-hapmap,by-1000G	none	none	unknown	854	none	unknown	none	unknown	unknown	PRMT5:999,SNRPD2:976,SNRPE:972,HIST2H2AC:970,HIST2H2AA3:970,SNRPD3:967,CDK4:966,CLNS1A:966,SNRPB:960,SNRPD1:954	NA
ReQTL_cis_star	1:111448114_G>A	ENSG00000260948	AL390195.2	1	nerve	5.97e-05	0.00854425	1	1	NM_001317062.1	intron	17528989	none	NA	NA	unknown	NA	0.261	4.411	G	WDR77	by-frequency,by-cluster,by-1000G	none	none	unknown	503	none	unknown	none	unknown	unknown	PRMT5:999,SNRPD2:976,SNRPE:972,HIST2H2AC:970,HIST2H2AA3:970,SNRPD3:967,CDK4:966,CLNS1A:966,SNRPB:960,SNRPD1:954	NA
ReQTL_cis_star	1:111449223_C>A	ENSG00000085465	OVGP1	1	nerve	0.000283623	0.0308212	1	1	NM_001317062.1	5-prime-UTR	1270853	none	NA	NA	unknown	NA	-1.02	8.55	A	ATP5PB,WDR77	by-frequency,by-cluster,by-2hit-2allele,by-1000G	none	none	unknown	169	none	unknown	111448683-111449580	unknown	AFR:T=0/A=554/C=450,NFE:T=2/A=2586/C=3080,EAS:T=0/A=464/C=152,SAS:T=0/A=4831/C=2979,FIN:T=0/A=207/C=165,AMR:T=0/A=199/C=257,OTH:T=0/A=74/C=66	PRMT5:999,SNRPD2:976,SNRPE:972,HIST2H2AC:970,HIST2H2AA3:970,SNRPD3:967,CDK4:966,CLNS1A:966,SNRPB:960,SNRPD1:954	NA
ReQTL_cis_star	1:111449473_C>T	ENSG00000085465	OVGP1	3	nerve;skinexp;skinnonexp	3.22188017269947e-05;4.86639713701844e-05;0.000206378482556931	0.00507414369065883;0.00816540521662025;0.0327051956414236	5	2;1;2	NM_001688.4	5-prime-UTR	1264899	none	NA	NA	unknown	NA	-3.32	15.39	C	ATP5PB	by-frequency,by-cluster,by-2hit-2allele,by-1000G	none	none	unknown	109	none	hsa00190:OxidativePhosphorylation;hsa01100:MetabolicPathways;hsa05010:Alzheimer'sDisease;hsa05012:Parkinson'sDisease;hsa05016:Huntington'sDisease	111448683-111449580	AA:T=557/C=827,EA:T=1286/C=1896	AFR:T=4220/C=6156,NFE:T=27229/C=39379,EAS:T=6425/C=2213,SAS:T=10030/C=6480,FIN:T=3017/C=3587,AMR:T=2816/C=8740,OTH:T=393/C=513	ATP5F1C:995,ATP5PO:994,ATP5PF:992,ATP5F1A:989,ATP5F1B:988,ATP5PD:988,ATP5MC1:987,ATP5F1D:984,ATP5MG:984,ATP5MF:983	NA
ReQTL_cis_star	1:111449473_C>T	ENSG00000260948	AL390195.2	2	nerve;skinnonexp	5.29416521868156e-05;0.000328780688284219	0.00773146467008521;0.0468267084306201	5	2;1;2	NM_001688.4	5-prime-UTR	1264899	none	NA	NA	unknown	NA	-3.32	15.39	C	ATP5PB	by-frequency,by-cluster,by-2hit-2allele,by-1000G	none	none	unknown	109	none	hsa00190:OxidativePhosphorylation;hsa01100:MetabolicPathways;hsa05010:Alzheimer'sDisease;hsa05012:Parkinson'sDisease;hsa05016:Huntington'sDisease	111448683-111449580	AA:T=557/C=827,EA:T=1286/C=1896	AFR:T=4220/C=6156,NFE:T=27229/C=39379,EAS:T=6425/C=2213,SAS:T=10030/C=6480,FIN:T=3017/C=3587,AMR:T=2816/C=8740,OTH:T=393/C=513	ATP5F1C:995,ATP5PO:994,ATP5PF:992,ATP5F1A:989,ATP5F1B:988,ATP5PD:988,ATP5MC1:987,ATP5F1D:984,ATP5MG:984,ATP5MF:983	NA
ReQTL_cis_star	1:11145001_C>T	ENSG00000226849	AL109811.1	2	nerve;skinexp	3.55401810448613e-05;7.50947068012734e-06	0.00551420453420072;0.00166356446366415	2	1;1	NM_004958.3	synonymous	1057079	ALA	1577/2550	4731	unknown	NA	-5.25	11.22	C	MTOR,MTOR-AS1	by-frequency,by-cluster,by-2hit-2allele,by-hapmap,by-1000G,by-other-pop	none	none	516654:C:T	34	none	hsa04012:ErbBSignalingPathway;hsa04150:mTORSignalingPathway;hsa04910:InsulinSignalingPathway;hsa04920:AdipocytokineSignalingPathway;hsa04930:TypeIIDiabetesMellitus;hsa05200:PathwaysInCancer;hsa05214:Glioma;hsa05215:ProstateCancer;hsa05221:AcuteMyeloidLeukemia	none	AA:T=779/C=3627,EA:T=6321/C=2279	AFR:T=1652/C=8750,NFE:T=48853/C=17881,EAS:T=7097/C=1555,SAS:T=10751/C=5759,FIN:T=4792/C=1822,AMR:T=8516/C=3060,OTH:T=636/C=272	MLST8:999,RPS6KB1:999,AKT1:999,RPTOR:999,EIF4EBP1:999,RICTOR:999,FKBP1A:998,TSC2:998,PIK3CG:998,RHEB:997	NP_004949.1
ReQTL_cis_star	1:111476035_G>A	ENSG00000085465	OVGP1	3	nerve;skinexp;skinnonexp	5.25296172848588e-07;9.51455195420209e-05;0.000274762351883013	0.000143038457761407;0.0142867430909894;0.0407610217818591	4	2;1;1	NM_001300834.1	missense	6703267	GLY,SER	3/131	7	0.408	56	-1.89	15.93	G	C1orf162	by-frequency,by-cluster,by-2hit-2allele,by-1000G	none	none	unknown	18	none	unknown	none	AA:A=883/G=3523,EA:A=2300/G=6300	AFR:A=2017/G=8371,NFE:A=18165/G=48449,EAS:A=1004/G=7646,SAS:A=4095/G=12375,FIN:A=1817/G=4773,AMR:A=1089/G=10429,OTH:A=203/G=703	LILRB2:874,TYROBP:821,MS4A6A:744,ALOX5AP:738	NP_001287763.1
ReQTL_cis_star	1:111476035_G>A	ENSG00000260948	AL390195.2	1	nerve	4.16e-05	0.00630625	4	2;1;1	NM_001300834.1	missense	6703267	GLY,SER	3/131	7	0.408	56	-1.89	15.93	G	C1orf162	by-frequency,by-cluster,by-2hit-2allele,by-1000G	none	none	unknown	18	none	unknown	none	AA:A=883/G=3523,EA:A=2300/G=6300	AFR:A=2017/G=8371,NFE:A=18165/G=48449,EAS:A=1004/G=7646,SAS:A=4095/G=12375,FIN:A=1817/G=4773,AMR:A=1089/G=10429,OTH:A=203/G=703	LILRB2:874,TYROBP:821,MS4A6A:744,ALOX5AP:738	NP_001287763.1
ReQTL_cis_star	1:111478407_A>G	ENSG00000085465	OVGP1	3	nerve;skinexp;skinnonexp	2.60554622182682e-05;2.85477468098815e-06;2.75832718099803e-05	0.00423348195080615;0.000715074416123939;0.00642832670052707	4	2;1;1	NM_001300834.1	3-prime-UTR	1054680	none	NA	NA	unknown	NA	0.856	6.177	G	C1orf162	by-frequency,by-cluster,by-2hit-2allele,by-hapmap,by-1000G,by-other-pop	none	none	unknown	425	none	unknown	none	unknown	unknown	LILRB2:874,TYROBP:821,MS4A6A:744,ALOX5AP:738	NA
ReQTL_cis_star	1:111478407_A>G	ENSG00000260948	AL390195.2	1	nerve	0.00017707	0.0210602	4	2;1;1	NM_001300834.1	3-prime-UTR	1054680	none	NA	NA	unknown	NA	0.856	6.177	G	C1orf162	by-frequency,by-cluster,by-2hit-2allele,by-hapmap,by-1000G,by-other-pop	none	none	unknown	425	none	unknown	none	unknown	unknown	LILRB2:874,TYROBP:821,MS4A6A:744,ALOX5AP:738	NA
ReQTL_cis_star	1:111712028_A>C	ENSG00000116473	RAP1A	1	nerve	3e-06	0.000655511	1	1	NM_001010935.2	intron	72690792	none	NA	NA	unknown	NA	2.11	9.887	A	RAP1A	by-frequency,by-cluster,by-1000G	none	none	unknown	401	none	hsa04010:MAPKSignalingPathway;hsa04062:ChemokineSignalingPathway;hsa04510:FocalAdhesion;hsa04670:LeukocyteTransendothelialMigration;hsa04720:Long-termPotentiation;hsa04722:NeurotrophinSignalingPathway;hsa05211:RenalCellCarcinoma	none	unknown	unknown	RAF1:999,RAP1GAP:996,ARAF:990,BRAF:990,RAPGEF4:987,RALGDS:984,CDC42:984,RAPGEF1:980,RAPGEF3:980,RAPGEF2:980	NA
ReQTL_cis_star	1:111712052_C>T	ENSG00000064886	CHI3L2	1	skinexp	0.000277912	0.0339453	1	1	NM_001010935.2	intron	543081	none	NA	NA	unknown	NA	-0.181	4.88	C	RAP1A	by-frequency,by-cluster,by-1000G	none	none	unknown	377	none	hsa04010:MAPKSignalingPathway;hsa04062:ChemokineSignalingPathway;hsa04510:FocalAdhesion;hsa04670:LeukocyteTransendothelialMigration;hsa04720:Long-termPotentiation;hsa04722:NeurotrophinSignalingPathway;hsa05211:RenalCellCarcinoma	none	unknown	unknown	RAF1:999,RAP1GAP:996,ARAF:990,BRAF:990,RAPGEF4:987,RALGDS:984,CDC42:984,RAPGEF1:980,RAPGEF3:980,RAPGEF2:980	NA
ReQTL_cis_star	1:111712767_C>A	ENSG00000116473	RAP1A	3	nerve;skinexp;skinnonexp	7.11969673075024e-10;5.7593368674067e-08;4.58503042016327e-05	3.74179502692123e-07;2.23083618376479e-05;0.00978034165217107	3	1;1;1	NM_001010935.2	3-prime-UTR	6573	none	NA	NA	unknown	NA	3.99	14.82	C	RAP1A	by-frequency,by-cluster,by-2hit-2allele,by-1000G,by-other-pop	none	none	unknown	337	none	hsa04010:MAPKSignalingPathway;hsa04062:ChemokineSignalingPathway;hsa04510:FocalAdhesion;hsa04670:LeukocyteTransendothelialMigration;hsa04720:Long-termPotentiation;hsa04722:NeurotrophinSignalingPathway;hsa05211:RenalCellCarcinoma	none	unknown	unknown	RAF1:999,RAP1GAP:996,ARAF:990,BRAF:990,RAPGEF4:987,RALGDS:984,CDC42:984,RAPGEF1:980,RAPGEF3:980,RAPGEF2:980	NA
ReQTL_cis_star	1:111716650_T>C	ENSG00000116473	RAP1A	1	nerve	1.58e-07	4.95e-05	1	1	NM_001010935.2	3-prime-UTR	1047401	none	NA	NA	unknown	NA	2.97	17.31	T	RAP1A	by-frequency,by-cluster,by-hapmap,by-1000G,by-other-pop	none	none	unknown	4220	none	hsa04010:MAPKSignalingPathway;hsa04062:ChemokineSignalingPathway;hsa04510:FocalAdhesion;hsa04670:LeukocyteTransendothelialMigration;hsa04720:Long-termPotentiation;hsa04722:NeurotrophinSignalingPathway;hsa05211:RenalCellCarcinoma	none	unknown	unknown	RAF1:999,RAP1GAP:996,ARAF:990,BRAF:990,RAPGEF4:987,RALGDS:984,CDC42:984,RAPGEF1:980,RAPGEF3:980,RAPGEF2:980	NA
ReQTL_cis_star	1:111766501_C>A	ENSG00000064703	DDX20	3	nerve;skinexp;skinnonexp	2.48201549459741e-10;8.39399045597499e-08;3.48483512789056e-05	1.42580954024276e-07;3.11747575131855e-05;0.00780857261908607	3	1;1;1	NM_007204.4	missense	197414	ARG,SER	693/825	2077	0.006	110	4.09	4.758	C	DDX20	by-frequency,by-cluster,by-2hit-2allele,by-1000G	none	none	unknown	765	none	unknown	none	AA:A=1627/C=2779,EA:A=1099/C=7499	AFR:A=3946/C=6398,NFE:A=8331/C=58339,EAS:A=15/C=8637,SAS:A=1480/C=15030,FIN:A=932/C=5680,AMR:A=653/C=10919,OTH:A=88/C=820	GEMIN2:999,GEMIN4:997,GEMIN7:991,GEMIN5:990,SMN1:989,STRAP:987,SMN2:979,ETV3:979,GEMIN6:976,SNUPN:969	NP_009135.4
ReQTL_cis_star	1:111766709_T>C	ENSG00000064703	DDX20	3	nerve;skinexp;skinnonexp	5.9033220820238e-09;3.15446326247328e-08;2.33098445373925e-05	2.56404159457399e-06;1.29764346711328e-05;0.00556870924057768	3	1;1;1	NM_007204.4	missense	85276	ILE,THR	762/825	2285	0	89	4.85	0.007	C	DDX20	by-frequency,by-cluster,by-2hit-2allele,by-1000G,by-other-pop	none	none	unknown	973	none	unknown	none	AA:C=1628/T=2778,EA:C=1099/T=7501	AFR:C=3965/T=6435,NFE:C=8332/T=58396,EAS:C=15/T=8639,SAS:C=1480/T=15032,FIN:C=931/T=5681,AMR:C=653/T=10913,OTH:C=88/T=820	GEMIN2:999,GEMIN4:997,GEMIN7:991,GEMIN5:990,SMN1:989,STRAP:987,SMN2:979,ETV3:979,GEMIN6:976,SNUPN:969	NP_009135.4
ReQTL_cis_star	1:111770881_A>G	ENSG00000064703	DDX20	2	nerve;skinexp	4.8359451398464e-06;1.99556026343397e-05	0.000993952162868892;0.00383300410551231	2	1;1	XM_005270851.4	3-prime-UTR	61788780	none	NA	NA	unknown	NA	2.25	20.2	A	KCND3	by-frequency,by-cluster,by-1000G	none	none	unknown	5145	none	unknown	none	unknown	unknown	KCNIP1:998,KCNIP2:994,KCNIP4:983,KCNIP3:978,KCNAB2:938,KCNAB1:938,KCNAB3:927,SCN5A:773,NCS1:741,HPCA:732	NA
ReQTL_cis_star	1:111771943_T>C	ENSG00000064703	DDX20	1	skinexp	7.37e-06	0.00163744	1	1	XM_005270851.4	3-prime-UTR	11803207	none	NA	NA	unknown	NA	2.47	7.543	T	KCND3	by-frequency,by-cluster,by-hapmap,by-1000G	none	none	unknown	4336	none	unknown	none	unknown	unknown	KCNIP1:998,KCNIP2:994,KCNIP4:983,KCNIP3:978,KCNAB2:938,KCNAB1:938,KCNAB3:927,SCN5A:773,NCS1:741,HPCA:732	NA
ReQTL_cis_star	1:11189732_G>C	ENSG00000120942	UBIAD1	1	nerve	0.000148191	0.0182247	1	1	NM_004958.3	intron	28990992	none	NA	NA	unknown	NA	3.16	10.54	G	MTOR,ANGPTL7	by-frequency,by-cluster,by-1000G	none	none	unknown	224	none	hsa04012:ErbBSignalingPathway;hsa04150:mTORSignalingPathway;hsa04910:InsulinSignalingPathway;hsa04920:AdipocytokineSignalingPathway;hsa04930:TypeIIDiabetesMellitus;hsa05200:PathwaysInCancer;hsa05214:Glioma;hsa05215:ProstateCancer;hsa05221:AcuteMyeloidLeukemia	none	AA:C=328/G=4078,EA:C=3/G=8597	AFR:C=765/G=9617,NFE:C=32/G=66548,EAS:C=337/G=8251,SAS:C=1037/G=15457,FIN:C=0/G=6596,AMR:C=784/G=10716,OTH:C=12/G=890	MLST8:999,RPS6KB1:999,AKT1:999,RPTOR:999,EIF4EBP1:999,RICTOR:999,FKBP1A:998,TSC2:998,PIK3CG:998,RHEB:997	NA
ReQTL_cis_star	1:11195374_C>T	ENSG00000171824	EXOSC10	1	nerve	0.000479608	0.0465755	1	1	NM_004958.3	intron	12124598	none	NA	NA	unknown	NA	-0.406	14.35	A	MTOR,ANGPTL7	by-frequency,by-cluster,by-2hit-2allele,by-1000G	none	none	unknown	521	none	hsa04012:ErbBSignalingPathway;hsa04150:mTORSignalingPathway;hsa04910:InsulinSignalingPathway;hsa04920:AdipocytokineSignalingPathway;hsa04930:TypeIIDiabetesMellitus;hsa05200:PathwaysInCancer;hsa05214:Glioma;hsa05215:ProstateCancer;hsa05221:AcuteMyeloidLeukemia	none	unknown	unknown	MLST8:999,RPS6KB1:999,AKT1:999,RPTOR:999,EIF4EBP1:999,RICTOR:999,FKBP1A:998,TSC2:998,PIK3CG:998,RHEB:997	NA
ReQTL_cis_star	1:11195645_G>A	ENSG00000171824	EXOSC10	1	skinexp	0.000312883	0.037201	1	1	NM_004958.3	intron	12117032	none	NA	NA	unknown	NA	-2.92	4.48	G	MTOR,ANGPTL7	by-frequency,by-cluster,by-1000G	none	none	unknown	792	none	hsa04012:ErbBSignalingPathway;hsa04150:mTORSignalingPathway;hsa04910:InsulinSignalingPathway;hsa04920:AdipocytokineSignalingPathway;hsa04930:TypeIIDiabetesMellitus;hsa05200:PathwaysInCancer;hsa05214:Glioma;hsa05215:ProstateCancer;hsa05221:AcuteMyeloidLeukemia	none	unknown	unknown	MLST8:999,RPS6KB1:999,AKT1:999,RPTOR:999,EIF4EBP1:999,RICTOR:999,FKBP1A:998,TSC2:998,PIK3CG:998,RHEB:997	NA
ReQTL_cis_star	1:11228701_G>A	ENSG00000011021	CLCN6	1	skinexp	3.97e-05	0.00687117	2	1;1	NM_004958.3	synonymous	1064261	ASN	999/2550	2997	unknown	NA	-2.37	8.128	A	MTOR	by-frequency,by-cluster,by-2hit-2allele,by-hapmap,by-1000G	none	none	unknown	34	none	hsa04012:ErbBSignalingPathway;hsa04150:mTORSignalingPathway;hsa04910:InsulinSignalingPathway;hsa04920:AdipocytokineSignalingPathway;hsa04930:TypeIIDiabetesMellitus;hsa05200:PathwaysInCancer;hsa05214:Glioma;hsa05215:ProstateCancer;hsa05221:AcuteMyeloidLeukemia	none	AA:A=1765/G=2641,EA:A=6267/G=2333	AFR:A=3995/G=6403,NFE:A=48792/G=17896,EAS:A=7955/G=699,SAS:A=13679/G=2833,FIN:A=4920/G=1680,AMR:A=10081/G=1475,OTH:A=702/G=206	MLST8:999,RPS6KB1:999,AKT1:999,RPTOR:999,EIF4EBP1:999,RICTOR:999,FKBP1A:998,TSC2:998,PIK3CG:998,RHEB:997	NP_004949.1
ReQTL_cis_star	1:11228701_G>A	ENSG00000226849	AL109811.1	1	nerve	2.52e-06	0.000564562	2	1;1	NM_004958.3	synonymous	1064261	ASN	999/2550	2997	unknown	NA	-2.37	8.128	A	MTOR	by-frequency,by-cluster,by-2hit-2allele,by-hapmap,by-1000G	none	none	unknown	34	none	hsa04012:ErbBSignalingPathway;hsa04150:mTORSignalingPathway;hsa04910:InsulinSignalingPathway;hsa04920:AdipocytokineSignalingPathway;hsa04930:TypeIIDiabetesMellitus;hsa05200:PathwaysInCancer;hsa05214:Glioma;hsa05215:ProstateCancer;hsa05221:AcuteMyeloidLeukemia	none	AA:A=1765/G=2641,EA:A=6267/G=2333	AFR:A=3995/G=6403,NFE:A=48792/G=17896,EAS:A=7955/G=699,SAS:A=13679/G=2833,FIN:A=4920/G=1680,AMR:A=10081/G=1475,OTH:A=702/G=206	MLST8:999,RPS6KB1:999,AKT1:999,RPTOR:999,EIF4EBP1:999,RICTOR:999,FKBP1A:998,TSC2:998,PIK3CG:998,RHEB:997	NP_004949.1
ReQTL_cis_star	1:112449076_T>C	ENSG00000155363	MOV10	1	skinnonexp	3.78e-05	0.00836246	1	1	NM_018704.2	synonymous	2256883	ASN	78/640	234	unknown	NA	3.79	9.542	C	CTTNBP2NL	by-frequency,by-cluster,by-2hit-2allele,by-hapmap,by-1000G,by-other-pop	none	none	unknown	97	none	unknown	none	AA:C=1698/T=2708,EA:C=5574/T=3026	AFR:C=3954/T=6444,NFE:C=42735/T=23903,EAS:C=3678/T=4922,SAS:C=11749/T=4759,FIN:C=3807/T=2793,AMR:C=6078/T=5440,OTH:C=542/T=364	STRN:920,STRN4:871,STRN3:869,STK24:829,STK25:828,STRIP1:812,MOB4:806,HSPE1-MOB4:806,PPP2CB:793,STRIP2:790	NP_061174.1
ReQTL_cis_star	1:112456605_G>A	ENSG00000007341	ST7L	1	nerve	0.000131363	0.0164786	1	1	NM_018704.2	synonymous	1175641	GLN	371/640	1113	unknown	NA	-0.09	0.611	A	CTTNBP2NL	by-frequency,by-cluster,by-2hit-2allele,by-hapmap,by-1000G,by-other-pop	none	none	unknown	675	none	unknown	none	AA:A=4109/G=297,EA:A=7376/G=1224	AFR:A=9752/G=642,NFE:A=56850/G=9876,EAS:A=8640/G=14,SAS:A=15427/G=1083,FIN:A=5683/G=931,AMR:A=11075/G=501,OTH:A=809/G=99	STRN:920,STRN4:871,STRN3:869,STK24:829,STK25:828,STRIP1:812,MOB4:806,HSPE1-MOB4:806,PPP2CB:793,STRIP2:790	NP_061174.1
ReQTL_cis_star	1:112520503_A>G	ENSG00000007341	ST7L	3	nerve;skinexp;skinnonexp	6.01895948861923e-07;1.07802900252874e-05;7.76110082488037e-06	0.000161581612435717;0.00227331634204933;0.00218827858555047	4	2;1;1	NM_001291880.1	synonymous	910697	GLN	298/300	894	unknown	NA	5.32	7.831	G	WNT2B,ST7L	by-frequency,by-cluster,by-1000G,by-other-pop	none	none	unknown	224	none	hsa04310:WntSignalingPathway;hsa04340:HedgehogSignalingPathway;hsa04916:Melanogenesis;hsa05200:PathwaysInCancer;hsa05217:BasalCellCarcinoma	none	AA:G=2267/A=2139,EA:G=3921/A=4679	AFR:G=5435/A=4705,NFE:G=30704/A=34434,EAS:G=5527/A=2967,SAS:G=5499/A=10663,FIN:G=3227/A=3157,AMR:G=5468/A=5730,OTH:G=406/A=472	FZD8:991,FZD1:985,FZD4:984,FZD2:983,FZD9:983,FZD6:983,FZD5:983,FZD3:982,FZD7:982,FZD10:981	NP_001278809.1
ReQTL_cis_star	1:112520503_A>G	ENSG00000116489	CAPZA1	1	nerve	0.000136422	0.0170215	4	2;1;1	NM_001291880.1	synonymous	910697	GLN	298/300	894	unknown	NA	5.32	7.831	G	WNT2B,ST7L	by-frequency,by-cluster,by-1000G,by-other-pop	none	none	unknown	224	none	hsa04310:WntSignalingPathway;hsa04340:HedgehogSignalingPathway;hsa04916:Melanogenesis;hsa05200:PathwaysInCancer;hsa05217:BasalCellCarcinoma	none	AA:G=2267/A=2139,EA:G=3921/A=4679	AFR:G=5435/A=4705,NFE:G=30704/A=34434,EAS:G=5527/A=2967,SAS:G=5499/A=10663,FIN:G=3227/A=3157,AMR:G=5468/A=5730,OTH:G=406/A=472	FZD8:991,FZD1:985,FZD4:984,FZD2:983,FZD9:983,FZD6:983,FZD5:983,FZD3:982,FZD7:982,FZD10:981	NP_001278809.1
ReQTL_cis_star	1:112521149_C>T	ENSG00000273483	AL354760.1	1	skinexp	1.62e-07	5.64e-05	1	1	NM_001291880.1	3-prime-UTR	2273368	none	NA	NA	unknown	NA	-2.72	0.014	C	WNT2B,ST7L	by-frequency,by-cluster,by-2hit-2allele,by-1000G	none	none	http://www.ncbi.nlm.nih.gov/pubmed?term=30664634	870	none	hsa04310:WntSignalingPathway;hsa04340:HedgehogSignalingPathway;hsa04916:Melanogenesis;hsa05200:PathwaysInCancer;hsa05217:BasalCellCarcinoma	none	unknown	unknown	FZD8:991,FZD1:985,FZD4:984,FZD2:983,FZD9:983,FZD6:983,FZD5:983,FZD3:982,FZD7:982,FZD10:981	NA
ReQTL_cis_star	1:112525170_A>G	ENSG00000007341	ST7L	1	nerve	4.14e-06	0.000869663	2	2	NM_001308264.1	3-prime-UTR	3790611	none	NA	NA	unknown	NA	0.527	7.789	A	ST7L	by-frequency,by-cluster,by-1000G	none	none	unknown	942	none	unknown	none	unknown	unknown	none	NA
ReQTL_cis_star	1:112525170_A>G	ENSG00000116489	CAPZA1	1	nerve	4.98e-06	0.00101901	2	2	NM_001308264.1	3-prime-UTR	3790611	none	NA	NA	unknown	NA	0.527	7.789	A	ST7L	by-frequency,by-cluster,by-1000G	none	none	unknown	942	none	unknown	none	unknown	unknown	none	NA
ReQTL_cis_star	1:112529212_T>C	ENSG00000007341	ST7L	1	nerve	2.51e-06	0.000562244	2	2	NM_001308264.1	intron	12401734	none	NA	NA	unknown	NA	0.595	6.817	T	ST7L	by-frequency,by-cluster,by-2hit-2allele,by-hapmap,by-1000G	none	none	unknown	3099	none	unknown	none	unknown	unknown	none	NA
ReQTL_cis_star	1:112529212_T>C	ENSG00000116489	CAPZA1	1	nerve	1.01e-05	0.00186978	2	2	NM_001308264.1	intron	12401734	none	NA	NA	unknown	NA	0.595	6.817	T	ST7L	by-frequency,by-cluster,by-2hit-2allele,by-hapmap,by-1000G	none	none	unknown	3099	none	unknown	none	unknown	unknown	none	NA
ReQTL_cis_star	1:112529671_G>C	ENSG00000007341	ST7L	1	nerve	4.68e-05	0.00695529	3	2;1	NM_001308264.1	intron	12402929	none	NA	NA	unknown	NA	1.33	10.08	G	ST7L	by-frequency,by-cluster,by-2hit-2allele,by-hapmap,by-1000G	none	none	unknown	3558	none	unknown	none	unknown	unknown	none	NA
ReQTL_cis_star	1:112529671_G>C	ENSG00000116489	CAPZA1	1	nerve	5.91e-05	0.00847601	3	2;1	NM_001308264.1	intron	12402929	none	NA	NA	unknown	NA	1.33	10.08	G	ST7L	by-frequency,by-cluster,by-2hit-2allele,by-hapmap,by-1000G	none	none	unknown	3558	none	unknown	none	unknown	unknown	none	NA
ReQTL_cis_star	1:112529671_G>C	ENSG00000143079	CTTNBP2NL	1	skinnonexp	0.000229933	0.035601	3	2;1	NM_001308264.1	intron	12402929	none	NA	NA	unknown	NA	1.33	10.08	G	ST7L	by-frequency,by-cluster,by-2hit-2allele,by-hapmap,by-1000G	none	none	unknown	3558	none	unknown	none	unknown	unknown	none	NA
ReQTL_cis_star	1:112529855_A>G	ENSG00000007341	ST7L	1	nerve	6.7e-06	0.00131747	2	2	NM_001308264.1	intron	2273369	none	NA	NA	unknown	NA	-5.99	1.867	A	ST7L	by-frequency,by-cluster,by-1000G	none	none	unknown	3742	none	unknown	none	unknown	unknown	none	NA
ReQTL_cis_star	1:112529855_A>G	ENSG00000116489	CAPZA1	1	nerve	0.000132021	0.0165499	2	2	NM_001308264.1	intron	2273369	none	NA	NA	unknown	NA	-5.99	1.867	A	ST7L	by-frequency,by-cluster,by-1000G	none	none	unknown	3742	none	unknown	none	unknown	unknown	none	NA
ReQTL_cis_star	1:112555912_C>T	ENSG00000007341	ST7L	1	nerve	1.96e-06	0.000452257	2	2	NM_001308264.1	missense	6658555	ARG,GLN	268/393	803	1	43	5.59	32	C	ST7L	by-frequency,by-cluster,by-2hit-2allele,by-1000G	none	none	http://www.ncbi.nlm.nih.gov/pubmed?term=27618448,27618447	45	none	unknown	none	AA:T=520/C=3886,EA:T=2139/C=6461	AFR:T=1215/C=9187,NFE:T=16939/C=49727,EAS:T=832/C=7818,SAS:T=1681/C=14707,FIN:T=1452/C=5160,AMR:T=1102/C=10470,OTH:T=186/C=718	none	NP_001295193.1
ReQTL_cis_star	1:112555912_C>T	ENSG00000116489	CAPZA1	1	nerve	5.63e-07	0.000152325	2	2	NM_001308264.1	missense	6658555	ARG,GLN	268/393	803	1	43	5.59	32	C	ST7L	by-frequency,by-cluster,by-2hit-2allele,by-1000G	none	none	http://www.ncbi.nlm.nih.gov/pubmed?term=27618448,27618447	45	none	unknown	none	AA:T=520/C=3886,EA:T=2139/C=6461	AFR:T=1215/C=9187,NFE:T=16939/C=49727,EAS:T=832/C=7818,SAS:T=1681/C=14707,FIN:T=1452/C=5160,AMR:T=1102/C=10470,OTH:T=186/C=718	none	NP_001295193.1
ReQTL_cis_star	1:112649983_G>A	ENSG00000116489	CAPZA1	1	nerve	9.38e-05	0.012467	1	1	NM_006135.2	intron	3013441	none	NA	NA	unknown	NA	-0.042	3.129	G	CAPZA1	by-frequency,by-cluster,by-2hit-2allele,by-hapmap,by-1000G,by-other-pop	none	none	unknown	512	none	unknown	none	unknown	unknown	CAPZB:999,CAPZA2:978,S100B:933,CARMIL1:933,ARPC2:932,WASHC4:920,HMGB1:920,AGER:900,APP:900,WASHC5:900,SAA1:900,S100A12:900,WASHC3:900	NA
ReQTL_cis_star	1:112650742_G>A	ENSG00000116489	CAPZA1	1	nerve	5.26e-06	0.00106811	1	1	NM_006135.2	intron	2932529	none	NA	NA	unknown	NA	0.557	3.768	A	CAPZA1	by-frequency,by-cluster,by-2hit-2allele,by-hapmap,by-1000G,by-other-pop	none	none	unknown	1271	none	unknown	none	unknown	unknown	CAPZB:999,CAPZA2:978,S100B:933,CARMIL1:933,ARPC2:932,WASHC4:920,HMGB1:920,AGER:900,APP:900,WASHC5:900,SAA1:900,S100A12:900,WASHC3:900	NA
ReQTL_cis_star	1:112653167_G>A	ENSG00000007341	ST7L	3	nerve;skinexp;skinnonexp	2.07062701501833e-06;3.5848285941447e-06;2.13300814024016e-05	0.000474481651356798;0.000871011632849126;0.00515959135078906	4	2;1;1	NM_006135.2	intron	3013440	none	NA	NA	unknown	NA	0.856	16.28	G	CAPZA1	by-frequency,by-cluster,by-2hit-2allele,by-1000G,by-other-pop	none	none	unknown	429	none	unknown	none	unknown	unknown	CAPZB:999,CAPZA2:978,S100B:933,CARMIL1:933,ARPC2:932,WASHC4:920,HMGB1:920,AGER:900,APP:900,WASHC5:900,SAA1:900,S100A12:900,WASHC3:900	NA
ReQTL_cis_star	1:112653167_G>A	ENSG00000116489	CAPZA1	1	nerve	3.55e-07	0.000101097	4	2;1;1	NM_006135.2	intron	3013440	none	NA	NA	unknown	NA	0.856	16.28	G	CAPZA1	by-frequency,by-cluster,by-2hit-2allele,by-1000G,by-other-pop	none	none	unknown	429	none	unknown	none	unknown	unknown	CAPZB:999,CAPZA2:978,S100B:933,CARMIL1:933,ARPC2:932,WASHC4:920,HMGB1:920,AGER:900,APP:900,WASHC5:900,SAA1:900,S100A12:900,WASHC3:900	NA
ReQTL_cis_star	1:112658790_G>C	ENSG00000116489	CAPZA1	1	nerve	5e-05	0.00735793	1	1	NM_006135.2	intron	2932535	none	NA	NA	unknown	NA	0.99	8.462	G	CAPZA1	by-frequency,by-cluster,by-2hit-2allele,by-hapmap,by-1000G	none	none	unknown	230	none	unknown	none	unknown	unknown	CAPZB:999,CAPZA2:978,S100B:933,CARMIL1:933,ARPC2:932,WASHC4:920,HMGB1:920,AGER:900,APP:900,WASHC5:900,SAA1:900,S100A12:900,WASHC3:900	NA
ReQTL_cis_star	1:112671475_G>A	ENSG00000007341	ST7L	1	nerve	3.49e-06	0.000749772	3	2;1	NM_006135.2	3-prime-UTR	1238	none	NA	NA	unknown	NA	2.99	16.34	A	CAPZA1	by-frequency,by-cluster,by-2hit-2allele,by-hapmap,by-1000G,by-other-pop	none	none	unknown	1484	none	unknown	none	unknown	unknown	CAPZB:999,CAPZA2:978,S100B:933,CARMIL1:933,ARPC2:932,WASHC4:920,HMGB1:920,AGER:900,APP:900,WASHC5:900,SAA1:900,S100A12:900,WASHC3:900	NA
ReQTL_cis_star	1:112671475_G>A	ENSG00000116489	CAPZA1	1	nerve	9.67e-07	0.000244679	3	2;1	NM_006135.2	3-prime-UTR	1238	none	NA	NA	unknown	NA	2.99	16.34	A	CAPZA1	by-frequency,by-cluster,by-2hit-2allele,by-hapmap,by-1000G,by-other-pop	none	none	unknown	1484	none	unknown	none	unknown	unknown	CAPZB:999,CAPZA2:978,S100B:933,CARMIL1:933,ARPC2:932,WASHC4:920,HMGB1:920,AGER:900,APP:900,WASHC5:900,SAA1:900,S100A12:900,WASHC3:900	NA
ReQTL_cis_star	1:112671475_G>A	ENSG00000143079	CTTNBP2NL	1	skinexp	0.000141174	0.0197402	3	2;1	NM_006135.2	3-prime-UTR	1238	none	NA	NA	unknown	NA	2.99	16.34	A	CAPZA1	by-frequency,by-cluster,by-2hit-2allele,by-hapmap,by-1000G,by-other-pop	none	none	unknown	1484	none	unknown	none	unknown	unknown	CAPZB:999,CAPZA2:978,S100B:933,CARMIL1:933,ARPC2:932,WASHC4:920,HMGB1:920,AGER:900,APP:900,WASHC5:900,SAA1:900,S100A12:900,WASHC3:900	NA
ReQTL_cis_star	1:112688664_T>C	ENSG00000273483	AL354760.1	1	nerve	0.000127251	0.0160682	1	1	NM_001130079.2	intron	12126971	none	NA	NA	unknown	NA	-3.67	10.88	T	MOV10	by-frequency,by-cluster,by-1000G	none	none	unknown	269	none	unknown	none	unknown	unknown	TNRC6B:986,AGO1:974,AGO2:966,CBX8:961,AGO4:942,TNRC6A:942,CBX6:937,AGO3:936,TP53:935,RING1:934	NA
ReQTL_cis_star	1:112694059_C>T	ENSG00000007341	ST7L	1	skinexp	0.000100385	0.0149105	4	2;2	NM_001130079.2	synonymous	3748656	GLY	394/1004	1182	unknown	NA	-10.5	9.471	C	MOV10	by-frequency,by-cluster,by-2hit-2allele,by-hapmap,by-1000G	none	none	http://www.ncbi.nlm.nih.gov/pubmed?term=25673412	42	none	unknown	none	AA:T=805/C=3601,EA:T=1768/C=6832	AFR:A=1/T=1874/C=8515,NFE:A=0/T=14546/C=52158,EAS:A=0/T=4912/C=3722,SAS:A=0/T=3716/C=12794,FIN:A=0/T=2449/C=4159,AMR:A=0/T=4406/C=7164,OTH:A=0/T=229/C=679	TNRC6B:986,AGO1:974,AGO2:966,CBX8:961,AGO4:942,TNRC6A:942,CBX6:937,AGO3:936,TP53:935,RING1:934	NP_001123551.1
ReQTL_cis_star	1:112694059_C>T	ENSG00000155363	MOV10	1	nerve	0.000330507	0.0348344	4	2;2	NM_001130079.2	synonymous	3748656	GLY	394/1004	1182	unknown	NA	-10.5	9.471	C	MOV10	by-frequency,by-cluster,by-2hit-2allele,by-hapmap,by-1000G	none	none	http://www.ncbi.nlm.nih.gov/pubmed?term=25673412	42	none	unknown	none	AA:T=805/C=3601,EA:T=1768/C=6832	AFR:A=1/T=1874/C=8515,NFE:A=0/T=14546/C=52158,EAS:A=0/T=4912/C=3722,SAS:A=0/T=3716/C=12794,FIN:A=0/T=2449/C=4159,AMR:A=0/T=4406/C=7164,OTH:A=0/T=229/C=679	TNRC6B:986,AGO1:974,AGO2:966,CBX8:961,AGO4:942,TNRC6A:942,CBX6:937,AGO3:936,TP53:935,RING1:934	NP_001123551.1
ReQTL_cis_star	1:112694059_C>T	ENSG00000273483	AL354760.1	2	nerve;skinexp	0.000333408728186994;7.5976271589624e-05	0.0350563557230801;0.0118673453887516	4	2;2	NM_001130079.2	synonymous	3748656	GLY	394/1004	1182	unknown	NA	-10.5	9.471	C	MOV10	by-frequency,by-cluster,by-2hit-2allele,by-hapmap,by-1000G	none	none	http://www.ncbi.nlm.nih.gov/pubmed?term=25673412	42	none	unknown	none	AA:T=805/C=3601,EA:T=1768/C=6832	AFR:A=1/T=1874/C=8515,NFE:A=0/T=14546/C=52158,EAS:A=0/T=4912/C=3722,SAS:A=0/T=3716/C=12794,FIN:A=0/T=2449/C=4159,AMR:A=0/T=4406/C=7164,OTH:A=0/T=229/C=679	TNRC6B:986,AGO1:974,AGO2:966,CBX8:961,AGO4:942,TNRC6A:942,CBX6:937,AGO3:936,TP53:935,RING1:934	NP_001123551.1
ReQTL_cis_star	1:112696760_G>A	ENSG00000007341	ST7L	1	skinexp	0.000139821	0.0195936	3	1;2	NM_001130079.2	synonymous	17030651	GLU	704/1004	2112	unknown	NA	1.16	9.958	G	MOV10	by-frequency,by-cluster,by-1000G	none	none	unknown	87	none	unknown	none	AA:A=425/G=3981,EA:A=1748/G=6852	AFR:A=801/G=6525,NFE:A=12328/G=35942,EAS:A=3740/G=3640,SAS:A=2914/G=10116,FIN:A=1747/G=2181,AMR:A=3533/G=4733,OTH:A=183/G=459	TNRC6B:986,AGO1:974,AGO2:966,CBX8:961,AGO4:942,TNRC6A:942,CBX6:937,AGO3:936,TP53:935,RING1:934	NP_001123551.1
ReQTL_cis_star	1:112696760_G>A	ENSG00000273483	AL354760.1	2	nerve;skinexp	0.000159369845163253;3.80010986582931e-05	0.0193184898916392;0.00663376704353749	3	1;2	NM_001130079.2	synonymous	17030651	GLU	704/1004	2112	unknown	NA	1.16	9.958	G	MOV10	by-frequency,by-cluster,by-1000G	none	none	unknown	87	none	unknown	none	AA:A=425/G=3981,EA:A=1748/G=6852	AFR:A=801/G=6525,NFE:A=12328/G=35942,EAS:A=3740/G=3640,SAS:A=2914/G=10116,FIN:A=1747/G=2181,AMR:A=3533/G=4733,OTH:A=183/G=459	TNRC6B:986,AGO1:974,AGO2:966,CBX8:961,AGO4:942,TNRC6A:942,CBX6:937,AGO3:936,TP53:935,RING1:934	NP_001123551.1
ReQTL_cis_star	1:112698430_T>C	ENSG00000007341	ST7L	1	skinexp	7.15e-05	0.0112945	4	2;2	NM_001130079.2	synonymous	2306940	ALA	820/1004	2460	unknown	NA	0.893	11.42	C	MOV10	by-frequency,by-cluster,by-2hit-2allele,by-1000G	none	none	unknown	49	none	unknown	none	AA:C=827/T=3579,EA:C=1766/T=6834	AFR:C=1935/T=8401,NFE:C=14513/T=51813,EAS:C=4915/T=3705,SAS:C=3714/T=12792,FIN:C=2444/T=4156,AMR:C=4409/T=7153,OTH:C=230/T=678	TNRC6B:986,AGO1:974,AGO2:966,CBX8:961,AGO4:942,TNRC6A:942,CBX6:937,AGO3:936,TP53:935,RING1:934	NP_001123551.1
ReQTL_cis_star	1:112698430_T>C	ENSG00000155363	MOV10	1	nerve	0.000242652	0.0271555	4	2;2	NM_001130079.2	synonymous	2306940	ALA	820/1004	2460	unknown	NA	0.893	11.42	C	MOV10	by-frequency,by-cluster,by-2hit-2allele,by-1000G	none	none	unknown	49	none	unknown	none	AA:C=827/T=3579,EA:C=1766/T=6834	AFR:C=1935/T=8401,NFE:C=14513/T=51813,EAS:C=4915/T=3705,SAS:C=3714/T=12792,FIN:C=2444/T=4156,AMR:C=4409/T=7153,OTH:C=230/T=678	TNRC6B:986,AGO1:974,AGO2:966,CBX8:961,AGO4:942,TNRC6A:942,CBX6:937,AGO3:936,TP53:935,RING1:934	NP_001123551.1
ReQTL_cis_star	1:112698430_T>C	ENSG00000273483	AL354760.1	2	nerve;skinexp	0.000457421661411688;5.10996274675923e-05	0.0449127341428864;0.00849925099493627	4	2;2	NM_001130079.2	synonymous	2306940	ALA	820/1004	2460	unknown	NA	0.893	11.42	C	MOV10	by-frequency,by-cluster,by-2hit-2allele,by-1000G	none	none	unknown	49	none	unknown	none	AA:C=827/T=3579,EA:C=1766/T=6834	AFR:C=1935/T=8401,NFE:C=14513/T=51813,EAS:C=4915/T=3705,SAS:C=3714/T=12792,FIN:C=2444/T=4156,AMR:C=4409/T=7153,OTH:C=230/T=678	TNRC6B:986,AGO1:974,AGO2:966,CBX8:961,AGO4:942,TNRC6A:942,CBX6:937,AGO3:936,TP53:935,RING1:934	NP_001123551.1
ReQTL_cis_star	1:112699500_T>G	ENSG00000007341	ST7L	2	skinexp;skinnonexp	5.22466679489444e-05;0.000300720326288986	0.00866500228629229;0.0436945401891	4	1;2;1	NM_001130079.2	intron	1106287	none	NA	NA	unknown	NA	0.413	5.002	G	MOV10	by-frequency,by-cluster,by-1000G	none	none	unknown	183	none	unknown	none	unknown	unknown	TNRC6B:986,AGO1:974,AGO2:966,CBX8:961,AGO4:942,TNRC6A:942,CBX6:937,AGO3:936,TP53:935,RING1:934	NA
ReQTL_cis_star	1:112699500_T>G	ENSG00000155363	MOV10	1	nerve	0.00040037	0.0404783	4	1;2;1	NM_001130079.2	intron	1106287	none	NA	NA	unknown	NA	0.413	5.002	G	MOV10	by-frequency,by-cluster,by-1000G	none	none	unknown	183	none	unknown	none	unknown	unknown	TNRC6B:986,AGO1:974,AGO2:966,CBX8:961,AGO4:942,TNRC6A:942,CBX6:937,AGO3:936,TP53:935,RING1:934	NA
ReQTL_cis_star	1:112699500_T>G	ENSG00000273483	AL354760.1	1	skinexp	3.36e-05	0.00597242	4	1;2;1	NM_001130079.2	intron	1106287	none	NA	NA	unknown	NA	0.413	5.002	G	MOV10	by-frequency,by-cluster,by-1000G	none	none	unknown	183	none	unknown	none	unknown	unknown	TNRC6B:986,AGO1:974,AGO2:966,CBX8:961,AGO4:942,TNRC6A:942,CBX6:937,AGO3:936,TP53:935,RING1:934	NA
ReQTL_cis_star	1:112699866_C>T	ENSG00000007341	ST7L	1	skinnonexp	4.4e-06	0.00134146	2	2	NM_001130079.2	intron	3013431	none	NA	NA	unknown	NA	2.01	4.73	C	MOV10	by-frequency,by-cluster,by-2hit-2allele,by-hapmap,by-1000G	none	none	unknown	26	none	unknown	none	AA:T=2366/C=2040,EA:T=5209/C=3391	AFR:T=5457/C=4949,NFE:T=39601/C=27123,EAS:T=2907/C=5739,SAS:T=10994/C=5504,FIN:T=3022/C=3592,AMR:T=6242/C=5330,OTH:T=520/C=388	TNRC6B:986,AGO1:974,AGO2:966,CBX8:961,AGO4:942,TNRC6A:942,CBX6:937,AGO3:936,TP53:935,RING1:934	NA
ReQTL_cis_star	1:112699866_C>T	ENSG00000134245	WNT2B	1	skinnonexp	0.00015752	0.0264012	2	2	NM_001130079.2	intron	3013431	none	NA	NA	unknown	NA	2.01	4.73	C	MOV10	by-frequency,by-cluster,by-2hit-2allele,by-hapmap,by-1000G	none	none	unknown	26	none	unknown	none	AA:T=2366/C=2040,EA:T=5209/C=3391	AFR:T=5457/C=4949,NFE:T=39601/C=27123,EAS:T=2907/C=5739,SAS:T=10994/C=5504,FIN:T=3022/C=3592,AMR:T=6242/C=5330,OTH:T=520/C=388	TNRC6B:986,AGO1:974,AGO2:966,CBX8:961,AGO4:942,TNRC6A:942,CBX6:937,AGO3:936,TP53:935,RING1:934	NA
ReQTL_cis_star	1:112700426_C>T	ENSG00000007341	ST7L	1	skinexp	5.34e-05	0.00882892	3	1;2	NM_001130079.2	synonymous	6679	SER	977/1004	2931	unknown	NA	-0.833	0.021	T	MOV10	by-frequency,by-cluster,by-hapmap,by-1000G	none	none	unknown	11	none	unknown	none	AA:T=822/C=3584,EA:T=1769/C=6831	AFR:T=1910/C=8488,NFE:T=14527/C=52053,EAS:T=4892/C=3726,SAS:T=3615/C=12621,FIN:T=2450/C=4152,AMR:T=4406/C=7152,OTH:T=229/C=675	TNRC6B:986,AGO1:974,AGO2:966,CBX8:961,AGO4:942,TNRC6A:942,CBX6:937,AGO3:936,TP53:935,RING1:934	NP_001123551.1
ReQTL_cis_star	1:112700426_C>T	ENSG00000273483	AL354760.1	2	nerve;skinexp	0.000373537858255556;3.19760037922832e-05	0.0383007754212135;0.00573059585812461	3	1;2	NM_001130079.2	synonymous	6679	SER	977/1004	2931	unknown	NA	-0.833	0.021	T	MOV10	by-frequency,by-cluster,by-hapmap,by-1000G	none	none	unknown	11	none	unknown	none	AA:T=822/C=3584,EA:T=1769/C=6831	AFR:T=1910/C=8488,NFE:T=14527/C=52053,EAS:T=4892/C=3726,SAS:T=3615/C=12621,FIN:T=2450/C=4152,AMR:T=4406/C=7152,OTH:T=229/C=675	TNRC6B:986,AGO1:974,AGO2:966,CBX8:961,AGO4:942,TNRC6A:942,CBX6:937,AGO3:936,TP53:935,RING1:934	NP_001123551.1
ReQTL_cis_star	1:112701811_T>C	ENSG00000007341	ST7L	1	nerve	0.00051722	0.0493462	4	2;1;1	NM_001042678.1	intron	2279500	none	NA	NA	unknown	NA	-1.77	3.913	C	RHOC,MOV10	by-frequency,by-cluster,by-2hit-2allele,by-hapmap,by-1000G	none	none	unknown	96	none	unknown	none	unknown	unknown	ARHGDIA:995,ARHGDIB:991,ARHGEF3:989,PKN1:986,ARHGDIG:984,PKN2:983,PKN3:983,ROCK2:975,ARHGAP1:973,ARHGAP35:972	NA
ReQTL_cis_star	1:112701811_T>C	ENSG00000143079	CTTNBP2NL	1	skinexp	4.79e-05	0.00806165	4	2;1;1	NM_001042678.1	intron	2279500	none	NA	NA	unknown	NA	-1.77	3.913	C	RHOC,MOV10	by-frequency,by-cluster,by-2hit-2allele,by-hapmap,by-1000G	none	none	unknown	96	none	unknown	none	unknown	unknown	ARHGDIA:995,ARHGDIB:991,ARHGEF3:989,PKN1:986,ARHGDIG:984,PKN2:983,PKN3:983,ROCK2:975,ARHGAP1:973,ARHGAP35:972	NA
ReQTL_cis_star	1:112701811_T>C	ENSG00000155366	RHOC	1	skinnonexp	6.67e-05	0.0132976	4	2;1;1	NM_001042678.1	intron	2279500	none	NA	NA	unknown	NA	-1.77	3.913	C	RHOC,MOV10	by-frequency,by-cluster,by-2hit-2allele,by-hapmap,by-1000G	none	none	unknown	96	none	unknown	none	unknown	unknown	ARHGDIA:995,ARHGDIB:991,ARHGEF3:989,PKN1:986,ARHGDIG:984,PKN2:983,PKN3:983,ROCK2:975,ARHGAP1:973,ARHGAP35:972	NA
ReQTL_cis_star	1:112701811_T>C	ENSG00000273483	AL354760.1	1	nerve	1.47e-05	0.00259251	4	2;1;1	NM_001042678.1	intron	2279500	none	NA	NA	unknown	NA	-1.77	3.913	C	RHOC,MOV10	by-frequency,by-cluster,by-2hit-2allele,by-hapmap,by-1000G	none	none	unknown	96	none	unknown	none	unknown	unknown	ARHGDIA:995,ARHGDIB:991,ARHGEF3:989,PKN1:986,ARHGDIG:984,PKN2:983,PKN3:983,ROCK2:975,ARHGAP1:973,ARHGAP35:972	NA
ReQTL_cis_star	1:112703884_C>T	ENSG00000273483	AL354760.1	1	nerve	0.000276159	0.0301443	1	1	NM_001042678.1	intron	2306937	none	NA	NA	unknown	NA	1.16	6.362	C	RHOC	by-frequency,by-cluster,by-1000G	none	none	unknown	76	none	unknown	none	unknown	unknown	ARHGDIA:995,ARHGDIB:991,ARHGEF3:989,PKN1:986,ARHGDIG:984,PKN2:983,PKN3:983,ROCK2:975,ARHGAP1:973,ARHGAP35:972	NA
ReQTL_cis_star	1:112705091_G>A	ENSG00000007341	ST7L	1	nerve	2.14e-05	0.00356518	2	2	NM_001042678.1	intron	35221527	none	NA	NA	unknown	NA	1.56	2.449	G	RHOC	by-frequency,by-cluster,by-1000G	none	none	unknown	7	none	unknown	none	unknown	AFR:A=27/G=219,NFE:A=515/G=2507,EAS:A=24/G=156,SAS:A=673/G=6831,FIN:A=1/G=3,AMR:A=5/G=89,OTH:A=16/G=108	ARHGDIA:995,ARHGDIB:991,ARHGEF3:989,PKN1:986,ARHGDIG:984,PKN2:983,PKN3:983,ROCK2:975,ARHGAP1:973,ARHGAP35:972	NA
ReQTL_cis_star	1:112705091_G>A	ENSG00000116489	CAPZA1	1	nerve	0.000150557	0.0184572	2	2	NM_001042678.1	intron	35221527	none	NA	NA	unknown	NA	1.56	2.449	G	RHOC	by-frequency,by-cluster,by-1000G	none	none	unknown	7	none	unknown	none	unknown	AFR:A=27/G=219,NFE:A=515/G=2507,EAS:A=24/G=156,SAS:A=673/G=6831,FIN:A=1/G=3,AMR:A=5/G=89,OTH:A=16/G=108	ARHGDIA:995,ARHGDIB:991,ARHGEF3:989,PKN1:986,ARHGDIG:984,PKN2:983,PKN3:983,ROCK2:975,ARHGAP1:973,ARHGAP35:972	NA
ReQTL_cis_star	1:112706169_C>A	ENSG00000007341	ST7L	1	nerve	0.000312297	0.0333025	1	1	NM_001042678.1	intron	12144044	none	NA	NA	unknown	NA	-1.99	1.401	A	RHOC	by-frequency,by-cluster,by-2hit-2allele,by-1000G	none	none	http://www.ncbi.nlm.nih.gov/pubmed?term=28452372	662	none	unknown	none	unknown	unknown	ARHGDIA:995,ARHGDIB:991,ARHGEF3:989,PKN1:986,ARHGDIG:984,PKN2:983,PKN3:983,ROCK2:975,ARHGAP1:973,ARHGAP35:972	NA
ReQTL_cis_star	1:113896329_A>G	ENSG00000226167	AP4B1-AS1	1	nerve	9.29e-05	0.0123617	1	1	NM_001253852.2	missense	1217401	LEU,SER	480/740	1439	0.071	145	6.04	15.36	A	AP4B1,AP4B1-AS1	by-frequency,by-cluster,by-2hit-2allele,by-hapmap,by-1000G	none	none	157718:A:G	72	none	hsa04142:Lysosome	none	AA:G=3017/A=1389,EA:G=2679/A=5921	AFR:G=7469/A=2933,NFE:G=21373/A=45337,EAS:G=587/A=8061,SAS:G=5292/A=11210,FIN:G=1771/A=4843,AMR:G=1865/A=9701,OTH:G=309/A=597	AP4E1:999,AP4S1:998,AP4M1:997,AP1G1:989,ARF1:986,MIR3620:986,AP1M1:973,AP1M2:973,AP2A1:965,GAK:959	NP_001240781.1
ReQTL_cis_star	1:113973095_G>A	ENSG00000118655	DCLRE1B	1	skinexp	1.57e-05	0.00313108	1	1	NM_181358.2	synonymous	2358996	ALA	678/817	2034	unknown	NA	-0.011	7.551	G	HIPK1	by-frequency,by-cluster,by-1000G	none	none	unknown	72	none	unknown	none	AA:A=2246/G=2160,EA:A=3576/G=5024	AFR:A=5232/G=4990,NFE:A=25889/G=38195,EAS:A=4134/G=4362,SAS:A=4048/G=5246,FIN:A=2416/G=4198,AMR:A=4071/G=7411,OTH:A=341/G=455	TP53:975,NKX2-5:933,GATA4:905,NPPA:900,DCAF7:833,DAXX:704	NP_852003.1
ReQTL_cis_star	1:113976729_T>G	ENSG00000118655	DCLRE1B	1	skinexp	8.56e-06	0.001862	1	1	NM_181358.2	3-prime-UTR	10732635	none	NA	NA	unknown	NA	0.726	0.024	T	HIPK1	by-frequency,by-cluster,by-2hit-2allele,by-hapmap,by-1000G	none	none	http://www.ncbi.nlm.nih.gov/pubmed?term=30598549,30595370	2902	none	unknown	none	unknown	unknown	TP53:975,NKX2-5:933,GATA4:905,NPPA:900,DCAF7:833,DAXX:704	NA
ReQTL_cis_star	1:114609461_A>G	ENSG00000197323	TRIM33	1	skinexp	0.000225181	0.0287178	1	1	NM_001256404.1	intron	6683866	none	NA	NA	unknown	NA	-2.49	4.584	A	DENND2C	by-frequency,by-cluster,by-hapmap,by-1000G	none	none	unknown	586	none	unknown	none	unknown	unknown	none	NA
ReQTL_cis_star	1:116069084_T>C	ENSG00000163393	SLC22A15	1	skinexp	5.58e-06	0.00128523	1	1	NM_018420.2	3-prime-UTR	1045757	none	NA	NA	unknown	NA	-0.036	6.312	T	SLC22A15	by-frequency,by-cluster,by-2hit-2allele,by-1000G	none	none	unknown	2066	none	unknown	none	unknown	unknown	none	NA
ReQTL_cis_star	1:116402539_T>G	ENSG00000163399	ATP1A1	1	skinnonexp	0.000151041	0.0255339	1	1	NM_000701.7	intron	1998447	none	NA	NA	unknown	NA	-2.54	3.122	G	ATP1A1,ATP1A1-AS1	by-frequency,by-cluster,by-2hit-2allele,by-1000G,by-other-pop	none	none	unknown	882	none	hsa04260:CardiacMuscleContraction;hsa04960:Aldosterone-regulatedSodiumReabsorption;hsa04964:ProximalTubuleBicarbonateReclamation	none	unknown	unknown	ATP1B1:994,FXYD2:992,ATP1B2:982,ATP1B3:976,FXYD1:937,FXYD7:937,FXYD4:910,FXYD6:908,ATP1B4:904,FXYD3:903	NA
ReQTL_cis_star	1:116403350_C>T	ENSG00000163399	ATP1A1	1	skinnonexp	0.000211592	0.0333356	1	1	NM_000701.7	intron	1998448	none	NA	NA	unknown	NA	-1.37	4.621	T	ATP1A1,ATP1A1-AS1	by-frequency,by-cluster,by-2hit-2allele,by-1000G,by-other-pop	none	none	unknown	532	none	hsa04260:CardiacMuscleContraction;hsa04960:Aldosterone-regulatedSodiumReabsorption;hsa04964:ProximalTubuleBicarbonateReclamation	none	unknown	unknown	ATP1B1:994,FXYD2:992,ATP1B2:982,ATP1B3:976,FXYD1:937,FXYD7:937,FXYD4:910,FXYD6:908,ATP1B4:904,FXYD3:903	NA
ReQTL_cis_star	1:11648679_T>C	ENSG00000083444	PLOD1	1	skinexp	0.000373421	0.042697	1	1	NM_012168.5	3-prime-UTR	1055547	none	NA	NA	unknown	NA	-0.765	10.8	T	FBXO2	by-frequency,by-cluster,by-2hit-2allele,by-hapmap,by-1000G	none	none	unknown	150	none	hsa04120:UbiquitinMediatedProteolysis	none	AA:C=1742/T=2662,EA:C=6426/T=2168	AFR:C=3870/T=5940,NFE:C=48786/T=16048,EAS:C=3493/T=5031,SAS:C=8092/T=8346,FIN:C=5227/T=1269,AMR:C=6651/T=4731,OTH:C=586/T=288	SKP1:993,CUL1:961,RBX1:953,CCNF:950,STUB1:942,FBXO7:941,UBE2D2:939,SKP2:938,BTRC:937,UBE2L3:935	NA
ReQTL_cis_star	1:116518762_A>T	ENSG00000116815	CD58	1	skinexp	8.96e-05	0.0135898	1	1	NM_001144822.1	3-prime-UTR	10802190	none	NA	NA	unknown	NA	-0.525	4.666	A	CD58	by-frequency,by-cluster,by-2hit-2allele,by-hapmap,by-1000G	none	none	unknown	467	none	hsa04514:CellAdhesionMolecules(CAMs)	none	unknown	unknown	CD2:998,ICAM1:823,CD40:788,LGALS9C:774,CD80:729,IL2:704,ITGAL:703	NA
ReQTL_cis_star	1:1167770_G>A	ENSG00000237330	RNF223	1	skinexp	4.32e-05	0.00738442	1	1	none	upstream-gene	61768480	none	NA	NA	unknown	NA	-4.38	2.296	G	none	by-frequency,by-cluster,by-1000G	none	none	unknown	6157	none	unknown	none	unknown	unknown	none	NA
ReQTL_cis_star	1:116986836_G>A	ENSG00000134256	CD101	2	skinexp;skinnonexp	1.05571882758818e-05;0.000131646767002315	0.00223218374314965;0.0229200665381029	2	1;1	NM_020440.3	missense	10801922	VAL,ILE	837/880	2509	0.005	29	0.122	8.889	G	PTGFRN	by-frequency,by-cluster,by-2hit-2allele,by-1000G	none	none	unknown	36	none	unknown	none	AA:A=1378/G=3028,EA:A=3825/G=4775	AFR:A=3148/G=7150,NFE:A=29513/G=37011,EAS:A=5726/G=2902,SAS:A=9723/G=6771,FIN:A=2876/G=3726,AMR:A=8005/G=3549,OTH:A=438/G=466	CD9:904,CD81:816,CD151:810,PTGFR:734	NP_065173.2
ReQTL_cis_star	1:116988998_G>A	ENSG00000134256	CD101	1	skinexp	2.51e-05	0.00465776	1	1	NM_020440.3	3-prime-UTR	13951	none	NA	NA	unknown	NA	-8.1	3.707	A	PTGFRN,CD101	by-frequency,by-cluster,by-2hit-2allele,by-1000G	none	none	unknown	1555	none	unknown	none	unknown	unknown	CD9:904,CD81:816,CD151:810,PTGFR:734	NA
ReQTL_cis_star	1:116989669_A>G	ENSG00000134247	PTGFRN	1	nerve	4.24e-06	0.000888742	1	1	NM_020440.3	3-prime-UTR	8254	none	NA	NA	unknown	NA	-4.13	0.128	A	PTGFRN,CD101	by-frequency,by-cluster,by-1000G	none	none	unknown	884	none	unknown	none	unknown	unknown	CD9:904,CD81:816,CD151:810,PTGFR:734	NA
ReQTL_cis_star	1:116989887_C>A	ENSG00000134256	CD101	1	skinnonexp	7.86e-06	0.00221323	1	1	NM_020440.3	3-prime-UTR	78683029	none	NA	NA	unknown	NA	2.68	2.24	C	PTGFRN,CD101	by-frequency,by-cluster,by-1000G	none	none	unknown	666	none	unknown	none	unknown	unknown	CD9:904,CD81:816,CD151:810,PTGFR:734	NA
ReQTL_cis_star	1:116990168_C>T	ENSG00000134256	CD101	1	skinexp	2.74e-05	0.00502912	1	1	NM_020440.3	3-prime-UTR	1127215	none	NA	NA	unknown	NA	-0.66	0.168	T	PTGFRN,CD101	by-frequency,by-cluster,by-2hit-2allele,by-hapmap,by-1000G	none	none	unknown	385	none	unknown	none	unknown	unknown	CD9:904,CD81:816,CD151:810,PTGFR:734	NA
ReQTL_cis_star	1:116990176_C>G	ENSG00000134247	PTGFRN	1	nerve	1.34e-05	0.0023955	1	1	NM_020440.3	3-prime-UTR	944	none	NA	NA	unknown	NA	0.427	5.675	C	PTGFRN,CD101	by-frequency,by-cluster,by-2hit-2allele,by-hapmap,by-1000G	none	none	unknown	377	none	unknown	none	unknown	unknown	CD9:904,CD81:816,CD151:810,PTGFR:734	NA
ReQTL_cis_star	1:116990269_T>C	ENSG00000134256	CD101	1	skinnonexp	0.000102492	0.018789	1	1	NM_020440.3	3-prime-UTR	6589	none	NA	NA	unknown	NA	4.34	13.22	T	PTGFRN,CD101	by-frequency,by-cluster,by-2hit-2allele,by-1000G	none	none	unknown	284	none	unknown	none	unknown	unknown	CD9:904,CD81:816,CD151:810,PTGFR:734	NA
ReQTL_cis_star	1:117060534_G>T	ENSG00000116830	TTF2	1	skinexp	0.000276081	0.0337765	1	1	NM_003594.3	synonymous	2274253	THR	36/1163	108	unknown	NA	-10.5	11.52	G	TTF2	by-frequency,by-cluster,by-1000G,by-other-pop	none	none	unknown	24	none	unknown	117059767-117060648	AA:T=700/G=3706,EA:T=412/G=8188	AFR:T=1722/G=8628,NFE:T=3409/G=63069,EAS:T=1041/G=7605,SAS:T=2646/G=13546,FIN:T=472/G=6140,AMR:T=723/G=10847,OTH:T=78/G=824	PRKCA:801,PRKCG:801,PRKCB:801,PRKACG:800,PRKACB:800,PRKACA:800,ERCC6:762,TEF:754,TCEA2:748,NELFB:744	NP_003585.3
ReQTL_cis_star	1:117523219_A>G	ENSG00000198162	MAN1A2	2	skinexp;skinnonexp	4.92040593562275e-05;0.000111229736114782	0.00824171801401842;0.020071841241713	2	1;1	NM_006699.4	3-prime-UTR	1290558	none	NA	NA	unknown	NA	-2.34	0.353	A	MAN1A2	by-frequency,by-cluster,by-2hit-2allele,by-hapmap,by-1000G,by-other-pop	none	none	unknown	29	none	hsa00510:N-GlycanBiosynthesis;hsa01100:MetabolicPathways	none	unknown	AFR:G=450/A=582,NFE:G=2275/A=3683,EAS:G=230/A=308,SAS:G=2920/A=4752,FIN:G=562/A=1054,AMR:G=193/A=153,OTH:G=85/A=131	MAN2A1:976,MAN2A2:950,COG4:946,MGAT1:941,GANAB:935,COG5:929,COG6:916,COG7:915,RAB33B:913,COG1:909	NA
ReQTL_cis_star	1:117525936_G>A	ENSG00000198162	MAN1A2	2	skinexp;skinnonexp	7.04334732084378e-09;4.54481108031528e-08	3.34146155389575e-06;2.45767488319108e-05	2	1;1	NM_006699.4	3-prime-UTR	2767318	none	NA	NA	unknown	NA	0.758	7.215	G	MAN1A2	by-frequency,by-cluster,by-1000G	none	none	unknown	2687	none	hsa00510:N-GlycanBiosynthesis;hsa01100:MetabolicPathways	none	unknown	unknown	MAN2A1:976,MAN2A2:950,COG4:946,MGAT1:941,GANAB:935,COG5:929,COG6:916,COG7:915,RAB33B:913,COG1:909	NA
ReQTL_cis_star	1:117526077_C>G	ENSG00000198162	MAN1A2	2	skinexp;skinnonexp	1.66530079269242e-06;5.02313479691546e-06	0.000449009795985041;0.0015038424966902	2	1;1	NM_006699.4	3-prime-UTR	1053902	none	NA	NA	unknown	NA	-1.8	10.09	C	MAN1A2	by-frequency,by-cluster,by-2hit-2allele,by-1000G	none	none	unknown	2828	none	hsa00510:N-GlycanBiosynthesis;hsa01100:MetabolicPathways	none	unknown	unknown	MAN2A1:976,MAN2A2:950,COG4:946,MGAT1:941,GANAB:935,COG5:929,COG6:916,COG7:915,RAB33B:913,COG1:909	NA
ReQTL_cis_star	1:117527074_T>C	ENSG00000198162	MAN1A2	2	skinexp;skinnonexp	1.94635489532199e-05;3.59259050053941e-05	0.00375742861373255;0.00801192351243871	2	1;1	NM_006699.4	3-prime-UTR	6667122	none	NA	NA	unknown	NA	0.876	1.201	T	MAN1A2	by-frequency,by-cluster,by-2hit-2allele,by-1000G	none	none	unknown	3825	none	hsa00510:N-GlycanBiosynthesis;hsa01100:MetabolicPathways	none	unknown	unknown	MAN2A1:976,MAN2A2:950,COG4:946,MGAT1:941,GANAB:935,COG5:929,COG6:916,COG7:915,RAB33B:913,COG1:909	NA
ReQTL_cis_star	1:11787702_C>T	ENSG00000177000	MTHFR	2	skinexp;skinnonexp	5.01942962989475e-07;0.000193474604250974	0.000155370065119589;0.0311215369706542	6	2;2;2	NM_001010881.1	intron	3737966	none	NA	NA	unknown	NA	1.6	7.257	C	MTHFR,C1orf167	by-frequency,by-cluster,by-2hit-2allele,by-hapmap,by-1000G	none	none	292181:C:T	169	none	unknown	none	unknown	unknown	none	NA
ReQTL_cis_star	1:11787702_C>T	ENSG00000242349	NA	1	nerve	0.00016728	0.0200959	6	2;2;2	NM_001010881.1	intron	3737966	none	NA	NA	unknown	NA	1.6	7.257	C	MTHFR,C1orf167	by-frequency,by-cluster,by-2hit-2allele,by-hapmap,by-1000G	none	none	292181:C:T	169	none	unknown	none	unknown	unknown	none	NA
ReQTL_cis_star	1:11787702_C>T	ENSG00000276470	RF02156	2	skinexp;skinnonexp	2.16095354969481e-05;5.42545741413831e-06	0.00410465132783618;0.00160459230528678	6	2;2;2	NM_001010881.1	intron	3737966	none	NA	NA	unknown	NA	1.6	7.257	C	MTHFR,C1orf167	by-frequency,by-cluster,by-2hit-2allele,by-hapmap,by-1000G	none	none	292181:C:T	169	none	unknown	none	unknown	unknown	none	NA
ReQTL_cis_star	1:11787702_C>T	ENSG00000278852	RF02157	1	nerve	7.98e-06	0.00153031	6	2;2;2	NM_001010881.1	intron	3737966	none	NA	NA	unknown	NA	1.6	7.257	C	MTHFR,C1orf167	by-frequency,by-cluster,by-2hit-2allele,by-hapmap,by-1000G	none	none	292181:C:T	169	none	unknown	none	unknown	unknown	none	NA
ReQTL_cis_star	1:11787715_G>T	ENSG00000011021	CLCN6	1	nerve	0.00019272	0.0225563	2	1;1	NM_001010881.1	intron	3820192	none	NA	NA	unknown	NA	-6.44	2.702	G	MTHFR,C1orf167	by-frequency,by-cluster,by-1000G	none	none	292182:G:T	156	none	unknown	none	unknown	unknown	none	NA
ReQTL_cis_star	1:11787715_G>T	ENSG00000177000	MTHFR	1	skinnonexp	2.95e-05	0.00679369	2	1;1	NM_001010881.1	intron	3820192	none	NA	NA	unknown	NA	-6.44	2.702	G	MTHFR,C1orf167	by-frequency,by-cluster,by-1000G	none	none	292182:G:T	156	none	unknown	none	unknown	unknown	none	NA
ReQTL_cis_star	1:11787845_C>A	ENSG00000177000	MTHFR	1	skinnonexp	0.000170409	0.0281441	1	1	NM_001010881.1	intron	1537515	none	NA	NA	unknown	NA	-4.8	2.661	C	MTHFR,C1orf167	by-frequency,by-cluster,by-1000G	none	none	292184:C:A	26	none	unknown	none	unknown	AFR:A=66/C=714,NFE:A=329/C=2717,EAS:A=59/C=315,SAS:A=72/C=218,FIN:A=183/C=1341,AMR:A=12/C=188,OTH:A=9/C=75	none	NA
ReQTL_cis_star	1:11788082_G>A	ENSG00000177000	MTHFR	1	skinexp	7.95e-07	0.000233944	1	1	NM_001010881.1	intron	11559040	none	NA	NA	unknown	NA	-1.21	3.883	G	MTHFR,C1orf167	by-frequency,by-cluster,by-1000G	none	none	292191:G:A	33	none	unknown	none	unknown	AFR:A=46/G=820,NFE:A=915/G=3231,EAS:A=41/G=433,SAS:A=1549/G=3459,FIN:A=220/G=860,AMR:A=33/G=235,OTH:A=35/G=113	none	NA
ReQTL_cis_star	1:11788915_G>A	ENSG00000177000	MTHFR	1	skinnonexp	4.93e-05	0.0103799	1	1	NM_001010881.1	intron	72640221	none	NA	NA	unknown	NA	-8.05	5.713	G	MTHFR,C1orf167	by-frequency,by-cluster,by-1000G	none	none	292204:G:A	167	none	unknown	none	unknown	unknown	none	NA
ReQTL_cis_star	1:11790308_T>G	ENSG00000011021	CLCN6	1	skinnonexp	2.58e-06	0.000845874	3	1;2	NM_001330358.1	3-prime-UTR	4846049	none	NA	NA	unknown	NA	-4.88	2.364	T	MTHFR	by-frequency,by-cluster,by-2hit-2allele,by-hapmap,by-1000G	none	none	292223:T:G	409	none	hsa00670:OneCarbonPoolByFolate;hsa00680:MethaneMetabolism;hsa01100:MetabolicPathways	none	unknown	unknown	MTR:999,MTHFD1:992,SHMT1:984,TYMS:980,SHMT2:976,AMT:961,MTHFD2:960,MTHFD2L:951,BHMT:926,MTHFD1L:896,LOC100996643:896	NA
ReQTL_cis_star	1:11790308_T>G	ENSG00000177000	MTHFR	2	skinexp;skinnonexp	9.03410012832477e-12;1.09972322254094e-05	7.34115588430739e-09;0.00295135711792552	3	1;2	NM_001330358.1	3-prime-UTR	4846049	none	NA	NA	unknown	NA	-4.88	2.364	T	MTHFR	by-frequency,by-cluster,by-2hit-2allele,by-hapmap,by-1000G	none	none	292223:T:G	409	none	hsa00670:OneCarbonPoolByFolate;hsa00680:MethaneMetabolism;hsa01100:MetabolicPathways	none	unknown	unknown	MTR:999,MTHFD1:992,SHMT1:984,TYMS:980,SHMT2:976,AMT:961,MTHFD2:960,MTHFD2L:951,BHMT:926,MTHFD1L:896,LOC100996643:896	NA
ReQTL_cis_star	1:11794419_T>G	ENSG00000011021	CLCN6	1	skinnonexp	2.13e-05	0.0051464	3	1;2	NM_001330358.1	missense	1801131	GLU,ALA	470/698	1409	0.462	107	4.74	15.29	T	MTHFR	by-frequency,by-cluster,by-1000G	none	none	3521:T:G	62	none	hsa00670:OneCarbonPoolByFolate;hsa00680:MethaneMetabolism;hsa01100:MetabolicPathways	none	AA:G=683/T=3723,EA:G=2693/T=5907	AFR:G=1651/T=8743,NFE:G=21297/T=45435,EAS:G=1857/T=6787,SAS:G=6855/T=9651,FIN:G=2069/T=4545,AMR:G=1800/T=9774,OTH:G=276/T=632	MTR:999,MTHFD1:992,SHMT1:984,TYMS:980,SHMT2:976,AMT:961,MTHFD2:960,MTHFD2L:951,BHMT:926,MTHFD1L:896,LOC100996643:896	NP_001317287.1
ReQTL_cis_star	1:11794419_T>G	ENSG00000177000	MTHFR	2	skinexp;skinnonexp	2.07277783432533e-11;6.31797891495101e-06	1.58264249442396e-08;0.00183134632426489	3	1;2	NM_001330358.1	missense	1801131	GLU,ALA	470/698	1409	0.462	107	4.74	15.29	T	MTHFR	by-frequency,by-cluster,by-1000G	none	none	3521:T:G	62	none	hsa00670:OneCarbonPoolByFolate;hsa00680:MethaneMetabolism;hsa01100:MetabolicPathways	none	AA:G=683/T=3723,EA:G=2693/T=5907	AFR:G=1651/T=8743,NFE:G=21297/T=45435,EAS:G=1857/T=6787,SAS:G=6855/T=9651,FIN:G=2069/T=4545,AMR:G=1800/T=9774,OTH:G=276/T=632	MTR:999,MTHFD1:992,SHMT1:984,TYMS:980,SHMT2:976,AMT:961,MTHFD2:960,MTHFD2L:951,BHMT:926,MTHFD1L:896,LOC100996643:896	NP_001317287.1
ReQTL_cis_star	1:11794839_G>A	ENSG00000177000	MTHFR	1	skinnonexp	0.000110937	0.0200333	1	1	NM_001330358.1	synonymous	2066462	SER	393/698	1179	unknown	NA	-5.1	11.04	G	MTHFR	by-frequency,by-cluster,by-1000G	none	none	292238:G:A	25	none	hsa00670:OneCarbonPoolByFolate;hsa00680:MethaneMetabolism;hsa01100:MetabolicPathways	none	AA:A=387/G=4019,EA:A=835/G=7765	AFR:A=845/G=9487,NFE:A=6284/G=60126,EAS:A=989/G=7641,SAS:A=2341/G=14113,FIN:A=790/G=5814,AMR:A=776/G=10782,OTH:A=82/G=818	MTR:999,MTHFD1:992,SHMT1:984,TYMS:980,SHMT2:976,AMT:961,MTHFD2:960,MTHFD2L:951,BHMT:926,MTHFD1L:896,LOC100996643:896	NP_001317287.1
ReQTL_cis_star	1:11796321_G>A	ENSG00000276470	RF02156	1	skinnonexp	1.34e-07	6.43e-05	1	1	NM_001330358.1	missense	1801133	ALA,VAL	263/698	788	0.999	64	5.08	21.9	G	MTHFR	by-frequency,by-cluster,by-2hit-2allele,by-hapmap,by-1000G,by-other-pop	none	none	3520:G:A|http://www.ncbi.nlm.nih.gov/pubmed?term=23824729,20031578,28373541,29953918,30595370,30339177	79	none	hsa00670:OneCarbonPoolByFolate;hsa00680:MethaneMetabolism;hsa01100:MetabolicPathways	none	AA:A=536/G=3870,EA:A=2983/G=5617	AFR:A=1169/G=9235,NFE:A=23025/G=43705,EAS:A=2640/G=6010,SAS:A=2327/G=14185,FIN:A=1473/G=5141,AMR:A=5952/G=5626,OTH:A=278/G=630	MTR:999,MTHFD1:992,SHMT1:984,TYMS:980,SHMT2:976,AMT:961,MTHFD2:960,MTHFD2L:951,BHMT:926,MTHFD1L:896,LOC100996643:896	NP_001317287.1
ReQTL_cis_star	1:11797894_T>C	ENSG00000278852	RF02157	1	nerve	2.45e-06	0.000550778	1	1	NM_001330358.1	intron	4846052	none	NA	NA	unknown	NA	-4.56	1.83	T	MTHFR	by-frequency,by-cluster,by-2hit-2allele,by-hapmap,by-1000G	none	none	unknown	1493	none	hsa00670:OneCarbonPoolByFolate;hsa00680:MethaneMetabolism;hsa01100:MetabolicPathways	none	unknown	unknown	MTR:999,MTHFD1:992,SHMT1:984,TYMS:980,SHMT2:976,AMT:961,MTHFD2:960,MTHFD2L:951,BHMT:926,MTHFD1L:896,LOC100996643:896	NA
ReQTL_cis_star	1:11798267_G>A	ENSG00000011021	CLCN6	1	nerve	0.000147218	0.0181266	1	1	NM_001330358.1	intron	17421560	none	NA	NA	unknown	NA	-0.177	1.81	G	MTHFR	by-frequency,by-cluster,by-1000G	none	none	unknown	1866	none	hsa00670:OneCarbonPoolByFolate;hsa00680:MethaneMetabolism;hsa01100:MetabolicPathways	none	unknown	unknown	MTR:999,MTHFD1:992,SHMT1:984,TYMS:980,SHMT2:976,AMT:961,MTHFD2:960,MTHFD2L:951,BHMT:926,MTHFD1L:896,LOC100996643:896	NA
ReQTL_cis_star	1:11798527_T>C	ENSG00000278852	RF02157	1	nerve	0.000141011	0.0174949	1	1	NM_001330358.1	intron	41452445	none	NA	NA	unknown	NA	0.296	5.811	C	MTHFR	by-frequency,by-cluster,by-1000G	none	none	unknown	1683	none	hsa00670:OneCarbonPoolByFolate;hsa00680:MethaneMetabolism;hsa01100:MetabolicPathways	none	unknown	unknown	MTR:999,MTHFD1:992,SHMT1:984,TYMS:980,SHMT2:976,AMT:961,MTHFD2:960,MTHFD2L:951,BHMT:926,MTHFD1L:896,LOC100996643:896	NA
ReQTL_cis_star	1:11800063_T>C	ENSG00000276470	RF02156	1	nerve	0.000199435	0.0231984	1	1	NM_001330358.1	intron	11121832	none	NA	NA	unknown	NA	-2.88	3.343	C	MTHFR	by-frequency,by-cluster,by-2hit-2allele,by-hapmap,by-1000G	none	none	unknown	147	none	hsa00670:OneCarbonPoolByFolate;hsa00680:MethaneMetabolism;hsa01100:MetabolicPathways	none	unknown	unknown	MTR:999,MTHFD1:992,SHMT1:984,TYMS:980,SHMT2:976,AMT:961,MTHFD2:960,MTHFD2L:951,BHMT:926,MTHFD1L:896,LOC100996643:896	NA
ReQTL_cis_star	1:11800408_C>G	ENSG00000275915	RF02158	1	nerve	5.34e-05	0.00778761	2	2	NM_001330358.1	intron	13306567	none	NA	NA	unknown	NA	0.661	5.304	C	MTHFR	by-frequency,by-cluster,by-1000G	none	none	unknown	84	none	hsa00670:OneCarbonPoolByFolate;hsa00680:MethaneMetabolism;hsa01100:MetabolicPathways	none	unknown	unknown	MTR:999,MTHFD1:992,SHMT1:984,TYMS:980,SHMT2:976,AMT:961,MTHFD2:960,MTHFD2L:951,BHMT:926,MTHFD1L:896,LOC100996643:896	NA
ReQTL_cis_star	1:11800408_C>G	ENSG00000278852	RF02157	1	nerve	3.83e-06	0.000811761	2	2	NM_001330358.1	intron	13306567	none	NA	NA	unknown	NA	0.661	5.304	C	MTHFR	by-frequency,by-cluster,by-1000G	none	none	unknown	84	none	hsa00670:OneCarbonPoolByFolate;hsa00680:MethaneMetabolism;hsa01100:MetabolicPathways	none	unknown	unknown	MTR:999,MTHFD1:992,SHMT1:984,TYMS:980,SHMT2:976,AMT:961,MTHFD2:960,MTHFD2L:951,BHMT:926,MTHFD1L:896,LOC100996643:896	NA
ReQTL_cis_star	1:11800626_T>C	ENSG00000278852	RF02157	1	nerve	0.0001829	0.0216096	1	1	NM_001330358.1	intron	7533315	none	NA	NA	unknown	NA	-0.035	6.093	C	MTHFR	by-frequency,by-cluster,by-2hit-2allele,by-hapmap,by-1000G	none	none	unknown	302	none	hsa00670:OneCarbonPoolByFolate;hsa00680:MethaneMetabolism;hsa01100:MetabolicPathways	none	unknown	unknown	MTR:999,MTHFD1:992,SHMT1:984,TYMS:980,SHMT2:976,AMT:961,MTHFD2:960,MTHFD2L:951,BHMT:926,MTHFD1L:896,LOC100996643:896	NA
ReQTL_cis_star	1:11803000_G>A	ENSG00000011021	CLCN6	1	nerve	0.000434386	0.043148	2	1;1	NM_001330358.1	synonymous	2066470	PRO	80/698	240	unknown	NA	-11.3	9.246	G	MTHFR	by-frequency,by-cluster,by-1000G,by-other-pop	none	none	292246:G:A	120	none	hsa00670:OneCarbonPoolByFolate;hsa00680:MethaneMetabolism;hsa01100:MetabolicPathways	none	AA:A=345/G=4061,EA:A=822/G=7778	AFR:C=0/A=740/G=9374,NFE:C=0/A=6160/G=59358,EAS:C=1/A=1022/G=7585,SAS:C=0/A=2342/G=13688,FIN:C=0/A=786/G=5778,AMR:C=0/A=763/G=10593,OTH:C=0/A=77/G=813	MTR:999,MTHFD1:992,SHMT1:984,TYMS:980,SHMT2:976,AMT:961,MTHFD2:960,MTHFD2L:951,BHMT:926,MTHFD1L:896,LOC100996643:896	NP_001317287.1
ReQTL_cis_star	1:11803000_G>A	ENSG00000177000	MTHFR	1	skinnonexp	0.000134071	0.0232512	2	1;1	NM_001330358.1	synonymous	2066470	PRO	80/698	240	unknown	NA	-11.3	9.246	G	MTHFR	by-frequency,by-cluster,by-1000G,by-other-pop	none	none	292246:G:A	120	none	hsa00670:OneCarbonPoolByFolate;hsa00680:MethaneMetabolism;hsa01100:MetabolicPathways	none	AA:A=345/G=4061,EA:A=822/G=7778	AFR:C=0/A=740/G=9374,NFE:C=0/A=6160/G=59358,EAS:C=1/A=1022/G=7585,SAS:C=0/A=2342/G=13688,FIN:C=0/A=786/G=5778,AMR:C=0/A=763/G=10593,OTH:C=0/A=77/G=813	MTR:999,MTHFD1:992,SHMT1:984,TYMS:980,SHMT2:976,AMT:961,MTHFD2:960,MTHFD2L:951,BHMT:926,MTHFD1L:896,LOC100996643:896	NP_001317287.1
ReQTL_cis_star	1:11829156_T>G	ENSG00000278852	RF02157	1	nerve	1.35e-05	0.00240755	1	1	NM_001256959.1	intron	41275482	none	NA	NA	unknown	NA	-5.22	3.922	T	CLCN6	by-frequency,by-cluster,by-1000G	none	none	unknown	38	none	unknown	none	AA:G=43/T=4363,EA:G=523/T=8077	AFR:G=121/T=10285,NFE:G=3500/T=63106,EAS:G=19/T=8635,SAS:G=678/T=15664,FIN:G=199/T=6415,AMR:G=254/T=11324,OTH:G=38/T=866	none	NA
ReQTL_cis_star	1:11829411_A>G	ENSG00000278852	RF02157	1	nerve	0.000302174	0.0324289	1	1	NM_001256959.1	intron	535107	none	NA	NA	unknown	NA	-2.49	3.068	G	CLCN6	by-frequency,by-cluster,by-2hit-2allele,by-1000G	none	none	unknown	87	none	unknown	none	unknown	unknown	none	NA
ReQTL_cis_star	1:11830048_G>A	ENSG00000278852	RF02157	1	nerve	0.000522955	0.0497481	1	1	NM_001256959.1	intron	41275486	none	NA	NA	unknown	NA	-3.11	0.257	G	CLCN6	by-frequency,by-cluster,by-1000G	none	none	unknown	724	none	unknown	none	unknown	unknown	none	NA
ReQTL_cis_star	1:11832593_C>T	ENSG00000011021	CLCN6	1	nerve	8.24e-05	0.0111947	1	1	NM_001256959.1	intron	2236797	none	NA	NA	unknown	NA	1.14	3.923	C	CLCN6	by-frequency,by-cluster,by-1000G	none	none	unknown	920	none	unknown	none	unknown	unknown	none	NA
ReQTL_cis_star	1:11832594_G>A	ENSG00000242349	NA	1	skinexp	8.13e-05	0.0125485	3	1;2	NM_001256959.1	intron	76288343	none	NA	NA	unknown	NA	-0.874	1.789	G	CLCN6	by-frequency,by-cluster,by-1000G	none	none	unknown	919	none	unknown	none	unknown	unknown	none	NA
ReQTL_cis_star	1:11832594_G>A	ENSG00000278852	RF02157	2	nerve;skinexp	5.09693393879727e-05;0.000242110393406309	0.0074791159139934;0.030442198814473	3	1;2	NM_001256959.1	intron	76288343	none	NA	NA	unknown	NA	-0.874	1.789	G	CLCN6	by-frequency,by-cluster,by-1000G	none	none	unknown	919	none	unknown	none	unknown	unknown	none	NA
ReQTL_cis_star	1:11832700_A>G	ENSG00000202461	RF00019	1	skinnonexp	8.7e-05	0.0164745	2	1;1	NM_001256959.1	intron	75297615	none	NA	NA	unknown	NA	-3.04	1.697	A	CLCN6	by-frequency,by-cluster,by-1000G	none	none	unknown	813	none	unknown	none	unknown	unknown	none	NA
ReQTL_cis_star	1:11832700_A>G	ENSG00000278852	RF02157	1	nerve	2.04e-06	0.000469409	2	1;1	NM_001256959.1	intron	75297615	none	NA	NA	unknown	NA	-3.04	1.697	A	CLCN6	by-frequency,by-cluster,by-1000G	none	none	unknown	813	none	unknown	none	unknown	unknown	none	NA
ReQTL_cis_star	1:11832722_A>G	ENSG00000278852	RF02157	2	nerve;skinexp	2.38977180099598e-06;0.000338975524668964	0.000538531667744313;0.0395660309436268	2	1;1	NM_001256959.1	intron	78054341	none	NA	NA	unknown	NA	-5.72	0.571	A	CLCN6	by-frequency,by-cluster,by-1000G	none	none	unknown	791	none	unknown	none	unknown	unknown	none	NA
ReQTL_cis_star	1:11833232_A>G	ENSG00000011021	CLCN6	1	nerve	0.000174076	0.0207532	1	1	NM_001256959.1	intron	72640262	none	NA	NA	unknown	NA	-0.469	5.356	A	CLCN6	by-frequency,by-cluster,by-1000G	none	none	unknown	281	none	unknown	none	unknown	unknown	none	NA
ReQTL_cis_star	1:11840328_C>T	ENSG00000242349	NA	3	nerve;skinexp;skinnonexp	7.3308426116931e-09;4.28873302537792e-11;2.11724770153101e-07	3.12204782789355e-06;3.10714975859358e-08;9.60839564044795e-05	12	4;4;4	NM_001256959.1	3-prime-UTR	198411	none	NA	NA	unknown	NA	1.77	16.56	C	CLCN6,NPPA-AS1	by-frequency,by-cluster,by-2hit-2allele,by-1000G	none	none	unknown	186	none	unknown	none	unknown	unknown	none	NA
ReQTL_cis_star	1:11840328_C>T	ENSG00000275915	RF02158	3	nerve;skinexp;skinnonexp	5.61200960624273e-11;5.64595446297596e-12;1.14367931512093e-05	3.61843714190111e-08;4.75204094182002e-09;0.00305076951125139	12	4;4;4	NM_001256959.1	3-prime-UTR	198411	none	NA	NA	unknown	NA	1.77	16.56	C	CLCN6,NPPA-AS1	by-frequency,by-cluster,by-2hit-2allele,by-1000G	none	none	unknown	186	none	unknown	none	unknown	unknown	none	NA
ReQTL_cis_star	1:11840328_C>T	ENSG00000276470	RF02156	3	nerve;skinexp;skinnonexp	6.2615419416748e-05;2.00795146772212e-13;1.20210280708152e-09	0.00890276026262091;2.09867380180354e-10;9.26770259897819e-07	12	4;4;4	NM_001256959.1	3-prime-UTR	198411	none	NA	NA	unknown	NA	1.77	16.56	C	CLCN6,NPPA-AS1	by-frequency,by-cluster,by-2hit-2allele,by-1000G	none	none	unknown	186	none	unknown	none	unknown	unknown	none	NA
ReQTL_cis_star	1:11840328_C>T	ENSG00000278852	RF02157	3	nerve;skinexp;skinnonexp	1.69112237831479e-13;1.86034711448824e-13;2.56712986981169e-12	1.6579943970522e-10;1.95269696785389e-10;3.25584326576505e-09	12	4;4;4	NM_001256959.1	3-prime-UTR	198411	none	NA	NA	unknown	NA	1.77	16.56	C	CLCN6,NPPA-AS1	by-frequency,by-cluster,by-2hit-2allele,by-1000G	none	none	unknown	186	none	unknown	none	unknown	unknown	none	NA
ReQTL_cis_star	1:11840380_T>C	ENSG00000242349	NA	2	nerve;skinnonexp	3.39904622653186e-05;1.1610457246228e-05	0.00530631863640927;0.00308909165545916	11	4;3;4	NM_001256959.1	3-prime-UTR	198412	none	NA	NA	unknown	NA	-5.42	12.25	T	CLCN6,NPPA-AS1	by-frequency,by-cluster,by-2hit-2allele,by-1000G	none	none	unknown	238	none	unknown	none	unknown	unknown	none	NA
ReQTL_cis_star	1:11840380_T>C	ENSG00000275915	RF02158	3	nerve;skinexp;skinnonexp	3.26876189561048e-06;3.97763973204882e-05;0.000242635887492282	0.000707655314079954;0.00688769032695386;0.0370512337785124	11	4;3;4	NM_001256959.1	3-prime-UTR	198412	none	NA	NA	unknown	NA	-5.42	12.25	T	CLCN6,NPPA-AS1	by-frequency,by-cluster,by-2hit-2allele,by-1000G	none	none	unknown	238	none	unknown	none	unknown	unknown	none	NA
ReQTL_cis_star	1:11840380_T>C	ENSG00000276470	RF02156	3	nerve;skinexp;skinnonexp	0.00031585006765988;6.85702199275212e-06;8.74040681595718e-06	0.0336001382860081;0.00153651292537574;0.00242405159329417	11	4;3;4	NM_001256959.1	3-prime-UTR	198412	none	NA	NA	unknown	NA	-5.42	12.25	T	CLCN6,NPPA-AS1	by-frequency,by-cluster,by-2hit-2allele,by-1000G	none	none	unknown	238	none	unknown	none	unknown	unknown	none	NA
ReQTL_cis_star	1:11840380_T>C	ENSG00000278852	RF02157	3	nerve;skinexp;skinnonexp	9.61262592592093e-07;8.83718897018206e-07;9.26554901115077e-07	0.000243446574679791;0.000256772387239218;0.000349367999946792	11	4;3;4	NM_001256959.1	3-prime-UTR	198412	none	NA	NA	unknown	NA	-5.42	12.25	T	CLCN6,NPPA-AS1	by-frequency,by-cluster,by-2hit-2allele,by-1000G	none	none	unknown	238	none	unknown	none	unknown	unknown	none	NA
ReQTL_cis_star	1:11840745_T>C	ENSG00000242349	NA	3	nerve;skinexp;skinnonexp	1.32769337998129e-08;1.93077216568091e-11;1.36321989996795e-07	5.33111975181004e-06;1.48174169342836e-08;6.519612656053e-05	12	4;4;4	NM_001256959.1	3-prime-UTR	198413	none	NA	NA	unknown	NA	1.21	3.863	C	CLCN6,NPPA-AS1	by-frequency,by-cluster,by-2hit-2allele,by-1000G	none	none	unknown	463	none	unknown	none	unknown	unknown	none	NA
ReQTL_cis_star	1:11840745_T>C	ENSG00000275915	RF02158	3	nerve;skinexp;skinnonexp	1.13854774107115e-10;3.29784923920239e-13;2.0736758489714e-05	6.9774092711598e-08;3.33978203407585e-10;0.00503798849818881	12	4;4;4	NM_001256959.1	3-prime-UTR	198413	none	NA	NA	unknown	NA	1.21	3.863	C	CLCN6,NPPA-AS1	by-frequency,by-cluster,by-2hit-2allele,by-1000G	none	none	unknown	463	none	unknown	none	unknown	unknown	none	NA
ReQTL_cis_star	1:11840745_T>C	ENSG00000276470	RF02156	3	nerve;skinexp;skinnonexp	0.000122361894468663;4.92112456083802e-14;7.99970080297164e-10	0.015549355775101;5.61638128785898e-11;6.39257033929858e-07	12	4;4;4	NM_001256959.1	3-prime-UTR	198413	none	NA	NA	unknown	NA	1.21	3.863	C	CLCN6,NPPA-AS1	by-frequency,by-cluster,by-2hit-2allele,by-1000G	none	none	unknown	463	none	unknown	none	unknown	unknown	none	NA
ReQTL_cis_star	1:11840745_T>C	ENSG00000278852	RF02157	3	nerve;skinexp;skinnonexp	5.48542441348319e-12;9.51403375594574e-15;1.92161306208386e-12	4.22320748772013e-09;1.19409728630544e-11;2.50338546876601e-09	12	4;4;4	NM_001256959.1	3-prime-UTR	198413	none	NA	NA	unknown	NA	1.21	3.863	C	CLCN6,NPPA-AS1	by-frequency,by-cluster,by-2hit-2allele,by-1000G	none	none	unknown	463	none	unknown	none	unknown	unknown	none	NA
ReQTL_cis_star	1:11840768_G>T	ENSG00000242349	NA	3	nerve;skinexp;skinnonexp	3.84401302249412e-09;3.5313324936105e-12;1.98354529682168e-06	1.74030792154517e-06;3.08049563004438e-09;0.000674957248956051	12	4;4;4	NM_001256959.1	3-prime-UTR	198414	none	NA	NA	unknown	NA	-1.33	2.877	T	CLCN6,NPPA-AS1	by-frequency,by-cluster,by-2hit-2allele,by-1000G,by-other-pop	none	none	unknown	440	none	unknown	none	unknown	unknown	none	NA
ReQTL_cis_star	1:11840768_G>T	ENSG00000275915	RF02158	3	nerve;skinexp;skinnonexp	4.6762645823203e-11;6.94835431773492e-13;7.66792948403238e-05	3.06263523117118e-08;6.68874887048479e-10;0.0148822980483541	12	4;4;4	NM_001256959.1	3-prime-UTR	198414	none	NA	NA	unknown	NA	-1.33	2.877	T	CLCN6,NPPA-AS1	by-frequency,by-cluster,by-2hit-2allele,by-1000G,by-other-pop	none	none	unknown	440	none	unknown	none	unknown	unknown	none	NA
ReQTL_cis_star	1:11840768_G>T	ENSG00000276470	RF02156	3	nerve;skinexp;skinnonexp	4.53556002024179e-05;4.19713190525822e-14;2.75536965049151e-08	0.00677641982825929;4.83899839897112e-11;1.56905546299691e-05	12	4;4;4	NM_001256959.1	3-prime-UTR	198414	none	NA	NA	unknown	NA	-1.33	2.877	T	CLCN6,NPPA-AS1	by-frequency,by-cluster,by-2hit-2allele,by-1000G,by-other-pop	none	none	unknown	440	none	unknown	none	unknown	unknown	none	NA
ReQTL_cis_star	1:11840768_G>T	ENSG00000278852	RF02157	3	nerve;skinexp;skinnonexp	2.64763303121991e-12;6.4097370164902e-15;2.98598438897027e-12	2.14997118017825e-09;8.21628996835485e-12;3.75113175698046e-09	12	4;4;4	NM_001256959.1	3-prime-UTR	198414	none	NA	NA	unknown	NA	-1.33	2.877	T	CLCN6,NPPA-AS1	by-frequency,by-cluster,by-2hit-2allele,by-1000G,by-other-pop	none	none	unknown	440	none	unknown	none	unknown	unknown	none	NA
ReQTL_cis_star	1:11840781_A>G	ENSG00000177000	MTHFR	1	skinexp	4.43e-09	2.18e-06	1	1	NM_001256959.1	3-prime-UTR	17350396	none	NA	NA	unknown	NA	-4.98	1.875	A	CLCN6,NPPA-AS1	by-frequency,by-cluster,by-1000G	none	none	unknown	427	none	unknown	none	unknown	unknown	none	NA
ReQTL_cis_star	1:11841535_T>C	ENSG00000242349	NA	3	nerve;skinexp;skinnonexp	2.94744015688278e-09;2.82265909673494e-11;7.47134054601739e-08	1.36500323894237e-06;2.10646578855139e-08;3.82943807628839e-05	12	4;4;4	NM_001256959.1	3-prime-UTR	198415	none	NA	NA	unknown	NA	-3.76	4.533	C	CLCN6,NPPA-AS1	by-frequency,by-cluster,by-2hit-2allele,by-1000G	none	none	unknown	326	none	unknown	none	unknown	unknown	none	NA
ReQTL_cis_star	1:11841535_T>C	ENSG00000275915	RF02158	3	nerve;skinexp;skinnonexp	1.26781726105031e-10;1.56283609781969e-12;6.86675351323986e-07	7.69020291567305e-08;1.43745595166473e-09;0.000268571694426186	12	4;4;4	NM_001256959.1	3-prime-UTR	198415	none	NA	NA	unknown	NA	-3.76	4.533	C	CLCN6,NPPA-AS1	by-frequency,by-cluster,by-2hit-2allele,by-1000G	none	none	unknown	326	none	unknown	none	unknown	unknown	none	NA
ReQTL_cis_star	1:11841535_T>C	ENSG00000276470	RF02156	3	nerve;skinexp;skinnonexp	4.46925606364765e-05;1.20905803208001e-12;4.77950351452851e-10	0.00669386596392937;1.12779984408951e-09;3.97706335652374e-07	12	4;4;4	NM_001256959.1	3-prime-UTR	198415	none	NA	NA	unknown	NA	-3.76	4.533	C	CLCN6,NPPA-AS1	by-frequency,by-cluster,by-2hit-2allele,by-1000G	none	none	unknown	326	none	unknown	none	unknown	unknown	none	NA
ReQTL_cis_star	1:11841535_T>C	ENSG00000278852	RF02157	3	nerve;skinexp;skinnonexp	2.16794322781086e-13;3.2796281482097e-14;1.17470466560524e-11	2.08746946233932e-10;3.83683172431981e-11;1.32217195296485e-08	12	4;4;4	NM_001256959.1	3-prime-UTR	198415	none	NA	NA	unknown	NA	-3.76	4.533	C	CLCN6,NPPA-AS1	by-frequency,by-cluster,by-2hit-2allele,by-1000G	none	none	unknown	326	none	unknown	none	unknown	unknown	none	NA
ReQTL_cis_star	1:11842953_G>A	ENSG00000242349	NA	3	nerve;skinexp;skinnonexp	4.29253854037754e-09;1.83353196218601e-11;1.13475782074211e-06	1.92449340679722e-06;1.41312778449909e-08;0.000417234437109373	12	4;4;4	NM_001256959.1	3-prime-UTR	14078	none	NA	NA	unknown	NA	-9.55	4.527	G	CLCN6,NPPA-AS1	by-frequency,by-cluster,by-2hit-2allele,by-1000G	none	none	unknown	749	none	unknown	none	unknown	unknown	none	NA
ReQTL_cis_star	1:11842953_G>A	ENSG00000275915	RF02158	3	nerve;skinexp;skinnonexp	1.7529615772096e-09;4.43145773244589e-12;8.39621361423675e-06	8.51416980865983e-07;3.79808311941139e-09;0.00234170212391372	12	4;4;4	NM_001256959.1	3-prime-UTR	14078	none	NA	NA	unknown	NA	-9.55	4.527	G	CLCN6,NPPA-AS1	by-frequency,by-cluster,by-2hit-2allele,by-1000G	none	none	unknown	749	none	unknown	none	unknown	unknown	none	NA
ReQTL_cis_star	1:11842953_G>A	ENSG00000276470	RF02156	3	nerve;skinexp;skinnonexp	7.96105304986322e-06;1.37312919147689e-13;5.75352374903388e-09	0.00152754406081103;1.47680972333334e-10;3.81292396413537e-06	12	4;4;4	NM_001256959.1	3-prime-UTR	14078	none	NA	NA	unknown	NA	-9.55	4.527	G	CLCN6,NPPA-AS1	by-frequency,by-cluster,by-2hit-2allele,by-1000G	none	none	unknown	749	none	unknown	none	unknown	unknown	none	NA
ReQTL_cis_star	1:11842953_G>A	ENSG00000278852	RF02157	3	nerve;skinexp;skinnonexp	5.28407073899252e-14;6.53257013306585e-15;1.31829136149629e-10	5.53115145204279e-11;8.3579061304127e-12;1.22614460362298e-07	12	4;4;4	NM_001256959.1	3-prime-UTR	14078	none	NA	NA	unknown	NA	-9.55	4.527	G	CLCN6,NPPA-AS1	by-frequency,by-cluster,by-2hit-2allele,by-1000G	none	none	unknown	749	none	unknown	none	unknown	unknown	none	NA
ReQTL_cis_star	1:11842958_C>T	ENSG00000242349	NA	1	nerve	0.000216766	0.0248036	3	3	NM_001256959.1	3-prime-UTR	41275506	none	NA	NA	unknown	NA	-3.49	8.183	C	CLCN6,NPPA-AS1	by-frequency,by-cluster,by-1000G	none	none	unknown	744	none	unknown	none	unknown	unknown	none	NA
ReQTL_cis_star	1:11842958_C>T	ENSG00000275915	RF02158	1	nerve	0.000310295	0.0331365	3	3	NM_001256959.1	3-prime-UTR	41275506	none	NA	NA	unknown	NA	-3.49	8.183	C	CLCN6,NPPA-AS1	by-frequency,by-cluster,by-1000G	none	none	unknown	744	none	unknown	none	unknown	unknown	none	NA
ReQTL_cis_star	1:11842958_C>T	ENSG00000278852	RF02157	1	nerve	2.82e-07	8.26e-05	3	3	NM_001256959.1	3-prime-UTR	41275506	none	NA	NA	unknown	NA	-3.49	8.183	C	CLCN6,NPPA-AS1	by-frequency,by-cluster,by-1000G	none	none	unknown	744	none	unknown	none	unknown	unknown	none	NA
ReQTL_cis_star	1:11846011_A>G	ENSG00000276470	RF02156	1	skinexp	0.000451814	0.0495261	1	1	NM_006172.3	stop-lost	5065	stop,ARG	152/152	454	unknown	NA	0.954	5.706	G	NPPA,NPPA-AS1	by-frequency,by-cluster,by-2hit-2allele,by-1000G,by-other-pop	none	none	226855:A:G	4	none	hsa04270:VascularSmoothMuscleContraction	none	AA:G=1800/A=2606,EA:G=1335/A=7265	AFR:G=4244/A=6162,NFE:G=8964/A=57770,EAS:G=101/A=8553,SAS:G=2574/A=13938,FIN:G=499/A=6109,AMR:G=923/A=10655,OTH:G=139/A=769	NPR1:990,NKX2-5:977,CORIN:970,TBX5:951,GATA4:949,WWTR1:946,MEF2C:930,NPPB:925,FOS:924,KAT2B:917	NP_006163.1
ReQTL_cis_star	1:119031451_G>C	ENSG00000116874	WARS2	2	skinexp;skinnonexp	2.08186965270916e-05;7.8217601485928e-05	0.00398013793520537;0.015127001183707	2	1;1	NM_015836.3	3-prime-UTR	8928	none	NA	NA	unknown	NA	-7.86	0.231	C	WARS2	by-frequency,by-cluster,by-2hit-2allele,by-1000G	none	none	unknown	1909	none	hsa00380:TryptophanMetabolism;hsa00970:Aminoacyl-tRNABiosynthesis	none	unknown	unknown	FARS2:948,YARS:902,WARS:899,YARS2:851,FARSB:823,RARS2:814,TARS2:809,MARS2:807,IARS2:800,AARS:796	NA
ReQTL_cis_star	1:119031666_G>A	ENSG00000116874	WARS2	2	nerve;skinexp	7.29488907690234e-06;6.56293721002925e-05	0.00141664173613905;0.0105030883497283	2	1;1	NM_015836.3	3-prime-UTR	12030972	none	NA	NA	unknown	NA	1.73	4.248	G	WARS2	by-frequency,by-cluster,by-1000G	none	none	unknown	1694	none	hsa00380:TryptophanMetabolism;hsa00970:Aminoacyl-tRNABiosynthesis	none	unknown	unknown	FARS2:948,YARS:902,WARS:899,YARS2:851,FARSB:823,RARS2:814,TARS2:809,MARS2:807,IARS2:800,AARS:796	NA
ReQTL_cis_star	1:119031914_G>A	ENSG00000116874	WARS2	1	nerve	0.000480619	0.0466486	1	1	NM_015836.3	3-prime-UTR	12026409	none	NA	NA	unknown	NA	1.88	6.534	G	WARS2	by-frequency,by-cluster,by-1000G	none	none	unknown	1446	none	hsa00380:TryptophanMetabolism;hsa00970:Aminoacyl-tRNABiosynthesis	none	unknown	unknown	FARS2:948,YARS:902,WARS:899,YARS2:851,FARSB:823,RARS2:814,TARS2:809,MARS2:807,IARS2:800,AARS:796	NA
ReQTL_cis_star	1:119031964_C>T	ENSG00000116882	HAO2	1	skinexp	0.000283379	0.0344598	1	1	NM_015836.3	3-prime-UTR	2645294	none	NA	NA	unknown	NA	-4.49	4.329	T	WARS2	by-frequency,by-cluster,by-2hit-2allele,by-1000G,by-other-pop	none	none	http://www.ncbi.nlm.nih.gov/pubmed?term=26426971,25673412,28448500,28443625	1396	none	hsa00380:TryptophanMetabolism;hsa00970:Aminoacyl-tRNABiosynthesis	none	unknown	unknown	FARS2:948,YARS:902,WARS:899,YARS2:851,FARSB:823,RARS2:814,TARS2:809,MARS2:807,IARS2:800,AARS:796	NA
ReQTL_cis_star	1:119032547_C>A	ENSG00000116874	WARS2	1	skinexp	5.99e-05	0.00971781	3	1;2	NM_015836.3	3-prime-UTR	1057991	none	NA	NA	unknown	NA	1.32	4.059	A	WARS2	by-frequency,by-cluster,by-2hit-2allele,by-1000G	none	none	unknown	813	none	hsa00380:TryptophanMetabolism;hsa00970:Aminoacyl-tRNABiosynthesis	none	unknown	unknown	FARS2:948,YARS:902,WARS:899,YARS2:851,FARSB:823,RARS2:814,TARS2:809,MARS2:807,IARS2:800,AARS:796	NA
ReQTL_cis_star	1:119032547_C>A	ENSG00000231365	WARS2-AS1	2	nerve;skinexp	1.73672651501345e-07;6.84181123562819e-08	5.3818146762185e-05;2.60061387250021e-05	3	1;2	NM_015836.3	3-prime-UTR	1057991	none	NA	NA	unknown	NA	1.32	4.059	A	WARS2	by-frequency,by-cluster,by-2hit-2allele,by-1000G	none	none	unknown	813	none	hsa00380:TryptophanMetabolism;hsa00970:Aminoacyl-tRNABiosynthesis	none	unknown	unknown	FARS2:948,YARS:902,WARS:899,YARS2:851,FARSB:823,RARS2:814,TARS2:809,MARS2:807,IARS2:800,AARS:796	NA
ReQTL_cis_star	1:119032609_T>C	ENSG00000116874	WARS2	3	nerve;skinexp;skinnonexp	0.000367883979859044;0.000428040053337582;0.000132296069655528	0.0378505144274901;0.0474861462554065;0.0230114710151527	6	2;2;2	NM_015836.3	3-prime-UTR	1057990	none	NA	NA	unknown	NA	-0.871	9.035	T	WARS2	by-frequency,by-cluster,by-2hit-2allele,by-hapmap,by-1000G	none	none	unknown	751	none	hsa00380:TryptophanMetabolism;hsa00970:Aminoacyl-tRNABiosynthesis	none	unknown	unknown	FARS2:948,YARS:902,WARS:899,YARS2:851,FARSB:823,RARS2:814,TARS2:809,MARS2:807,IARS2:800,AARS:796	NA
ReQTL_cis_star	1:119032609_T>C	ENSG00000231365	WARS2-AS1	3	nerve;skinexp;skinnonexp	6.36123641112474e-08;4.09712504429004e-07;1.32825931512047e-05	2.19116638680844e-05;0.000129760841574925;0.00347054310053092	6	2;2;2	NM_015836.3	3-prime-UTR	1057990	none	NA	NA	unknown	NA	-0.871	9.035	T	WARS2	by-frequency,by-cluster,by-2hit-2allele,by-hapmap,by-1000G	none	none	unknown	751	none	hsa00380:TryptophanMetabolism;hsa00970:Aminoacyl-tRNABiosynthesis	none	unknown	unknown	FARS2:948,YARS:902,WARS:899,YARS2:851,FARSB:823,RARS2:814,TARS2:809,MARS2:807,IARS2:800,AARS:796	NA
ReQTL_cis_star	1:119042326_G>A	ENSG00000116874	WARS2	1	skinnonexp	1.45e-05	0.00373157	1	1	NM_015836.3	synonymous	33960696	HIS	151/361	453	unknown	NA	-11.3	4.684	G	WARS2	by-frequency,by-cluster,by-1000G	none	none	unknown	24	none	hsa00380:TryptophanMetabolism;hsa00970:Aminoacyl-tRNABiosynthesis	none	AA:A=215/G=4191,EA:A=647/G=7953	AFR:A=526/G=9880,NFE:A=5073/G=61657,EAS:A=22/G=8632,SAS:A=2018/G=14492,FIN:A=316/G=6298,AMR:A=300/G=11278,OTH:A=78/G=830	FARS2:948,YARS:902,WARS:899,YARS2:851,FARSB:823,RARS2:814,TARS2:809,MARS2:807,IARS2:800,AARS:796	NP_056651.1
ReQTL_cis_star	1:119140440_G>A	ENSG00000231365	WARS2-AS1	1	nerve	6.36e-06	0.00126071	1	1	NM_015836.3	intron	3934789	none	NA	NA	unknown	NA	3.16	10.5	G	WARS2,LOC101929147	by-frequency,by-cluster,by-2hit-2allele,by-1000G	none	none	unknown	19	none	hsa00380:TryptophanMetabolism;hsa00970:Aminoacyl-tRNABiosynthesis	119140252-119140788	unknown	unknown	FARS2:948,YARS:902,WARS:899,YARS2:851,FARSB:823,RARS2:814,TARS2:809,MARS2:807,IARS2:800,AARS:796	NA
ReQTL_cis_star	1:119140767_G>A	ENSG00000116874	WARS2	3	nerve;skinexp;skinnonexp	5.80971397709167e-09;2.59709083619649e-09;9.546864110427e-06	2.53056555640457e-06;1.34115703730473e-06;0.0026141021518829	6	2;2;2	NR_125974.1	non-coding-exon	12096448	none	NA	372	unknown	NA	-4.78	3.522	A	WARS2,LOC101929147	by-frequency,by-cluster,by-2hit-2allele,by-1000G	none	none	unknown	27	none	unknown	119140252-119140788	unknown	unknown	none	NA
ReQTL_cis_star	1:119140767_G>A	ENSG00000231365	WARS2-AS1	3	nerve;skinexp;skinnonexp	1.48211537592949e-22;2.27091716076431e-12;5.29699125158721e-17	4.89198676212783e-19;2.03951047597053e-09;1.35473986750449e-13	6	2;2;2	NR_125974.1	non-coding-exon	12096448	none	NA	372	unknown	NA	-4.78	3.522	A	WARS2,LOC101929147	by-frequency,by-cluster,by-2hit-2allele,by-1000G	none	none	unknown	27	none	unknown	119140252-119140788	unknown	unknown	none	NA
ReQTL_cis_star	1:119160290_A>G	ENSG00000231365	WARS2-AS1	1	nerve	0.000145641	0.0179643	1	1	NR_125974.1	intron	12097967	none	NA	NA	unknown	NA	3.92	8.446	A	LOC101929147	by-frequency,by-cluster,by-1000G	none	none	unknown	9498	none	unknown	none	unknown	unknown	none	NA
ReQTL_cis_star	1:11919852_T>C	ENSG00000116688	MFN2	1	nerve	0.000258452	0.0285622	1	1	NM_138346.2	3-prime-UTR	3209284	none	NA	NA	unknown	NA	-9.53	6.225	C	KIAA2013	by-frequency,by-cluster,by-2hit-2allele,by-hapmap,by-1000G,by-other-pop	none	none	unknown	481	none	unknown	none	unknown	unknown	ATP6AP1:862,ATP6V0D2:803,ATP6V0D1:803,ATP6AP1L:771	NA
ReQTL_cis_star	1:11920392_T>C	ENSG00000132879	FBXO44	1	skinexp	0.000438868	0.0484227	1	1	NM_138346.2	intron	17037529	none	NA	NA	unknown	NA	3.98	11.01	C	KIAA2013	by-frequency,by-cluster,by-1000G,suspect	none	none	unknown	58	none	unknown	none	AA:C=206/T=1178,EA:C=542/T=2640	unknown	ATP6AP1:862,ATP6V0D2:803,ATP6V0D1:803,ATP6AP1L:771	NA
ReQTL_cis_star	1:11923149_A>G	ENSG00000116688	MFN2	2	nerve;skinexp	0.000412086198782437;0.000420833541160715	0.0414208307385777;0.0468338491277963	2	1;1	NM_138346.2	synonymous	3795408	PHE	458/635	1374	unknown	NA	0.289	2.145	G	KIAA2013	by-frequency,by-cluster,by-2hit-2allele,by-hapmap,by-1000G	none	none	unknown	341	none	unknown	none	AA:G=3262/A=1106,EA:G=4410/A=4152	AFR:G=7167/A=1973,NFE:G=34758/A=28266,EAS:G=5575/A=2799,SAS:G=10522/A=5178,FIN:G=3983/A=2147,AMR:G=5269/A=5821,OTH:G=497/A=349	ATP6AP1:862,ATP6V0D2:803,ATP6V0D1:803,ATP6AP1L:771	NP_612355.1
ReQTL_cis_star	1:11957422_C>T	ENSG00000162496	DHRS3	1	nerve	8.36e-05	0.0113257	1	1	NM_000302.3	intron	7554458	none	NA	NA	unknown	NA	-2.6	0.476	C	PLOD1	by-frequency,by-cluster,by-2hit-2allele,by-hapmap,by-1000G	none	none	unknown	406	none	hsa00310:LysineDegradation	none	unknown	unknown	NSD1:958,COLGALT1:956,COL4A1:941,COL5A1:940,COL1A2:937,COL3A1:937,COL1A1:936,COL4A2:932,COL4A5:930,COL2A1:929	NA
ReQTL_cis_star	1:11966298_A>C	ENSG00000083444	PLOD1	1	nerve	0.000149457	0.0183471	1	1	NM_000302.3	synonymous	2230898	ALA	544/728	1632	unknown	NA	-1.44	9.422	A	PLOD1	by-frequency,by-cluster,by-1000G	none	none	255802:A:C	19	none	hsa00310:LysineDegradation	none	AA:C=71/A=4335,EA:C=719/A=7879	AFR:T=0/C=128/A=7106,NFE:T=1/C=4470/A=40385,EAS:T=3/C=718/A=5331,SAS:T=0/C=876/A=11072,FIN:T=0/C=162/A=3502,AMR:T=0/C=249/A=6801,OTH:T=0/C=34/A=562	NSD1:958,COLGALT1:956,COL4A1:941,COL5A1:940,COL1A2:937,COL3A1:937,COL1A1:936,COL4A2:932,COL4A5:930,COL2A1:929	NP_000293.2
ReQTL_cis_star	1:11974748_T>C	ENSG00000116688	MFN2	1	skinexp	0.000221386	0.0283473	1	1	NM_000302.3	synonymous	879690	HIS	708/728	2124	unknown	NA	2.79	9.623	C	PLOD1	by-frequency,by-cluster,by-2hit-2allele,by-1000G,by-other-pop	none	none	263886:T:C	96	none	hsa00310:LysineDegradation	none	AA:C=606/T=3800,EA:C=36/T=8564	AFR:C=1434/T=8946,NFE:C=260/T=66136,EAS:C=343/T=8293,SAS:C=522/T=15986,FIN:C=3/T=6499,AMR:C=131/T=11427,OTH:C=19/T=883	NSD1:958,COLGALT1:956,COL4A1:941,COL5A1:940,COL1A2:937,COL3A1:937,COL1A1:936,COL4A2:932,COL4A5:930,COL2A1:929	NP_000293.2
ReQTL_cis_star	1:11980422_T>C	ENSG00000116688	MFN2	1	skinnonexp	9.23e-05	0.0172726	1	1	NM_001127660.1	5-prime-UTR	2180183	none	NA	NA	unknown	NA	-8	7.886	C	MFN2	by-frequency,by-cluster,by-2hit-2allele,by-1000G	none	none	292368:T:C	63	none	unknown	11980057-11980736	unknown	unknown	PINK1:989,PRKN:986,VDAC1:953,MFN1:940,UBB:937,UBC:937,FIS1:933,MAP1LC3B:931,ATG5:930,MAP1LC3A:929	NA
ReQTL_cis_star	1:12011623_A>G	ENSG00000239149	SNORA59A	1	skinexp	0.000303924	0.0364088	1	1	NM_001127660.1	3-prime-UTR	1042842	none	NA	NA	unknown	NA	-9.34	7.765	G	MFN2	by-frequency,by-cluster,by-2hit-2allele,by-hapmap,by-1000G	none	none	292381:A:G	128	none	unknown	none	AA:G=1152/A=232,EA:G=2086/A=1096	unknown	PINK1:989,PRKN:986,VDAC1:953,MFN1:940,UBB:937,UBC:937,FIS1:933,MAP1LC3B:931,ATG5:930,MAP1LC3A:929	NA
ReQTL_cis_star	1:12012665_A>G	ENSG00000083444	PLOD1	1	nerve	7.96e-05	0.0108703	1	1	NM_001127660.1	3-prime-UTR	41278638	none	NA	NA	unknown	NA	2.24	9.954	A	MFN2	by-frequency,by-cluster,by-1000G	none	none	292398:A:G	1170	none	unknown	none	unknown	unknown	PINK1:989,PRKN:986,VDAC1:953,MFN1:940,UBB:937,UBC:937,FIS1:933,MAP1LC3B:931,ATG5:930,MAP1LC3A:929	NA
ReQTL_cis_star	1:12022404_C>T	ENSG00000276470	RF02156	1	skinnonexp	1.95e-06	0.000665019	1	1	NM_021933.3	missense	11588712	PRO,SER	142/389	424	0.493	74	2.51	11.55	C	MIIP	by-frequency,by-cluster,by-hapmap,by-1000G	none	none	unknown	39	none	unknown	none	AA:T=202/C=4200,EA:T=1295/C=7301	AFR:T=423/C=7507,NFE:T=9493/C=44373,EAS:T=406/C=6374,SAS:T=1475/C=11139,FIN:T=1162/C=3930,AMR:T=557/C=8233,OTH:T=88/C=604	IGFBP2:841	NP_068752.2
ReQTL_cis_star	1:12029983_C>A	ENSG00000132879	FBXO44	1	skinnonexp	4.48e-05	0.00959457	2	2	NM_021933.3	intron	1208989	none	NA	NA	unknown	NA	-5.98	0.782	C	MIIP	by-frequency,by-cluster,by-1000G	none	none	unknown	43	none	unknown	none	AA:A=93/C=4301,EA:A=62/C=8534	AFR:A=234/C=9372,NFE:A=464/C=63450,EAS:A=1/C=8517,SAS:A=188/C=16202,FIN:A=18/C=6356,AMR:A=51/C=11309,OTH:A=4/C=856	IGFBP2:841	NA
ReQTL_cis_star	1:12029983_C>A	ENSG00000162496	DHRS3	1	skinnonexp	0.000255766	0.0385642	2	2	NM_021933.3	intron	1208989	none	NA	NA	unknown	NA	-5.98	0.782	C	MIIP	by-frequency,by-cluster,by-1000G	none	none	unknown	43	none	unknown	none	AA:A=93/C=4301,EA:A=62/C=8534	AFR:A=234/C=9372,NFE:A=464/C=63450,EAS:A=1/C=8517,SAS:A=188/C=16202,FIN:A=18/C=6356,AMR:A=51/C=11309,OTH:A=4/C=856	IGFBP2:841	NA
ReQTL_cis_star	1:1203822_T>C	ENSG00000162572	SCNN1D	1	skinexp	0.000123863	0.0177527	1	1	NM_004195.2	3-prime-UTR	2298213	none	NA	NA	unknown	NA	-0.972	4.529	C	TNFRSF18	by-frequency,by-cluster,by-1000G	none	none	unknown	139	none	hsa04060:Cytokine-cytokineReceptorInteraction	none	AA:C=1497/T=2723,EA:C=437/T=8031	AFR:C=2247/T=2211,NFE:C=2465/T=20145,EAS:C=642/T=2864,SAS:C=862/T=9270,FIN:C=149/T=851,AMR:C=512/T=3336,OTH:C=54/T=284	TNFSF18:990,IL2:964,IL2RA:953,IL2RB:943,IL2RG:922,FOXP3:901,CTLA4:823,TNFRSF4:722,TRAF3:704	NA
ReQTL_cis_star	1:1205124_T>C	ENSG00000162572	SCNN1D	1	skinnonexp	0.000308806	0.0445929	1	1	NM_004195.2	intron	4081335	none	NA	NA	unknown	NA	0.43	3.1	C	TNFRSF18	by-frequency,by-cluster,by-1000G	none	none	unknown	244	none	hsa04060:Cytokine-cytokineReceptorInteraction	none	unknown	unknown	TNFSF18:990,IL2:964,IL2RA:953,IL2RB:943,IL2RG:922,FOXP3:901,CTLA4:823,TNFRSF4:722,TRAF3:704	NA
ReQTL_cis_star	1:1206007_C>T	ENSG00000162572	SCNN1D	1	skinexp	0.000178221	0.0237883	2	1;1	NM_004195.2	intron	11466681	none	NA	NA	unknown	NA	2.12	6.787	C	TNFRSF18	by-frequency,by-cluster,by-1000G	none	none	http://www.ncbi.nlm.nih.gov/pubmed?term=30595370	376	none	hsa04060:Cytokine-cytokineReceptorInteraction	none	unknown	unknown	TNFSF18:990,IL2:964,IL2RA:953,IL2RB:943,IL2RG:922,FOXP3:901,CTLA4:823,TNFRSF4:722,TRAF3:704	NA
ReQTL_cis_star	1:1206007_C>T	ENSG00000235098	ANKRD65	1	skinnonexp	8.63e-05	0.0163731	2	1;1	NM_004195.2	intron	11466681	none	NA	NA	unknown	NA	2.12	6.787	C	TNFRSF18	by-frequency,by-cluster,by-1000G	none	none	http://www.ncbi.nlm.nih.gov/pubmed?term=30595370	376	none	hsa04060:Cytokine-cytokineReceptorInteraction	none	unknown	unknown	TNFSF18:990,IL2:964,IL2RA:953,IL2RB:943,IL2RG:922,FOXP3:901,CTLA4:823,TNFRSF4:722,TRAF3:704	NA
ReQTL_cis_star	1:1206343_A>G	ENSG00000162572	SCNN1D	1	skinexp	4.54e-05	0.0076945	1	1	NM_004195.2	intron	11466678	none	NA	NA	unknown	NA	-0.883	5.248	-	TNFRSF18	by-frequency,by-cluster,by-1000G	none	none	unknown	40	none	hsa04060:Cytokine-cytokineReceptorInteraction	1206291-1206770	AA:G=245/A=2867,EA:G=196/A=6090	AFR:G=136/A=728,NFE:G=254/A=3500,EAS:G=57/A=317,SAS:G=458/A=6104,FIN:G=1/A=27,AMR:G=8/A=210,OTH:G=14/A=106	TNFSF18:990,IL2:964,IL2RA:953,IL2RB:943,IL2RG:922,FOXP3:901,CTLA4:823,TNFRSF4:722,TRAF3:704	NA
ReQTL_cis_star	1:1212042_C>T	ENSG00000107404	DVL1	1	nerve	0.000226543	0.0257058	3	2;1	NM_003327.3	synonymous	17568	GLU	178/278	534	unknown	NA	0.346	5.772	C	TNFRSF4	by-frequency,by-cluster,by-1000G	none	none	403556:C:T	97	none	hsa04060:Cytokine-cytokineReceptorInteraction	none	AA:T=1662/C=2718,EA:T=1756/C=6800	AFR:T=3721/C=5231,NFE:T=13506/C=46578,EAS:T=6215/C=2195,SAS:T=9208/C=6806,FIN:T=1410/C=4090,AMR:T=7234/C=3820,OTH:T=263/C=523	TNFSF4:998,IL2:981,IL2RA:950,IL2RB:934,IL2RG:917,TNFRSF9:881,FOXP3:802,CTLA4:783,TRAF5:767,CD27:749	NP_003318.1
ReQTL_cis_star	1:1212042_C>T	ENSG00000162576	MXRA8	1	nerve	0.000426119	0.0425037	3	2;1	NM_003327.3	synonymous	17568	GLU	178/278	534	unknown	NA	0.346	5.772	C	TNFRSF4	by-frequency,by-cluster,by-1000G	none	none	403556:C:T	97	none	hsa04060:Cytokine-cytokineReceptorInteraction	none	AA:T=1662/C=2718,EA:T=1756/C=6800	AFR:T=3721/C=5231,NFE:T=13506/C=46578,EAS:T=6215/C=2195,SAS:T=9208/C=6806,FIN:T=1410/C=4090,AMR:T=7234/C=3820,OTH:T=263/C=523	TNFSF4:998,IL2:981,IL2RA:950,IL2RB:934,IL2RG:917,TNFRSF9:881,FOXP3:802,CTLA4:783,TRAF5:767,CD27:749	NP_003318.1
ReQTL_cis_star	1:1212042_C>T	ENSG00000221978	CCNL2	1	skinexp	2.52e-05	0.00468436	3	2;1	NM_003327.3	synonymous	17568	GLU	178/278	534	unknown	NA	0.346	5.772	C	TNFRSF4	by-frequency,by-cluster,by-1000G	none	none	403556:C:T	97	none	hsa04060:Cytokine-cytokineReceptorInteraction	none	AA:T=1662/C=2718,EA:T=1756/C=6800	AFR:T=3721/C=5231,NFE:T=13506/C=46578,EAS:T=6215/C=2195,SAS:T=9208/C=6806,FIN:T=1410/C=4090,AMR:T=7234/C=3820,OTH:T=263/C=523	TNFSF4:998,IL2:981,IL2RA:950,IL2RB:934,IL2RG:917,TNFRSF9:881,FOXP3:802,CTLA4:783,TRAF5:767,CD27:749	NP_003318.1
ReQTL_cis_star	1:1217733_G>A	ENSG00000176022	B3GALT6	3	nerve;skinexp;skinnonexp	6.16778818485159e-07;1.38035343038483e-05;8.56151031919156e-05	0.000164964269932484;0.00280610162556202;0.0162645157834637	4	1;2;1	NM_016176.3	intron	12036216	none	NA	NA	unknown	NA	-4.61	3.449	G	SDF4	by-frequency,by-cluster,by-1000G	none	none	unknown	43	none	unknown	1217143-1217754	AA:A=455/G=3949,EA:A=920/G=7680	AFR:A=1140/G=8988,NFE:A=7099/G=58177,EAS:A=2125/G=6417,SAS:A=1518/G=14796,FIN:A=915/G=5517,AMR:A=703/G=10729,OTH:A=99/G=779	PVALB:822,MYO5A:806,MYO5C:806,MYO5B:806,CALB1:737,CALB2:714	NA
ReQTL_cis_star	1:1217733_G>A	ENSG00000242485	MRPL20	1	skinexp	0.000131245	0.0185979	4	1;2;1	NM_016176.3	intron	12036216	none	NA	NA	unknown	NA	-4.61	3.449	G	SDF4	by-frequency,by-cluster,by-1000G	none	none	unknown	43	none	unknown	1217143-1217754	AA:A=455/G=3949,EA:A=920/G=7680	AFR:A=1140/G=8988,NFE:A=7099/G=58177,EAS:A=2125/G=6417,SAS:A=1518/G=14796,FIN:A=915/G=5517,AMR:A=703/G=10729,OTH:A=99/G=779	PVALB:822,MYO5A:806,MYO5C:806,MYO5B:806,CALB1:737,CALB2:714	NA
ReQTL_cis_star	1:1219858_G>A	ENSG00000176022	B3GALT6	1	skinexp	0.000148511	0.0205938	1	1	NM_016176.3	intron	12134035	none	NA	NA	unknown	NA	-3.34	0.886	A	SDF4	by-frequency,by-cluster,by-1000G	none	none	unknown	873	none	unknown	none	unknown	unknown	PVALB:822,MYO5A:806,MYO5C:806,MYO5B:806,CALB1:737,CALB2:714	NA
ReQTL_cis_star	1:1221275_G>A	ENSG00000176022	B3GALT6	3	nerve;skinexp;skinnonexp	1.27906216113792e-06;4.14136740046924e-09;0.000120413360417518	0.000311871734047345;2.04422412467799e-06;0.0213698009662312	4	1;2;1	NM_016176.3	intron	75998592	none	NA	NA	unknown	NA	0.158	7.98	G	SDF4	by-frequency,by-cluster,by-1000G	none	none	unknown	543	none	unknown	none	unknown	unknown	PVALB:822,MYO5A:806,MYO5C:806,MYO5B:806,CALB1:737,CALB2:714	NA
ReQTL_cis_star	1:1221275_G>A	ENSG00000242485	MRPL20	1	skinexp	4.18e-05	0.00717885	4	1;2;1	NM_016176.3	intron	75998592	none	NA	NA	unknown	NA	0.158	7.98	G	SDF4	by-frequency,by-cluster,by-1000G	none	none	unknown	543	none	unknown	none	unknown	unknown	PVALB:822,MYO5A:806,MYO5C:806,MYO5B:806,CALB1:737,CALB2:714	NA
ReQTL_cis_star	1:1221992_G>A	ENSG00000176022	B3GALT6	3	nerve;skinexp;skinnonexp	6.5449752052931e-07;2.79092964795739e-06;4.29694643452742e-05	0.000173825192341962;0.000700963973838082;0.00928119397488613	4	1;2;1	NM_016176.3	intron	55683245	none	NA	NA	unknown	NA	0.225	2.525	G	SDF4	by-frequency,by-cluster,by-1000G	none	none	unknown	1250	none	unknown	none	unknown	unknown	PVALB:822,MYO5A:806,MYO5C:806,MYO5B:806,CALB1:737,CALB2:714	NA
ReQTL_cis_star	1:1221992_G>A	ENSG00000242485	MRPL20	1	skinexp	0.000132222	0.018705	4	1;2;1	NM_016176.3	intron	55683245	none	NA	NA	unknown	NA	0.225	2.525	G	SDF4	by-frequency,by-cluster,by-1000G	none	none	unknown	1250	none	unknown	none	unknown	unknown	PVALB:822,MYO5A:806,MYO5C:806,MYO5B:806,CALB1:737,CALB2:714	NA
ReQTL_cis_star	1:1222167_T>C	ENSG00000176022	B3GALT6	3	nerve;skinexp;skinnonexp	1.89724458570751e-05;9.30400542408841e-07;4.9287394932017e-05	0.00322066184255091;0.000269151230248532;0.0103844301546675	4	1;2;1	NM_016176.3	intron	79118541	none	NA	NA	unknown	NA	-0.298	1.54	C	SDF4	by-frequency,by-cluster,by-1000G	none	none	unknown	1075	none	unknown	none	unknown	unknown	PVALB:822,MYO5A:806,MYO5C:806,MYO5B:806,CALB1:737,CALB2:714	NA
ReQTL_cis_star	1:1222167_T>C	ENSG00000242485	MRPL20	1	skinexp	0.00031437	0.0373284	4	1;2;1	NM_016176.3	intron	79118541	none	NA	NA	unknown	NA	-0.298	1.54	C	SDF4	by-frequency,by-cluster,by-1000G	none	none	unknown	1075	none	unknown	none	unknown	unknown	PVALB:822,MYO5A:806,MYO5C:806,MYO5B:806,CALB1:737,CALB2:714	NA
ReQTL_cis_star	1:1222184_G>A	ENSG00000176022	B3GALT6	3	nerve;skinexp;skinnonexp	5.14859368189894e-06;9.95778396813455e-06;2.91002247437604e-06	0.00104791665642938;0.00212303139561715;0.000938741576979117	5	2;2;1	NM_016176.3	intron	75124586	none	NA	NA	unknown	NA	0.149	6.149	G	SDF4	by-frequency,by-cluster,by-1000G	none	none	unknown	1058	none	unknown	none	unknown	unknown	PVALB:822,MYO5A:806,MYO5C:806,MYO5B:806,CALB1:737,CALB2:714	NA
ReQTL_cis_star	1:1222184_G>A	ENSG00000184163	C1QTNF12	1	nerve	0.000406236	0.0409376	5	2;2;1	NM_016176.3	intron	75124586	none	NA	NA	unknown	NA	0.149	6.149	G	SDF4	by-frequency,by-cluster,by-1000G	none	none	unknown	1058	none	unknown	none	unknown	unknown	PVALB:822,MYO5A:806,MYO5C:806,MYO5B:806,CALB1:737,CALB2:714	NA
ReQTL_cis_star	1:1222184_G>A	ENSG00000242485	MRPL20	1	skinexp	3.97e-05	0.00687976	5	2;2;1	NM_016176.3	intron	75124586	none	NA	NA	unknown	NA	0.149	6.149	G	SDF4	by-frequency,by-cluster,by-1000G	none	none	unknown	1058	none	unknown	none	unknown	unknown	PVALB:822,MYO5A:806,MYO5C:806,MYO5B:806,CALB1:737,CALB2:714	NA
ReQTL_cis_star	1:1222245_C>T	ENSG00000176022	B3GALT6	3	nerve;skinexp;skinnonexp	0.000177474295421487;3.31296583245461e-06;5.1701684512313e-06	0.0210988204704641;0.000813429155110821;0.00154122300200729	6	2;3;1	NM_016176.3	intron	74374908	none	NA	NA	unknown	NA	0.149	5.982	C	SDF4	by-frequency,by-cluster,by-1000G	none	none	unknown	997	none	unknown	none	unknown	unknown	PVALB:822,MYO5A:806,MYO5C:806,MYO5B:806,CALB1:737,CALB2:714	NA
ReQTL_cis_star	1:1222245_C>T	ENSG00000184163	C1QTNF12	1	nerve	6.89e-05	0.00963645	6	2;3;1	NM_016176.3	intron	74374908	none	NA	NA	unknown	NA	0.149	5.982	C	SDF4	by-frequency,by-cluster,by-1000G	none	none	unknown	997	none	unknown	none	unknown	unknown	PVALB:822,MYO5A:806,MYO5C:806,MYO5B:806,CALB1:737,CALB2:714	NA
ReQTL_cis_star	1:1222245_C>T	ENSG00000215014	AL645728.1	1	skinexp	6.66e-05	0.0106386	6	2;3;1	NM_016176.3	intron	74374908	none	NA	NA	unknown	NA	0.149	5.982	C	SDF4	by-frequency,by-cluster,by-1000G	none	none	unknown	997	none	unknown	none	unknown	unknown	PVALB:822,MYO5A:806,MYO5C:806,MYO5B:806,CALB1:737,CALB2:714	NA
ReQTL_cis_star	1:1222245_C>T	ENSG00000242485	MRPL20	1	skinexp	0.000230064	0.0292193	6	2;3;1	NM_016176.3	intron	74374908	none	NA	NA	unknown	NA	0.149	5.982	C	SDF4	by-frequency,by-cluster,by-1000G	none	none	unknown	997	none	unknown	none	unknown	unknown	PVALB:822,MYO5A:806,MYO5C:806,MYO5B:806,CALB1:737,CALB2:714	NA
ReQTL_cis_star	1:1222251_G>A	ENSG00000176022	B3GALT6	3	nerve;skinexp;skinnonexp	1.73339399744976e-05;8.09058066041843e-06;0.000109159197606569	0.00298256386887347;0.00177299230665499;0.0197777983555583	4	1;2;1	NM_016176.3	intron	79875872	none	NA	NA	unknown	NA	-0.298	4.403	G	SDF4	by-frequency,by-cluster,by-1000G	none	none	unknown	991	none	unknown	none	unknown	unknown	PVALB:822,MYO5A:806,MYO5C:806,MYO5B:806,CALB1:737,CALB2:714	NA
ReQTL_cis_star	1:1222251_G>A	ENSG00000242485	MRPL20	1	skinexp	3.91e-05	0.00678848	4	1;2;1	NM_016176.3	intron	79875872	none	NA	NA	unknown	NA	-0.298	4.403	G	SDF4	by-frequency,by-cluster,by-1000G	none	none	unknown	991	none	unknown	none	unknown	unknown	PVALB:822,MYO5A:806,MYO5C:806,MYO5B:806,CALB1:737,CALB2:714	NA
ReQTL_cis_star	1:1222325_C>G	ENSG00000215014	AL645728.1	1	skinexp	0.000165243	0.0223818	1	1	NM_016176.3	intron	79339398	none	NA	NA	unknown	NA	-0.451	0.322	C	SDF4	by-frequency,by-cluster,by-1000G	none	none	unknown	917	none	unknown	none	unknown	unknown	PVALB:822,MYO5A:806,MYO5C:806,MYO5B:806,CALB1:737,CALB2:714	NA
ReQTL_cis_star	1:1222454_C>T	ENSG00000176022	B3GALT6	2	nerve;skinexp	4.122669371367e-05;5.23230490734525e-05	0.00625726917879813;0.00867607468083434	3	2;1	NM_016176.3	intron	79561057	none	NA	NA	unknown	NA	0.235	2.014	C	SDF4	by-frequency,by-cluster,by-1000G	none	none	unknown	788	none	unknown	none	unknown	unknown	PVALB:822,MYO5A:806,MYO5C:806,MYO5B:806,CALB1:737,CALB2:714	NA
ReQTL_cis_star	1:1222454_C>T	ENSG00000184163	C1QTNF12	1	nerve	1.72e-05	0.00296095	3	2;1	NM_016176.3	intron	79561057	none	NA	NA	unknown	NA	0.235	2.014	C	SDF4	by-frequency,by-cluster,by-1000G	none	none	unknown	788	none	unknown	none	unknown	unknown	PVALB:822,MYO5A:806,MYO5C:806,MYO5B:806,CALB1:737,CALB2:714	NA
ReQTL_cis_star	1:1222482_C>T	ENSG00000176022	B3GALT6	2	nerve;skinexp	0.000512576214500479;5.3606728678386e-05	0.0490205666313726;0.0088601556093022	2	1;1	NM_016176.3	intron	78596995	none	NA	NA	unknown	NA	0.235	6.76	C	SDF4	by-frequency,by-cluster,by-1000G	none	none	unknown	760	none	unknown	none	unknown	unknown	PVALB:822,MYO5A:806,MYO5C:806,MYO5B:806,CALB1:737,CALB2:714	NA
ReQTL_cis_star	1:1222580_T>C	ENSG00000176022	B3GALT6	3	nerve;skinexp;skinnonexp	0.000313588721874994;2.9127080540253e-06;8.63656003998573e-05	0.0334081589204213;0.000727431026902733;0.0163769643135143	5	2;2;1	NM_016176.3	intron	74350546	none	NA	NA	unknown	NA	-0.47	0.337	C	SDF4	by-frequency,by-cluster,by-1000G	none	none	unknown	662	none	unknown	none	unknown	unknown	PVALB:822,MYO5A:806,MYO5C:806,MYO5B:806,CALB1:737,CALB2:714	NA
ReQTL_cis_star	1:1222580_T>C	ENSG00000184163	C1QTNF12	1	nerve	1.98e-05	0.00333486	5	2;2;1	NM_016176.3	intron	74350546	none	NA	NA	unknown	NA	-0.47	0.337	C	SDF4	by-frequency,by-cluster,by-1000G	none	none	unknown	662	none	unknown	none	unknown	unknown	PVALB:822,MYO5A:806,MYO5C:806,MYO5B:806,CALB1:737,CALB2:714	NA
ReQTL_cis_star	1:1222580_T>C	ENSG00000242485	MRPL20	1	skinexp	2.58e-05	0.00477184	5	2;2;1	NM_016176.3	intron	74350546	none	NA	NA	unknown	NA	-0.47	0.337	C	SDF4	by-frequency,by-cluster,by-1000G	none	none	unknown	662	none	unknown	none	unknown	unknown	PVALB:822,MYO5A:806,MYO5C:806,MYO5B:806,CALB1:737,CALB2:714	NA
ReQTL_cis_star	1:1222594_A>G	ENSG00000176022	B3GALT6	3	nerve;skinexp;skinnonexp	5.64637102152548e-06;8.00008620810733e-08;3.71750333329181e-05	0.00113477579658248;2.98778496461865e-05;0.00824108019370449	3	1;1;1	NM_016176.3	intron	76056412	none	NA	NA	unknown	NA	-0.47	0.931	G	SDF4	by-frequency,by-cluster,by-1000G	none	none	unknown	648	none	unknown	none	unknown	unknown	PVALB:822,MYO5A:806,MYO5C:806,MYO5B:806,CALB1:737,CALB2:714	NA
ReQTL_cis_star	1:1222611_G>A	ENSG00000176022	B3GALT6	3	nerve;skinexp;skinnonexp	4.10974577174011e-06;6.29201983063324e-09;3.68656613624324e-06	0.000864190356482589;3.00970850349858e-06;0.00115275967450778	3	1;1;1	NM_016176.3	intron	74930764	none	NA	NA	unknown	NA	0.235	1.208	G	SDF4	by-frequency,by-cluster,by-1000G	none	none	unknown	631	none	unknown	none	unknown	unknown	PVALB:822,MYO5A:806,MYO5C:806,MYO5B:806,CALB1:737,CALB2:714	NA
ReQTL_cis_star	1:1222640_A>C	ENSG00000176022	B3GALT6	3	nerve;skinexp;skinnonexp	1.45746249143064e-06;4.32917261429944e-08;0.000113960938901164	0.000349641184208249;1.72731242479784e-05;0.0204505376512895	4	1;2;1	NM_016176.3	intron	112678550	none	NA	NA	unknown	NA	0.158	1.547	C	SDF4	by-frequency,by-cluster,by-1000G	none	none	unknown	602	none	unknown	none	unknown	unknown	PVALB:822,MYO5A:806,MYO5C:806,MYO5B:806,CALB1:737,CALB2:714	NA
ReQTL_cis_star	1:1222640_A>C	ENSG00000242485	MRPL20	1	skinexp	0.000431817	0.0478339	4	1;2;1	NM_016176.3	intron	112678550	none	NA	NA	unknown	NA	0.158	1.547	C	SDF4	by-frequency,by-cluster,by-1000G	none	none	unknown	602	none	unknown	none	unknown	unknown	PVALB:822,MYO5A:806,MYO5C:806,MYO5B:806,CALB1:737,CALB2:714	NA
ReQTL_cis_star	1:1222690_C>T	ENSG00000240731	AL139287.1	1	nerve	0.000288472	0.0312502	1	1	NM_016176.3	intron	114330234	none	NA	NA	unknown	NA	0.235	1.478	C	SDF4	by-frequency,by-cluster,by-1000G	none	none	unknown	552	none	unknown	none	unknown	unknown	PVALB:822,MYO5A:806,MYO5C:806,MYO5B:806,CALB1:737,CALB2:714	NA
ReQTL_cis_star	1:1222897_G>A	ENSG00000176022	B3GALT6	3	nerve;skinexp;skinnonexp	9.67123024540231e-07;1.63050509224699e-08;2.52522890452695e-05	0.000244696346368615;7.1485839549466e-06;0.00596661626406167	5	1;2;2	NM_016176.3	intron	3813199	none	NA	NA	unknown	NA	-0.317	0.53	G	SDF4	by-frequency,by-cluster,by-1000G	none	none	unknown	345	none	unknown	none	unknown	unknown	PVALB:822,MYO5A:806,MYO5C:806,MYO5B:806,CALB1:737,CALB2:714	NA
ReQTL_cis_star	1:1222897_G>A	ENSG00000242485	MRPL20	2	skinexp;skinnonexp	6.67221562153182e-05;0.000294026853155338	0.0106486869162339;0.0429382841693607	5	1;2;2	NM_016176.3	intron	3813199	none	NA	NA	unknown	NA	-0.317	0.53	G	SDF4	by-frequency,by-cluster,by-1000G	none	none	unknown	345	none	unknown	none	unknown	unknown	PVALB:822,MYO5A:806,MYO5C:806,MYO5B:806,CALB1:737,CALB2:714	NA
ReQTL_cis_star	1:1222946_G>A	ENSG00000176022	B3GALT6	3	nerve;skinexp;skinnonexp	9.95501580857623e-09;1.74817472669128e-09;5.11151312463724e-07	4.12190952010924e-06;9.3175440339934e-07;0.000208058266866027	6	2;2;2	NM_016176.3	intron	3813198	none	NA	NA	unknown	NA	-0.245	0.674	G	SDF4	by-frequency,by-cluster,by-1000G	none	none	unknown	296	none	unknown	1222938-1223222	unknown	unknown	PVALB:822,MYO5A:806,MYO5C:806,MYO5B:806,CALB1:737,CALB2:714	NA
ReQTL_cis_star	1:1222946_G>A	ENSG00000184163	C1QTNF12	1	nerve	0.000139809	0.0173643	6	2;2;2	NM_016176.3	intron	3813198	none	NA	NA	unknown	NA	-0.245	0.674	G	SDF4	by-frequency,by-cluster,by-1000G	none	none	unknown	296	none	unknown	1222938-1223222	unknown	unknown	PVALB:822,MYO5A:806,MYO5C:806,MYO5B:806,CALB1:737,CALB2:714	NA
ReQTL_cis_star	1:1222946_G>A	ENSG00000242485	MRPL20	2	skinexp;skinnonexp	7.28286644519924e-05;0.000331731612934883	0.0114610378185798;0.0471330998470624	6	2;2;2	NM_016176.3	intron	3813198	none	NA	NA	unknown	NA	-0.245	0.674	G	SDF4	by-frequency,by-cluster,by-1000G	none	none	unknown	296	none	unknown	1222938-1223222	unknown	unknown	PVALB:822,MYO5A:806,MYO5C:806,MYO5B:806,CALB1:737,CALB2:714	NA
ReQTL_cis_star	1:1222977_A>G	ENSG00000176022	B3GALT6	3	nerve;skinexp;skinnonexp	1.06520388485109e-07;2.64550581122281e-08;1.48976640938258e-07	3.47916909620433e-05;1.10524511155221e-05;7.04241833357665e-05	4	1;2;1	NM_016176.3	intron	76888271	none	NA	NA	unknown	NA	NA	1.025	G	SDF4	by-frequency,by-cluster,by-1000G	none	none	unknown	265	none	unknown	1222938-1223222	unknown	unknown	PVALB:822,MYO5A:806,MYO5C:806,MYO5B:806,CALB1:737,CALB2:714	NA
ReQTL_cis_star	1:1222977_A>G	ENSG00000242485	MRPL20	1	skinexp	0.000277306	0.0338925	4	1;2;1	NM_016176.3	intron	76888271	none	NA	NA	unknown	NA	NA	1.025	G	SDF4	by-frequency,by-cluster,by-1000G	none	none	unknown	265	none	unknown	1222938-1223222	unknown	unknown	PVALB:822,MYO5A:806,MYO5C:806,MYO5B:806,CALB1:737,CALB2:714	NA
ReQTL_cis_star	1:1242865_C>T	ENSG00000235098	ANKRD65	1	skinnonexp	0.000228753	0.0354526	1	1	NM_001014980.2	synonymous	11260566	THR	260/303	780	unknown	NA	-5.74	0.021	T	C1QTNF12	by-frequency,by-cluster,by-1000G	none	none	unknown	31	none	unknown	none	AA:T=991/C=3365,EA:T=786/C=7782	AFR:T=3012/C=6894,NFE:T=6187/C=57971,EAS:T=1575/C=6921,SAS:T=2086/C=14258,FIN:T=734/C=5340,AMR:T=936/C=10378,OTH:T=92/C=750	none	NP_001014980.1
ReQTL_cis_star	1:1243102_A>G	ENSG00000242485	MRPL20	1	skinexp	0.000421525	0.0468915	1	1	NM_001014980.2	missense	78555129	CYS,ARG	231/303	691	0	180	3.4	0.005	G	C1QTNF12	by-frequency,by-cluster,by-1000G	none	none	http://www.ncbi.nlm.nih.gov/pubmed?term=30595370	41	none	unknown	none	AA:G=1222/A=3080,EA:G=743/A=7787	AFR:G=1421/A=2615,NFE:G=3018/A=18140,EAS:G=712/A=2180,SAS:G=1334/A=8006,FIN:G=161/A=673,AMR:G=407/A=2235,OTH:G=49/A=271	none	NP_001014980.1
ReQTL_cis_star	1:1243545_G>A	ENSG00000242485	MRPL20	1	skinexp	5.97e-05	0.00969618	1	1	NM_001014980.2	missense	12093154	ALA,VAL	180/303	539	0.705	64	3.98	14.44	G	C1QTNF12	by-frequency,by-cluster,by-1000G	none	none	unknown	8	none	unknown	none	AA:A=525/G=3639,EA:A=674/G=7594	AFR:A=334/G=1754,NFE:A=683/G=5579,EAS:A=113/G=391,SAS:A=1001/G=6791,FIN:A=6/G=30,AMR:A=57/G=349,OTH:A=19/G=141	none	NP_001014980.1
ReQTL_cis_star	1:1254283_G>A	ENSG00000162572	SCNN1D	1	skinexp	1.28e-09	6.98e-07	3	3	NM_058167.2	3-prime-UTR	12060210	none	NA	NA	unknown	NA	-0.742	3.761	A	UBE2J2	by-frequency,by-cluster,by-1000G	none	none	unknown	1205	none	hsa04120:UbiquitinMediatedProteolysis;hsa05012:Parkinson'sDisease	1254017-1254865	unknown	unknown	UBE2G2:984,UBE2K:953,UBE2G1:943,UBC:941,UBE2H:941,UBE2U:941,PRKN:938,CDC34:935,UBR2:931,UBE2Q2:930,UBB:930	NA
ReQTL_cis_star	1:1254283_G>A	ENSG00000230415	LINC01786	1	skinexp	3.58e-05	0.00630034	3	3	NM_058167.2	3-prime-UTR	12060210	none	NA	NA	unknown	NA	-0.742	3.761	A	UBE2J2	by-frequency,by-cluster,by-1000G	none	none	unknown	1205	none	hsa04120:UbiquitinMediatedProteolysis;hsa05012:Parkinson'sDisease	1254017-1254865	unknown	unknown	UBE2G2:984,UBE2K:953,UBE2G1:943,UBC:941,UBE2H:941,UBE2U:941,PRKN:938,CDC34:935,UBR2:931,UBE2Q2:930,UBB:930	NA
ReQTL_cis_star	1:1254283_G>A	ENSG00000235098	ANKRD65	1	skinexp	7.16e-06	0.00159624	3	3	NM_058167.2	3-prime-UTR	12060210	none	NA	NA	unknown	NA	-0.742	3.761	A	UBE2J2	by-frequency,by-cluster,by-1000G	none	none	unknown	1205	none	hsa04120:UbiquitinMediatedProteolysis;hsa05012:Parkinson'sDisease	1254017-1254865	unknown	unknown	UBE2G2:984,UBE2K:953,UBE2G1:943,UBC:941,UBE2H:941,UBE2U:941,PRKN:938,CDC34:935,UBR2:931,UBE2Q2:930,UBB:930	NA
ReQTL_cis_star	1:1254681_A>G	ENSG00000162572	SCNN1D	2	skinexp;skinnonexp	1.86928557700345e-08;4.54896774677219e-05	8.07123031631067e-06;0.00971534332847214	6	1;3;2	NM_058167.2	3-prime-UTR	41307035	none	NA	NA	unknown	NA	-2.42	2.121	G	UBE2J2	by-frequency,by-cluster,by-1000G	none	none	unknown	807	none	hsa04120:UbiquitinMediatedProteolysis;hsa05012:Parkinson'sDisease	1254017-1254865	unknown	unknown	UBE2G2:984,UBE2K:953,UBE2G1:943,UBC:941,UBE2H:941,UBE2U:941,PRKN:938,CDC34:935,UBR2:931,UBE2Q2:930,UBB:930	NA
ReQTL_cis_star	1:1254681_A>G	ENSG00000230415	LINC01786	1	skinexp	5.2e-05	0.00862894	6	1;3;2	NM_058167.2	3-prime-UTR	41307035	none	NA	NA	unknown	NA	-2.42	2.121	G	UBE2J2	by-frequency,by-cluster,by-1000G	none	none	unknown	807	none	hsa04120:UbiquitinMediatedProteolysis;hsa05012:Parkinson'sDisease	1254017-1254865	unknown	unknown	UBE2G2:984,UBE2K:953,UBE2G1:943,UBC:941,UBE2H:941,UBE2U:941,PRKN:938,CDC34:935,UBR2:931,UBE2Q2:930,UBB:930	NA
ReQTL_cis_star	1:1254681_A>G	ENSG00000235098	ANKRD65	3	nerve;skinexp;skinnonexp	0.000223079316618574;1.8602376671159e-06;2.67814738552663e-06	0.0253811682696814;0.000493360445092026;0.000873161162955691	6	1;3;2	NM_058167.2	3-prime-UTR	41307035	none	NA	NA	unknown	NA	-2.42	2.121	G	UBE2J2	by-frequency,by-cluster,by-1000G	none	none	unknown	807	none	hsa04120:UbiquitinMediatedProteolysis;hsa05012:Parkinson'sDisease	1254017-1254865	unknown	unknown	UBE2G2:984,UBE2K:953,UBE2G1:943,UBC:941,UBE2H:941,UBE2U:941,PRKN:938,CDC34:935,UBR2:931,UBE2Q2:930,UBB:930	NA
ReQTL_cis_star	1:1256490_C>T	ENSG00000242485	MRPL20	1	skinnonexp	0.000324316	0.046344	1	1	NM_058167.2	intron	3818646	none	NA	NA	unknown	NA	-1.98	1.214	C	UBE2J2	by-frequency,by-cluster,by-1000G	none	none	unknown	363	none	hsa04120:UbiquitinMediatedProteolysis;hsa05012:Parkinson'sDisease	none	unknown	unknown	UBE2G2:984,UBE2K:953,UBE2G1:943,UBC:941,UBE2H:941,UBE2U:941,PRKN:938,CDC34:935,UBR2:931,UBE2Q2:930,UBB:930	NA
ReQTL_cis_star	1:12568159_T>C	ENSG00000276830	MIR6730	1	nerve	0.000200847	0.0233244	1	1	NM_001319225.1	3-prime-UTR	4580	none	NA	NA	unknown	NA	-7.02	8.363	C	DHRS3	by-frequency,by-cluster,by-2hit-2allele,by-1000G	none	none	unknown	266	none	hsa00830:RetinolMetabolism;hsa01100:MetabolicPathways	none	unknown	unknown	ALDH1A2:964,ALDH1A1:963,AOX1:941,CYP26A1:938,LRAT:928,RBP1:924,RETSAT:913,BCO1:909,AWAT2:906,PNPLA4:905,DGAT1:905	NA
ReQTL_cis_star	1:1260277_G>A	ENSG00000162572	SCNN1D	1	skinnonexp	1.36e-05	0.00352644	3	1;2	NM_058167.2	intron	60397007	none	NA	NA	unknown	NA	-2.46	0.747	G	UBE2J2	by-frequency,by-cluster,by-1000G	none	none	unknown	1990	none	hsa04120:UbiquitinMediatedProteolysis;hsa05012:Parkinson'sDisease	none	unknown	unknown	UBE2G2:984,UBE2K:953,UBE2G1:943,UBC:941,UBE2H:941,UBE2U:941,PRKN:938,CDC34:935,UBR2:931,UBE2Q2:930,UBB:930	NA
ReQTL_cis_star	1:1260277_G>A	ENSG00000230415	LINC01786	1	skinnonexp	0.000356521	0.0498443	3	1;2	NM_058167.2	intron	60397007	none	NA	NA	unknown	NA	-2.46	0.747	G	UBE2J2	by-frequency,by-cluster,by-1000G	none	none	unknown	1990	none	hsa04120:UbiquitinMediatedProteolysis;hsa05012:Parkinson'sDisease	none	unknown	unknown	UBE2G2:984,UBE2K:953,UBE2G1:943,UBC:941,UBE2H:941,UBE2U:941,PRKN:938,CDC34:935,UBR2:931,UBE2Q2:930,UBB:930	NA
ReQTL_cis_star	1:1260277_G>A	ENSG00000235098	ANKRD65	1	nerve	0.000251661	0.0279571	3	1;2	NM_058167.2	intron	60397007	none	NA	NA	unknown	NA	-2.46	0.747	G	UBE2J2	by-frequency,by-cluster,by-1000G	none	none	unknown	1990	none	hsa04120:UbiquitinMediatedProteolysis;hsa05012:Parkinson'sDisease	none	unknown	unknown	UBE2G2:984,UBE2K:953,UBE2G1:943,UBC:941,UBE2H:941,UBE2U:941,PRKN:938,CDC34:935,UBR2:931,UBE2Q2:930,UBB:930	NA
ReQTL_cis_star	1:1274256_A>G	ENSG00000176022	B3GALT6	1	nerve	6.51e-05	0.00919789	1	1	none	upstream-gene	3737722	none	NA	NA	unknown	NA	-1.48	6.865	unknown	none	by-frequency,by-cluster,by-2hit-2allele,by-1000G	none	none	unknown	591	none	unknown	1273136-1274437	unknown	unknown	none	NA
ReQTL_cis_star	1:1274920_C>G	ENSG00000162572	SCNN1D	3	nerve;skinexp;skinnonexp	0.000480565739742909;0.000145417176271818;4.29145245390671e-07	0.0466449532182958;0.0202394426274114;0.00017854760697231	4	1;2;1	none	upstream-gene	75855294	none	NA	NA	unknown	NA	-3.61	2.44	unknown	none	by-frequency,by-cluster,by-1000G	none	none	unknown	1255	none	unknown	none	unknown	unknown	none	NA
ReQTL_cis_star	1:1274920_C>G	ENSG00000248333	CDK11B	1	skinexp	0.000129482	0.0183962	4	1;2;1	none	upstream-gene	75855294	none	NA	NA	unknown	NA	-3.61	2.44	unknown	none	by-frequency,by-cluster,by-1000G	none	none	unknown	1255	none	unknown	none	unknown	unknown	none	NA
ReQTL_cis_star	1:1274953_C>T	ENSG00000162572	SCNN1D	2	nerve;skinnonexp	0.000467815257887303;2.02874745990409e-07	0.0456864270815413;9.24752588473181e-05	2	1;1	none	upstream-gene	115554764	none	NA	NA	unknown	NA	-1.35	4.436	unknown	none	by-frequency,by-cluster,by-1000G	none	none	unknown	1288	none	unknown	none	unknown	unknown	none	NA
ReQTL_cis_star	1:1274972_A>G	ENSG00000162572	SCNN1D	1	skinexp	9.8e-05	0.014625	3	3	none	upstream-gene	11260575	none	NA	NA	unknown	NA	2.93	8.522	unknown	none	by-frequency,by-cluster,by-2hit-2allele,by-1000G	none	none	unknown	1307	none	unknown	none	unknown	unknown	none	NA
ReQTL_cis_star	1:1274972_A>G	ENSG00000235098	ANKRD65	1	skinexp	4.69e-05	0.00791311	3	3	none	upstream-gene	11260575	none	NA	NA	unknown	NA	2.93	8.522	unknown	none	by-frequency,by-cluster,by-2hit-2allele,by-1000G	none	none	unknown	1307	none	unknown	none	unknown	unknown	none	NA
ReQTL_cis_star	1:1274972_A>G	ENSG00000240731	AL139287.1	1	skinexp	0.000203579	0.0265139	3	3	none	upstream-gene	11260575	none	NA	NA	unknown	NA	2.93	8.522	unknown	none	by-frequency,by-cluster,by-2hit-2allele,by-1000G	none	none	unknown	1307	none	unknown	none	unknown	unknown	none	NA
ReQTL_cis_star	1:1274980_C>T	ENSG00000162572	SCNN1D	2	skinexp;skinnonexp	3.25318571180239e-05;8.95711546775635e-06	0.00581442483916412;0.00247406208343684	5	1;3;1	none	upstream-gene	11260576	none	NA	NA	unknown	NA	-1.43	3.984	unknown	none	by-frequency,by-cluster,by-2hit-2allele,by-1000G	none	none	unknown	1315	none	unknown	none	unknown	unknown	none	NA
ReQTL_cis_star	1:1274980_C>T	ENSG00000176022	B3GALT6	1	nerve	0.000351792	0.0365487	5	1;3;1	none	upstream-gene	11260576	none	NA	NA	unknown	NA	-1.43	3.984	unknown	none	by-frequency,by-cluster,by-2hit-2allele,by-1000G	none	none	unknown	1315	none	unknown	none	unknown	unknown	none	NA
ReQTL_cis_star	1:1274980_C>T	ENSG00000230415	LINC01786	1	skinexp	0.000162713	0.0221167	5	1;3;1	none	upstream-gene	11260576	none	NA	NA	unknown	NA	-1.43	3.984	unknown	none	by-frequency,by-cluster,by-2hit-2allele,by-1000G	none	none	unknown	1315	none	unknown	none	unknown	unknown	none	NA
ReQTL_cis_star	1:1274980_C>T	ENSG00000235098	ANKRD65	1	skinexp	7.14e-05	0.0112824	5	1;3;1	none	upstream-gene	11260576	none	NA	NA	unknown	NA	-1.43	3.984	unknown	none	by-frequency,by-cluster,by-2hit-2allele,by-1000G	none	none	unknown	1315	none	unknown	none	unknown	unknown	none	NA
ReQTL_cis_star	1:1275088_C>T	ENSG00000162572	SCNN1D	1	skinnonexp	1.58e-05	0.00401935	1	1	none	upstream-gene	114964868	none	NA	NA	unknown	NA	-4.69	1.597	unknown	none	by-frequency,by-cluster,by-1000G	none	none	unknown	1423	none	unknown	none	unknown	unknown	none	NA
ReQTL_cis_star	1:1279162_G>A	ENSG00000162572	SCNN1D	2	skinexp;skinnonexp	0.000114637742081551;9.60150597334098e-08	0.0166545078991262;4.7755170958521e-05	4	2;2	none	upstream-gene	80025552	none	NA	NA	unknown	NA	NA	1.553	unknown	none	by-frequency,by-cluster,by-1000G	none	none	unknown	1505	none	unknown	none	unknown	unknown	none	NA
ReQTL_cis_star	1:1279162_G>A	ENSG00000230415	LINC01786	1	skinnonexp	2.31e-05	0.00552767	4	2;2	none	upstream-gene	80025552	none	NA	NA	unknown	NA	NA	1.553	unknown	none	by-frequency,by-cluster,by-1000G	none	none	unknown	1505	none	unknown	none	unknown	unknown	none	NA
ReQTL_cis_star	1:1279162_G>A	ENSG00000235098	ANKRD65	1	skinexp	0.000400288	0.0450926	4	2;2	none	upstream-gene	80025552	none	NA	NA	unknown	NA	NA	1.553	unknown	none	by-frequency,by-cluster,by-1000G	none	none	unknown	1505	none	unknown	none	unknown	unknown	none	NA
ReQTL_cis_star	1:1280024_T>C	ENSG00000162572	SCNN1D	1	skinnonexp	3.48e-07	0.000148919	2	2	none	upstream-gene	116639471	none	NA	NA	unknown	NA	0.171	2.748	unknown	none	by-frequency,by-cluster,by-1000G	none	none	unknown	643	none	unknown	none	unknown	unknown	none	NA
ReQTL_cis_star	1:1280024_T>C	ENSG00000230415	LINC01786	1	skinnonexp	0.00011767	0.0209874	2	2	none	upstream-gene	116639471	none	NA	NA	unknown	NA	0.171	2.748	unknown	none	by-frequency,by-cluster,by-1000G	none	none	unknown	643	none	unknown	none	unknown	unknown	none	NA
ReQTL_cis_star	1:1280044_T>C	ENSG00000162572	SCNN1D	1	skinnonexp	0.000339751	0.0479751	2	1;1	none	upstream-gene	1268339	none	NA	NA	unknown	NA	-0.342	1.454	unknown	none	by-frequency,by-cluster,by-1000G	none	none	unknown	623	none	unknown	none	unknown	unknown	none	NA
ReQTL_cis_star	1:1280044_T>C	ENSG00000242485	MRPL20	1	nerve	0.000370276	0.0380401	2	1;1	none	upstream-gene	1268339	none	NA	NA	unknown	NA	-0.342	1.454	unknown	none	by-frequency,by-cluster,by-1000G	none	none	unknown	623	none	unknown	none	unknown	unknown	none	NA
ReQTL_cis_star	1:1280878_G>A	ENSG00000223764	LINC02593	1	nerve	0.000355502	0.0368556	1	1	NM_001130413.3	intron	79596825	none	NA	NA	unknown	NA	0.735	3.196	unknown	SCNN1D	by-frequency,by-cluster,by-1000G	none	none	unknown	210	none	unknown	none	unknown	unknown	SCNN1G:941,SCNN1B:941,SCNN1A:937,NEDD4L:909,UBB:906,UBC:906,UBA52:905,WWP1:905,RPS27A:905,TSC22D3:905	NA
ReQTL_cis_star	1:1285621_A>G	ENSG00000176022	B3GALT6	1	nerve	0.000471273	0.0459387	1	1	NM_001130413.3	missense	72896210	GLN,ARG	172/803	515	0.603	43	0.248	8.963	unknown	SCNN1D	by-frequency,by-cluster,by-1000G	none	none	unknown	44	none	unknown	none	AA:G=275/A=1109,EA:G=6/A=3172	AFR:G=456/A=1600,NFE:G=19/A=6779,EAS:G=0/A=574,SAS:G=4/A=6188,FIN:G=0/A=44,AMR:G=9/A=365,OTH:G=1/A=159	SCNN1G:941,SCNN1B:941,SCNN1A:937,NEDD4L:909,UBB:906,UBC:906,UBA52:905,WWP1:905,RPS27A:905,TSC22D3:905	NP_001123885.2
ReQTL_cis_star	1:1290683_G>A	ENSG00000160072	ATAD3B	1	skinnonexp	6.57e-05	0.0131347	2	1;1	NM_001130413.3	missense	13306651	ALA,THR	636/803	1906	0.984	58	-0.489	7.229	unknown	SCNN1D	by-frequency,by-cluster,by-1000G	none	none	unknown	12	none	unknown	1286018-1294783	AA:A=70/G=4308,EA:A=131/G=8441	AFR:A=189/G=9955,NFE:A=1174/G=63994,EAS:A=56/G=8550,SAS:A=407/G=16089,FIN:A=240/G=6306,AMR:A=71/G=11455,OTH:A=33/G=849	SCNN1G:941,SCNN1B:941,SCNN1A:937,NEDD4L:909,UBB:906,UBC:906,UBA52:905,WWP1:905,RPS27A:905,TSC22D3:905	NP_001123885.2
ReQTL_cis_star	1:1290683_G>A	ENSG00000240731	AL139287.1	1	skinexp	3.91e-05	0.00678855	2	1;1	NM_001130413.3	missense	13306651	ALA,THR	636/803	1906	0.984	58	-0.489	7.229	unknown	SCNN1D	by-frequency,by-cluster,by-1000G	none	none	unknown	12	none	unknown	1286018-1294783	AA:A=70/G=4308,EA:A=131/G=8441	AFR:A=189/G=9955,NFE:A=1174/G=63994,EAS:A=56/G=8550,SAS:A=407/G=16089,FIN:A=240/G=6306,AMR:A=71/G=11455,OTH:A=33/G=849	SCNN1G:941,SCNN1B:941,SCNN1A:937,NEDD4L:909,UBB:906,UBC:906,UBA52:905,WWP1:905,RPS27A:905,TSC22D3:905	NP_001123885.2
ReQTL_cis_star	1:1295028_A>C	ENSG00000235098	ANKRD65	1	skinexp	0.000298782	0.0359109	1	1	NM_030649.2	intron	1749953	none	NA	NA	unknown	NA	-4.96	1.65	unknown	ACAP3	by-frequency,by-cluster,by-2hit-2allele,by-hapmap,by-1000G	none	none	unknown	210	none	hsa04144:Endocytosis	none	unknown	unknown	none	NA
ReQTL_cis_star	1:1295039_T>C	ENSG00000225905	AL391244.1	1	skinexp	0.00038082	0.0433635	1	1	NM_030649.2	intron	1272959	none	NA	NA	unknown	NA	0.17	5.266	unknown	ACAP3	by-frequency,by-cluster,by-2hit-2allele,by-hapmap,by-1000G	none	none	unknown	221	none	hsa04144:Endocytosis	none	unknown	unknown	none	NA
ReQTL_cis_star	1:1300330_T>A	ENSG00000225905	AL391244.1	1	skinexp	1.46e-05	0.00293552	3	2;1	NM_030649.2	intron	640712	none	NA	NA	unknown	NA	-3.4	4.486	unknown	ACAP3	by-frequency,by-cluster,by-2hit-2allele,by-hapmap,by-1000G	none	none	unknown	126	none	hsa04144:Endocytosis	none	unknown	unknown	none	NA
ReQTL_cis_star	1:1300330_T>A	ENSG00000235098	ANKRD65	2	skinexp;skinnonexp	1.41231598145233e-07;2.46879126862188e-06	4.99045669614842e-05;0.000814670727398826	3	2;1	NM_030649.2	intron	640712	none	NA	NA	unknown	NA	-3.4	4.486	unknown	ACAP3	by-frequency,by-cluster,by-2hit-2allele,by-hapmap,by-1000G	none	none	unknown	126	none	hsa04144:Endocytosis	none	unknown	unknown	none	NA
ReQTL_cis_star	1:1303800_G>A	ENSG00000162572	SCNN1D	1	nerve	0.000525386	0.0499238	4	1;2;1	NM_030649.2	intron	34272775	none	NA	NA	unknown	NA	-2.14	1.391	G	ACAP3	by-frequency,by-cluster,by-1000G	none	none	unknown	284	none	hsa04144:Endocytosis	none	unknown	unknown	none	NA
ReQTL_cis_star	1:1303800_G>A	ENSG00000169972	PUSL1	1	skinexp	0.000195543	0.0256485	4	1;2;1	NM_030649.2	intron	34272775	none	NA	NA	unknown	NA	-2.14	1.391	G	ACAP3	by-frequency,by-cluster,by-1000G	none	none	unknown	284	none	hsa04144:Endocytosis	none	unknown	unknown	none	NA
ReQTL_cis_star	1:1303800_G>A	ENSG00000242485	MRPL20	2	skinexp;skinnonexp	2.23800521787528e-05;5.73866914314617e-06	0.0042272694188469;0.0016827253602778	4	1;2;1	NM_030649.2	intron	34272775	none	NA	NA	unknown	NA	-2.14	1.391	G	ACAP3	by-frequency,by-cluster,by-1000G	none	none	unknown	284	none	hsa04144:Endocytosis	none	unknown	unknown	none	NA
ReQTL_cis_star	1:1304328_C>G	ENSG00000162572	SCNN1D	2	skinexp;skinnonexp	1.07083384880283e-08;9.27419993925425e-08	4.90213098293732e-06;4.6322229334751e-05	7	4;3	NM_030649.2	intron	115928552	none	NA	NA	unknown	NA	3.12	8.619	C	ACAP3	by-frequency,by-cluster,by-1000G	none	none	unknown	183	none	hsa04144:Endocytosis	none	unknown	unknown	none	NA
ReQTL_cis_star	1:1304328_C>G	ENSG00000230415	LINC01786	2	skinexp;skinnonexp	2.21394840331388e-05;0.000342008088539122	0.00418884703583924;0.0482251700511879	7	4;3	NM_030649.2	intron	115928552	none	NA	NA	unknown	NA	3.12	8.619	C	ACAP3	by-frequency,by-cluster,by-1000G	none	none	unknown	183	none	hsa04144:Endocytosis	none	unknown	unknown	none	NA
ReQTL_cis_star	1:1304328_C>G	ENSG00000235098	ANKRD65	2	skinexp;skinnonexp	2.78199748867199e-06;0.000173980770077893	0.000698915203268887;0.0285964807935477	7	4;3	NM_030649.2	intron	115928552	none	NA	NA	unknown	NA	3.12	8.619	C	ACAP3	by-frequency,by-cluster,by-1000G	none	none	unknown	183	none	hsa04144:Endocytosis	none	unknown	unknown	none	NA
ReQTL_cis_star	1:1304328_C>G	ENSG00000240731	AL139287.1	1	skinexp	0.000451112	0.0494801	7	4;3	NM_030649.2	intron	115928552	none	NA	NA	unknown	NA	3.12	8.619	C	ACAP3	by-frequency,by-cluster,by-1000G	none	none	unknown	183	none	hsa04144:Endocytosis	none	unknown	unknown	none	NA
ReQTL_cis_star	1:1304555_A>C	ENSG00000162572	SCNN1D	1	nerve	0.000365376	0.0376431	4	2;1;1	NM_030649.2	intron	12410087	none	NA	NA	unknown	NA	-1.14	6.439	A	ACAP3	by-frequency,by-cluster,by-hapmap,by-1000G	none	none	unknown	125	none	hsa04144:Endocytosis	none	unknown	unknown	none	NA
ReQTL_cis_star	1:1304555_A>C	ENSG00000242485	MRPL20	3	nerve;skinexp;skinnonexp	1.31710637204666e-05;4.10744838886555e-08;1.0778958303737e-06	0.00235388788953459;1.64783582714017e-05;0.000399131844655503	4	2;1;1	NM_030649.2	intron	12410087	none	NA	NA	unknown	NA	-1.14	6.439	A	ACAP3	by-frequency,by-cluster,by-hapmap,by-1000G	none	none	unknown	125	none	hsa04144:Endocytosis	none	unknown	unknown	none	NA
ReQTL_cis_star	1:1304573_A>G	ENSG00000235098	ANKRD65	2	skinexp;skinnonexp	0.000314311467808046;8.24665253588108e-06	0.0373231075171967;0.00230530880396023	2	1;1	NM_030649.2	intron	10399878	none	NA	NA	unknown	NA	-6.53	2.507	G	ACAP3	by-frequency,by-cluster,by-2hit-2allele,by-hapmap,by-1000G	none	none	unknown	107	none	hsa04144:Endocytosis	none	unknown	unknown	none	NA
ReQTL_cis_star	1:1306149_A>G	ENSG00000235098	ANKRD65	2	skinexp;skinnonexp	0.000263494922511601;3.17145285148058e-05	0.032580897093911;0.0072227987574131	2	1;1	NM_030649.2	intron	1536168	none	NA	NA	unknown	NA	-2.12	3.333	G	ACAP3	by-frequency,by-cluster,by-1000G	none	none	unknown	1468	none	hsa04144:Endocytosis	none	unknown	unknown	none	NA
ReQTL_cis_star	1:1306366_T>C	ENSG00000162572	SCNN1D	3	nerve;skinexp;skinnonexp	0.000217805196574603;3.37273472320308e-09;4.75769169325497e-09	0.0248970201465818;1.70239430005959e-06;3.21583521000302e-06	9	3;4;2	NM_030649.2	intron	77293210	none	NA	NA	unknown	NA	-0.907	6.563	C	ACAP3	by-frequency,by-cluster,by-1000G	none	none	unknown	1401	none	hsa04144:Endocytosis	none	unknown	unknown	none	NA
ReQTL_cis_star	1:1306366_T>C	ENSG00000225905	AL391244.1	2	nerve;skinexp	4.42909951446197e-05;2.3245520873437e-06	0.00664287862154594;0.000598494751146515	9	3;4;2	NM_030649.2	intron	77293210	none	NA	NA	unknown	NA	-0.907	6.563	C	ACAP3	by-frequency,by-cluster,by-1000G	none	none	unknown	1401	none	hsa04144:Endocytosis	none	unknown	unknown	none	NA
ReQTL_cis_star	1:1306366_T>C	ENSG00000230415	LINC01786	1	skinexp	8.07e-06	0.00176997	9	3;4;2	NM_030649.2	intron	77293210	none	NA	NA	unknown	NA	-0.907	6.563	C	ACAP3	by-frequency,by-cluster,by-1000G	none	none	unknown	1401	none	hsa04144:Endocytosis	none	unknown	unknown	none	NA
ReQTL_cis_star	1:1306366_T>C	ENSG00000235098	ANKRD65	3	nerve;skinexp;skinnonexp	4.3608438485057e-05;8.15398212030923e-06;9.26972772497066e-05	0.00655614161171649;0.00178544034374525;0.0173270488573538	9	3;4;2	NM_030649.2	intron	77293210	none	NA	NA	unknown	NA	-0.907	6.563	C	ACAP3	by-frequency,by-cluster,by-1000G	none	none	unknown	1401	none	hsa04144:Endocytosis	none	unknown	unknown	none	NA
ReQTL_cis_star	1:1306420_A>G	ENSG00000225905	AL391244.1	2	nerve;skinexp	7.35228762569492e-05;3.55909438474092e-05	0.0101774182330571;0.00627742173624646	5	2;2;1	NM_030649.2	intron	3737720	none	NA	NA	unknown	NA	-1.98	3.627	A	ACAP3	by-frequency,by-cluster,by-2hit-2allele,by-hapmap,by-1000G	none	none	unknown	1347	none	hsa04144:Endocytosis	none	unknown	unknown	none	NA
ReQTL_cis_star	1:1306420_A>G	ENSG00000235098	ANKRD65	3	nerve;skinexp;skinnonexp	0.000160841662927812;1.26156866433164e-07;7.96437788388074e-07	0.0194587764163945;4.49772498875469e-05;0.000306076194591844	5	2;2;1	NM_030649.2	intron	3737720	none	NA	NA	unknown	NA	-1.98	3.627	A	ACAP3	by-frequency,by-cluster,by-2hit-2allele,by-hapmap,by-1000G	none	none	unknown	1347	none	hsa04144:Endocytosis	none	unknown	unknown	none	NA
ReQTL_cis_star	1:1306523_C>G	ENSG00000225905	AL391244.1	3	nerve;skinexp;skinnonexp	1.16024623684656e-06;5.17195677852494e-07;2.70997062104626e-05	0.000286115816793897;0.000159671257772607;0.00633270098524861	6	2;2;2	NM_030649.2	intron	3737719	none	NA	NA	unknown	NA	-0.76	4.528	G	ACAP3	by-frequency,by-cluster,by-2hit-2allele,by-hapmap,by-1000G	none	none	unknown	1244	none	hsa04144:Endocytosis	none	unknown	unknown	none	NA
ReQTL_cis_star	1:1306523_C>G	ENSG00000235098	ANKRD65	3	nerve;skinexp;skinnonexp	1.80986848858281e-08;1.39497064110069e-09;1.89119084788889e-10	7.06810765271687e-06;7.56919125837665e-07;1.69985406209602e-07	6	2;2;2	NM_030649.2	intron	3737719	none	NA	NA	unknown	NA	-0.76	4.528	G	ACAP3	by-frequency,by-cluster,by-2hit-2allele,by-hapmap,by-1000G	none	none	unknown	1244	none	hsa04144:Endocytosis	none	unknown	unknown	none	NA
ReQTL_cis_star	1:1307327_A>G	ENSG00000225905	AL391244.1	3	nerve;skinexp;skinnonexp	0.000488091851400057;1.73502302369355e-05;0.000107064761288829	0.0471962252044811;0.00340922794390076;0.0194705183119211	6	2;2;2	NM_030649.2	intron	2274262	none	NA	NA	unknown	NA	-3.03	6.317	A	ACAP3	by-frequency,by-cluster,by-1000G	none	none	unknown	440	none	hsa04144:Endocytosis	1307021-1309805	unknown	AFR:G=187/A=371,NFE:G=3326/A=328,EAS:G=55/A=145,SAS:G=5112/A=2502,FIN:G=15/A=1,AMR:G=143/A=41,OTH:G=98/A=34	none	NA
ReQTL_cis_star	1:1307327_A>G	ENSG00000235098	ANKRD65	3	nerve;skinexp;skinnonexp	2.72955988742478e-06;2.31837257632052e-08;8.57096004123311e-06	0.000604561028069369;9.81147674727702e-06;0.00238374295665377	6	2;2;2	NM_030649.2	intron	2274262	none	NA	NA	unknown	NA	-3.03	6.317	A	ACAP3	by-frequency,by-cluster,by-1000G	none	none	unknown	440	none	hsa04144:Endocytosis	1307021-1309805	unknown	AFR:G=187/A=371,NFE:G=3326/A=328,EAS:G=55/A=145,SAS:G=5112/A=2502,FIN:G=15/A=1,AMR:G=143/A=41,OTH:G=98/A=34	none	NA
ReQTL_cis_star	1:1307603_G>A	ENSG00000225905	AL391244.1	1	skinnonexp	2.98e-05	0.00685596	4	1;1;2	NM_030649.2	intron	2887285	none	NA	NA	unknown	NA	-1.55	9.94	G	ACAP3	by-frequency,by-cluster,by-1000G	none	none	unknown	164	none	hsa04144:Endocytosis	1307021-1309805	unknown	unknown	none	NA
ReQTL_cis_star	1:1307603_G>A	ENSG00000235098	ANKRD65	3	nerve;skinexp;skinnonexp	8.46182152851909e-06;3.97861948345367e-06;1.91884118616297e-07	0.00160918932045894;0.000955792334582612;8.79702930893742e-05	4	1;1;2	NM_030649.2	intron	2887285	none	NA	NA	unknown	NA	-1.55	9.94	G	ACAP3	by-frequency,by-cluster,by-1000G	none	none	unknown	164	none	hsa04144:Endocytosis	1307021-1309805	unknown	unknown	none	NA
ReQTL_cis_star	1:1312114_T>C	ENSG00000127054	INTS11	1	nerve	1.21e-05	0.00218536	8	3;3;2	NM_001256456.1	synonymous	12103	PRO	553/607	1659	unknown	NA	-7.95	0.056	T	INTS11	by-frequency,by-cluster,by-1000G	none	none	http://www.ncbi.nlm.nih.gov/pubmed?term=23128233,28067908,26192919	34	none	unknown	none	AA:C=874/T=3504,EA:C=6892/T=1654	AFR:C=1159/T=4659,NFE:C=29580/T=8018,EAS:C=85/T=4353,SAS:C=4265/T=6409,FIN:C=1202/T=562,AMR:C=1544/T=2340,OTH:C=270/T=164	INTS1:996,INTS4:995,INTS2:995,INTS5:995,INTS10:995,INTS6:994,POLR2A:994,INTS3:989,INTS7:989,ZC3H8:986	NP_001243385.1
ReQTL_cis_star	1:1312114_T>C	ENSG00000215915	ATAD3C	1	skinexp	0.00029556	0.035609	8	3;3;2	NM_001256456.1	synonymous	12103	PRO	553/607	1659	unknown	NA	-7.95	0.056	T	INTS11	by-frequency,by-cluster,by-1000G	none	none	http://www.ncbi.nlm.nih.gov/pubmed?term=23128233,28067908,26192919	34	none	unknown	none	AA:C=874/T=3504,EA:C=6892/T=1654	AFR:C=1159/T=4659,NFE:C=29580/T=8018,EAS:C=85/T=4353,SAS:C=4265/T=6409,FIN:C=1202/T=562,AMR:C=1544/T=2340,OTH:C=270/T=164	INTS1:996,INTS4:995,INTS2:995,INTS5:995,INTS10:995,INTS6:994,POLR2A:994,INTS3:989,INTS7:989,ZC3H8:986	NP_001243385.1
ReQTL_cis_star	1:1312114_T>C	ENSG00000235098	ANKRD65	3	nerve;skinexp;skinnonexp	1.79827508309766e-05;0.000439733816480761;4.44955245484006e-07	0.00307853556905069;0.0485023728876015;0.000184352915674882	8	3;3;2	NM_001256456.1	synonymous	12103	PRO	553/607	1659	unknown	NA	-7.95	0.056	T	INTS11	by-frequency,by-cluster,by-1000G	none	none	http://www.ncbi.nlm.nih.gov/pubmed?term=23128233,28067908,26192919	34	none	unknown	none	AA:C=874/T=3504,EA:C=6892/T=1654	AFR:C=1159/T=4659,NFE:C=29580/T=8018,EAS:C=85/T=4353,SAS:C=4265/T=6409,FIN:C=1202/T=562,AMR:C=1544/T=2340,OTH:C=270/T=164	INTS1:996,INTS4:995,INTS2:995,INTS5:995,INTS10:995,INTS6:994,POLR2A:994,INTS3:989,INTS7:989,ZC3H8:986	NP_001243385.1
ReQTL_cis_star	1:1312114_T>C	ENSG00000242485	MRPL20	3	nerve;skinexp;skinnonexp	8.17064282871164e-06;2.98850875161971e-06;0.000244653874416337	0.00156291250758617;0.000743890163661499;0.0372892341343338	8	3;3;2	NM_001256456.1	synonymous	12103	PRO	553/607	1659	unknown	NA	-7.95	0.056	T	INTS11	by-frequency,by-cluster,by-1000G	none	none	http://www.ncbi.nlm.nih.gov/pubmed?term=23128233,28067908,26192919	34	none	unknown	none	AA:C=874/T=3504,EA:C=6892/T=1654	AFR:C=1159/T=4659,NFE:C=29580/T=8018,EAS:C=85/T=4353,SAS:C=4265/T=6409,FIN:C=1202/T=562,AMR:C=1544/T=2340,OTH:C=270/T=164	INTS1:996,INTS4:995,INTS2:995,INTS5:995,INTS10:995,INTS6:994,POLR2A:994,INTS3:989,INTS7:989,ZC3H8:986	NP_001243385.1
ReQTL_cis_star	1:1313807_G>A	ENSG00000127054	INTS11	1	nerve	1.36e-05	0.00241432	7	3;2;2	NM_001256456.1	synonymous	12142199	PHE	300/607	900	unknown	NA	-3.58	19.97	G	INTS11	by-frequency,by-cluster,by-2hit-2allele,by-1000G	none	none	unknown	76	none	unknown	none	AA:A=765/G=3639,EA:A=6861/G=1739	AFR:A=1604/G=8676,NFE:A=52481/G=13405,EAS:A=119/G=8517,SAS:A=6397/G=10111,FIN:A=4881/G=1731,AMR:A=3642/G=7912,OTH:A=580/G=316	INTS1:996,INTS4:995,INTS2:995,INTS5:995,INTS10:995,INTS6:994,POLR2A:994,INTS3:989,INTS7:989,ZC3H8:986	NP_001243385.1
ReQTL_cis_star	1:1313807_G>A	ENSG00000235098	ANKRD65	3	nerve;skinexp;skinnonexp	3.27205361371228e-05;0.000274327818646439;1.34670530755791e-06	0.00514118882542103;0.0335908511272817;0.000484150920017902	7	3;2;2	NM_001256456.1	synonymous	12142199	PHE	300/607	900	unknown	NA	-3.58	19.97	G	INTS11	by-frequency,by-cluster,by-2hit-2allele,by-1000G	none	none	unknown	76	none	unknown	none	AA:A=765/G=3639,EA:A=6861/G=1739	AFR:A=1604/G=8676,NFE:A=52481/G=13405,EAS:A=119/G=8517,SAS:A=6397/G=10111,FIN:A=4881/G=1731,AMR:A=3642/G=7912,OTH:A=580/G=316	INTS1:996,INTS4:995,INTS2:995,INTS5:995,INTS10:995,INTS6:994,POLR2A:994,INTS3:989,INTS7:989,ZC3H8:986	NP_001243385.1
ReQTL_cis_star	1:1313807_G>A	ENSG00000242485	MRPL20	3	nerve;skinexp;skinnonexp	1.73687871255538e-06;2.27719727704294e-05;0.00022348784077569	0.000407333669746095;0.00429171117268858;0.0348269345273989	7	3;2;2	NM_001256456.1	synonymous	12142199	PHE	300/607	900	unknown	NA	-3.58	19.97	G	INTS11	by-frequency,by-cluster,by-2hit-2allele,by-1000G	none	none	unknown	76	none	unknown	none	AA:A=765/G=3639,EA:A=6861/G=1739	AFR:A=1604/G=8676,NFE:A=52481/G=13405,EAS:A=119/G=8517,SAS:A=6397/G=10111,FIN:A=4881/G=1731,AMR:A=3642/G=7912,OTH:A=580/G=316	INTS1:996,INTS4:995,INTS2:995,INTS5:995,INTS10:995,INTS6:994,POLR2A:994,INTS3:989,INTS7:989,ZC3H8:986	NP_001243385.1
ReQTL_cis_star	1:1315577_G>A	ENSG00000162572	SCNN1D	1	skinexp	1.01e-07	3.7e-05	4	4	NM_001256456.1	synonymous	34054191	HIS	163/607	489	unknown	NA	-7	10.56	G	INTS11	by-frequency,by-cluster,by-1000G	none	none	unknown	38	none	unknown	none	AA:A=31/G=4375,EA:A=223/G=8377	AFR:A=52/G=10234,NFE:A=1846/G=63842,EAS:A=1/G=8633,SAS:A=540/G=15964,FIN:A=275/G=6333,AMR:A=119/G=11417,OTH:A=35/G=859	INTS1:996,INTS4:995,INTS2:995,INTS5:995,INTS10:995,INTS6:994,POLR2A:994,INTS3:989,INTS7:989,ZC3H8:986	NP_001243385.1
ReQTL_cis_star	1:1315577_G>A	ENSG00000215915	ATAD3C	1	skinexp	0.000168701	0.0227624	4	4	NM_001256456.1	synonymous	34054191	HIS	163/607	489	unknown	NA	-7	10.56	G	INTS11	by-frequency,by-cluster,by-1000G	none	none	unknown	38	none	unknown	none	AA:A=31/G=4375,EA:A=223/G=8377	AFR:A=52/G=10234,NFE:A=1846/G=63842,EAS:A=1/G=8633,SAS:A=540/G=15964,FIN:A=275/G=6333,AMR:A=119/G=11417,OTH:A=35/G=859	INTS1:996,INTS4:995,INTS2:995,INTS5:995,INTS10:995,INTS6:994,POLR2A:994,INTS3:989,INTS7:989,ZC3H8:986	NP_001243385.1
ReQTL_cis_star	1:1315577_G>A	ENSG00000235098	ANKRD65	1	skinexp	1.03e-05	0.00218542	4	4	NM_001256456.1	synonymous	34054191	HIS	163/607	489	unknown	NA	-7	10.56	G	INTS11	by-frequency,by-cluster,by-1000G	none	none	unknown	38	none	unknown	none	AA:A=31/G=4375,EA:A=223/G=8377	AFR:A=52/G=10234,NFE:A=1846/G=63842,EAS:A=1/G=8633,SAS:A=540/G=15964,FIN:A=275/G=6333,AMR:A=119/G=11417,OTH:A=35/G=859	INTS1:996,INTS4:995,INTS2:995,INTS5:995,INTS10:995,INTS6:994,POLR2A:994,INTS3:989,INTS7:989,ZC3H8:986	NP_001243385.1
ReQTL_cis_star	1:1315577_G>A	ENSG00000240731	AL139287.1	1	skinexp	0.000205269	0.0267032	4	4	NM_001256456.1	synonymous	34054191	HIS	163/607	489	unknown	NA	-7	10.56	G	INTS11	by-frequency,by-cluster,by-1000G	none	none	unknown	38	none	unknown	none	AA:A=31/G=4375,EA:A=223/G=8377	AFR:A=52/G=10234,NFE:A=1846/G=63842,EAS:A=1/G=8633,SAS:A=540/G=15964,FIN:A=275/G=6333,AMR:A=119/G=11417,OTH:A=35/G=859	INTS1:996,INTS4:995,INTS2:995,INTS5:995,INTS10:995,INTS6:994,POLR2A:994,INTS3:989,INTS7:989,ZC3H8:986	NP_001243385.1
ReQTL_cis_star	1:1318756_G>A	ENSG00000162572	SCNN1D	1	skinexp	0.000267397	0.0329539	7	2;3;2	NM_001256456.1	intron	4970432	none	NA	NA	unknown	NA	-2.96	0.811	G	INTS11	by-frequency,by-cluster,by-2hit-2allele,by-1000G	none	none	unknown	538	none	unknown	none	unknown	unknown	INTS1:996,INTS4:995,INTS2:995,INTS5:995,INTS10:995,INTS6:994,POLR2A:994,INTS3:989,INTS7:989,ZC3H8:986	NA
ReQTL_cis_star	1:1318756_G>A	ENSG00000225905	AL391244.1	3	nerve;skinexp;skinnonexp	0.00012413862505397;1.07965385858987e-05;1.33390831786778e-05	0.0157441756593331;0.00227604424328493;0.0034826845407397	7	2;3;2	NM_001256456.1	intron	4970432	none	NA	NA	unknown	NA	-2.96	0.811	G	INTS11	by-frequency,by-cluster,by-2hit-2allele,by-1000G	none	none	unknown	538	none	unknown	none	unknown	unknown	INTS1:996,INTS4:995,INTS2:995,INTS5:995,INTS10:995,INTS6:994,POLR2A:994,INTS3:989,INTS7:989,ZC3H8:986	NA
ReQTL_cis_star	1:1318756_G>A	ENSG00000235098	ANKRD65	3	nerve;skinexp;skinnonexp	1.2649161986375e-07;2.80033251390786e-09;6.13348324413778e-10	4.05853170493831e-05;1.4359730480049e-06;5.00926297384837e-07	7	2;3;2	NM_001256456.1	intron	4970432	none	NA	NA	unknown	NA	-2.96	0.811	G	INTS11	by-frequency,by-cluster,by-2hit-2allele,by-1000G	none	none	unknown	538	none	unknown	none	unknown	unknown	INTS1:996,INTS4:995,INTS2:995,INTS5:995,INTS10:995,INTS6:994,POLR2A:994,INTS3:989,INTS7:989,ZC3H8:986	NA
ReQTL_cis_star	1:1319063_G>A	ENSG00000225905	AL391244.1	3	nerve;skinexp;skinnonexp	3.15100031593618e-05;1.05287832133674e-06;1.01460902627967e-05	0.00498248369587286;0.000299838183075058;0.00275242697064442	6	2;2;2	NM_001256456.1	intron	1886772	none	NA	NA	unknown	NA	-2.79	1.145	G	INTS11	by-frequency,by-cluster,by-2hit-2allele,by-1000G	none	none	unknown	231	none	unknown	1318943-1319168	unknown	AFR:A=649/G=813,NFE:A=9073/G=705,EAS:A=667/G=131,SAS:A=7820/G=1318,FIN:A=1421/G=193,AMR:A=599/G=107,OTH:A=212/G=38	INTS1:996,INTS4:995,INTS2:995,INTS5:995,INTS10:995,INTS6:994,POLR2A:994,INTS3:989,INTS7:989,ZC3H8:986	NA
ReQTL_cis_star	1:1319063_G>A	ENSG00000235098	ANKRD65	3	nerve;skinexp;skinnonexp	9.1760081899807e-09;1.50568227884035e-09;1.42867586336463e-10	3.82879837331447e-06;8.11944719905342e-07;1.31866639890163e-07	6	2;2;2	NM_001256456.1	intron	1886772	none	NA	NA	unknown	NA	-2.79	1.145	G	INTS11	by-frequency,by-cluster,by-2hit-2allele,by-1000G	none	none	unknown	231	none	unknown	1318943-1319168	unknown	AFR:A=649/G=813,NFE:A=9073/G=705,EAS:A=667/G=131,SAS:A=7820/G=1318,FIN:A=1421/G=193,AMR:A=599/G=107,OTH:A=212/G=38	INTS1:996,INTS4:995,INTS2:995,INTS5:995,INTS10:995,INTS6:994,POLR2A:994,INTS3:989,INTS7:989,ZC3H8:986	NA
ReQTL_cis_star	1:1319461_C>G	ENSG00000162572	SCNN1D	1	skinexp	0.000196346	0.0257342	7	2;3;2	NM_001256456.1	synonymous	10907179	GLY	94/607	282	unknown	NA	1.72	10.42	C	INTS11	by-frequency,by-cluster,by-2hit-2allele,by-hapmap,by-1000G	none	none	unknown	26	none	unknown	none	AA:G=1754/C=2652,EA:G=8017/C=583	AFR:G=3962/C=6334,NFE:G=61220/C=4644,EAS:G=7123/C=1503,SAS:G=13909/C=2499,FIN:G=5828/C=784,AMR:G=9144/C=2414,OTH:G=743/C=149	INTS1:996,INTS4:995,INTS2:995,INTS5:995,INTS10:995,INTS6:994,POLR2A:994,INTS3:989,INTS7:989,ZC3H8:986	NP_001243385.1
ReQTL_cis_star	1:1319461_C>G	ENSG00000225905	AL391244.1	3	nerve;skinexp;skinnonexp	0.000151069826169223;6.30902711920755e-06;3.47234637184361e-06	0.0185052295959321;0.00142946241806059;0.00109337143447847	7	2;3;2	NM_001256456.1	synonymous	10907179	GLY	94/607	282	unknown	NA	1.72	10.42	C	INTS11	by-frequency,by-cluster,by-2hit-2allele,by-hapmap,by-1000G	none	none	unknown	26	none	unknown	none	AA:G=1754/C=2652,EA:G=8017/C=583	AFR:G=3962/C=6334,NFE:G=61220/C=4644,EAS:G=7123/C=1503,SAS:G=13909/C=2499,FIN:G=5828/C=784,AMR:G=9144/C=2414,OTH:G=743/C=149	INTS1:996,INTS4:995,INTS2:995,INTS5:995,INTS10:995,INTS6:994,POLR2A:994,INTS3:989,INTS7:989,ZC3H8:986	NP_001243385.1
ReQTL_cis_star	1:1319461_C>G	ENSG00000235098	ANKRD65	3	nerve;skinexp;skinnonexp	5.45461475509735e-08;3.72895430170923e-09;1.91703452423921e-11	1.91171065892709e-05;1.8606780594814e-06;2.07615735134604e-08	7	2;3;2	NM_001256456.1	synonymous	10907179	GLY	94/607	282	unknown	NA	1.72	10.42	C	INTS11	by-frequency,by-cluster,by-2hit-2allele,by-hapmap,by-1000G	none	none	unknown	26	none	unknown	none	AA:G=1754/C=2652,EA:G=8017/C=583	AFR:G=3962/C=6334,NFE:G=61220/C=4644,EAS:G=7123/C=1503,SAS:G=13909/C=2499,FIN:G=5828/C=784,AMR:G=9144/C=2414,OTH:G=743/C=149	INTS1:996,INTS4:995,INTS2:995,INTS5:995,INTS10:995,INTS6:994,POLR2A:994,INTS3:989,INTS7:989,ZC3H8:986	NP_001243385.1
ReQTL_cis_star	1:1327586_C>T	ENSG00000127054	INTS11	1	nerve	1.57e-05	0.00274551	6	3;1;2	NM_001029885.1	synonymous	307349	ARG	156/215	468	unknown	NA	-3.86	0.806	C	CPTP	by-frequency,by-cluster,by-1000G	none	none	unknown	346	none	unknown	1327286-1328040	AA:T=2542/C=1832,EA:T=7992/C=590	AFR:T=4957/C=3211,NFE:T=54613/C=4107,EAS:T=6285/C=1255,SAS:T=13354/C=2388,FIN:T=5020/C=688,AMR:T=8095/C=1937,OTH:T=681/C=119	none	NP_001025056.1
ReQTL_cis_star	1:1327586_C>T	ENSG00000225905	AL391244.1	1	skinnonexp	0.000200126	0.0319504	6	3;1;2	NM_001029885.1	synonymous	307349	ARG	156/215	468	unknown	NA	-3.86	0.806	C	CPTP	by-frequency,by-cluster,by-1000G	none	none	unknown	346	none	unknown	1327286-1328040	AA:T=2542/C=1832,EA:T=7992/C=590	AFR:T=4957/C=3211,NFE:T=54613/C=4107,EAS:T=6285/C=1255,SAS:T=13354/C=2388,FIN:T=5020/C=688,AMR:T=8095/C=1937,OTH:T=681/C=119	none	NP_001025056.1
ReQTL_cis_star	1:1327586_C>T	ENSG00000235098	ANKRD65	3	nerve;skinexp;skinnonexp	3.51623772467916e-07;9.32860659262136e-07;2.31751722306094e-09	0.000100243731834501;0.000269776383717736;1.68088953888956e-06	6	3;1;2	NM_001029885.1	synonymous	307349	ARG	156/215	468	unknown	NA	-3.86	0.806	C	CPTP	by-frequency,by-cluster,by-1000G	none	none	unknown	346	none	unknown	1327286-1328040	AA:T=2542/C=1832,EA:T=7992/C=590	AFR:T=4957/C=3211,NFE:T=54613/C=4107,EAS:T=6285/C=1255,SAS:T=13354/C=2388,FIN:T=5020/C=688,AMR:T=8095/C=1937,OTH:T=681/C=119	none	NP_001025056.1
ReQTL_cis_star	1:1327586_C>T	ENSG00000240731	AL139287.1	1	nerve	0.000356612	0.0369457	6	3;1;2	NM_001029885.1	synonymous	307349	ARG	156/215	468	unknown	NA	-3.86	0.806	C	CPTP	by-frequency,by-cluster,by-1000G	none	none	unknown	346	none	unknown	1327286-1328040	AA:T=2542/C=1832,EA:T=7992/C=590	AFR:T=4957/C=3211,NFE:T=54613/C=4107,EAS:T=6285/C=1255,SAS:T=13354/C=2388,FIN:T=5020/C=688,AMR:T=8095/C=1937,OTH:T=681/C=119	none	NP_001025056.1
ReQTL_cis_star	1:1327764_G>A	ENSG00000107404	DVL1	1	nerve	0.000334178	0.0351182	8	4;2;2	NM_001029885.1	3-prime-UTR	307350	none	NA	NA	unknown	NA	-4.87	3.062	G	CPTP	by-frequency,by-cluster,by-1000G	none	none	unknown	524	none	unknown	1327286-1328040	AA:A=3546/G=612,EA:A=7868/G=540	AFR:A=7885/G=1579,NFE:A=60753/G=4423,EAS:A=7058/G=1494,SAS:A=13992/G=2510,FIN:A=5819/G=789,AMR:A=9335/G=2177,OTH:A=766/G=120	none	NA
ReQTL_cis_star	1:1327764_G>A	ENSG00000127054	INTS11	1	nerve	0.000462921	0.0453303	8	4;2;2	NM_001029885.1	3-prime-UTR	307350	none	NA	NA	unknown	NA	-4.87	3.062	G	CPTP	by-frequency,by-cluster,by-1000G	none	none	unknown	524	none	unknown	1327286-1328040	AA:A=3546/G=612,EA:A=7868/G=540	AFR:A=7885/G=1579,NFE:A=60753/G=4423,EAS:A=7058/G=1494,SAS:A=13992/G=2510,FIN:A=5819/G=789,AMR:A=9335/G=2177,OTH:A=766/G=120	none	NA
ReQTL_cis_star	1:1327764_G>A	ENSG00000225905	AL391244.1	3	nerve;skinexp;skinnonexp	2.20258906812555e-05;9.30501024495851e-06;2.02193527083084e-06	0.00365963051455526;0.00200263462161788;0.000685336217286578	8	4;2;2	NM_001029885.1	3-prime-UTR	307350	none	NA	NA	unknown	NA	-4.87	3.062	G	CPTP	by-frequency,by-cluster,by-1000G	none	none	unknown	524	none	unknown	1327286-1328040	AA:A=3546/G=612,EA:A=7868/G=540	AFR:A=7885/G=1579,NFE:A=60753/G=4423,EAS:A=7058/G=1494,SAS:A=13992/G=2510,FIN:A=5819/G=789,AMR:A=9335/G=2177,OTH:A=766/G=120	none	NA
ReQTL_cis_star	1:1327764_G>A	ENSG00000235098	ANKRD65	3	nerve;skinexp;skinnonexp	7.98535144817084e-09;7.98540164763583e-10;1.22313659823279e-12	3.37067607859386e-06;4.56063681373182e-07;1.65470025890941e-09	8	4;2;2	NM_001029885.1	3-prime-UTR	307350	none	NA	NA	unknown	NA	-4.87	3.062	G	CPTP	by-frequency,by-cluster,by-1000G	none	none	unknown	524	none	unknown	1327286-1328040	AA:A=3546/G=612,EA:A=7868/G=540	AFR:A=7885/G=1579,NFE:A=60753/G=4423,EAS:A=7058/G=1494,SAS:A=13992/G=2510,FIN:A=5819/G=789,AMR:A=9335/G=2177,OTH:A=766/G=120	none	NA
ReQTL_cis_star	1:1327982_G>A	ENSG00000162572	SCNN1D	1	skinexp	5.6e-05	0.00919871	7	2;3;2	NM_001029885.1	3-prime-UTR	4970433	none	NA	NA	unknown	NA	-4.89	1.642	G	CPTP	by-frequency,by-cluster,by-1000G	none	none	unknown	742	none	unknown	1327286-1328040	AA:A=556/G=828,EA:A=2960/G=220	unknown	none	NA
ReQTL_cis_star	1:1327982_G>A	ENSG00000225905	AL391244.1	3	nerve;skinexp;skinnonexp	4.32643830644951e-05;1.40846082913993e-05;3.12334063466598e-06	0.00651553228983785;0.00285551793821227;0.000997485923979066	7	2;3;2	NM_001029885.1	3-prime-UTR	4970433	none	NA	NA	unknown	NA	-4.89	1.642	G	CPTP	by-frequency,by-cluster,by-1000G	none	none	unknown	742	none	unknown	1327286-1328040	AA:A=556/G=828,EA:A=2960/G=220	unknown	none	NA
ReQTL_cis_star	1:1327982_G>A	ENSG00000235098	ANKRD65	3	nerve;skinexp;skinnonexp	1.20777237694041e-08;1.30713388472974e-09;6.45331096759297e-12	4.89528754732493e-06;7.12688215541318e-07;7.65387183515746e-09	7	2;3;2	NM_001029885.1	3-prime-UTR	4970433	none	NA	NA	unknown	NA	-4.89	1.642	G	CPTP	by-frequency,by-cluster,by-1000G	none	none	unknown	742	none	unknown	1327286-1328040	AA:A=556/G=828,EA:A=2960/G=220	unknown	none	NA
ReQTL_cis_star	1:1335759_G>A	ENSG00000187583	PLEKHN1	1	skinnonexp	0.000111125	0.0200634	1	1	NM_001330311.1	3-prime-UTR	111452125	none	NA	NA	unknown	NA	2.47	7.642	G	DVL1	by-frequency,by-cluster,by-1000G	none	none	unknown	757	none	hsa04310:WntSignalingPathway;hsa04330:NotchSignalingPathway;hsa04916:Melanogenesis;hsa05200:PathwaysInCancer;hsa05217:BasalCellCarcinoma	none	unknown	unknown	AXIN1:997,WNT3A:991,NKD2:991,CTNNB1:991,WNT5A:990,LRP6:989,WNT1:988,NKD1:986,AXIN2:986,DAAM1:985	NA
ReQTL_cis_star	1:1335795_A>G	ENSG00000235098	ANKRD65	1	nerve	0.000244236	0.0272949	1	1	NM_001330311.1	3-prime-UTR	307373	none	NA	NA	unknown	NA	-5.27	1.474	G	DVL1	by-frequency,by-cluster,by-1000G	none	none	unknown	721	none	hsa04310:WntSignalingPathway;hsa04330:NotchSignalingPathway;hsa04916:Melanogenesis;hsa05200:PathwaysInCancer;hsa05217:BasalCellCarcinoma	none	unknown	unknown	AXIN1:997,WNT3A:991,NKD2:991,CTNNB1:991,WNT5A:990,LRP6:989,WNT1:988,NKD1:986,AXIN2:986,DAAM1:985	NA
ReQTL_cis_star	1:1341803_C>T	ENSG00000225905	AL391244.1	1	skinexp	0.000405224	0.0455109	1	1	NM_001330311.1	missense	61735963	ALA,THR	157/696	469	0	58	-3.44	8.305	C	DVL1	by-frequency,by-cluster,by-1000G	none	none	unknown	3	none	hsa04310:WntSignalingPathway;hsa04330:NotchSignalingPathway;hsa04916:Melanogenesis;hsa05200:PathwaysInCancer;hsa05217:BasalCellCarcinoma	none	AA:T=898/C=3474,EA:T=9/C=8557	AFR:A=0/T=1443/C=4117,NFE:A=0/T=32/C=27988,EAS:A=0/T=0/C=4050,SAS:A=0/T=5/C=8949,FIN:A=0/T=3/C=1793,AMR:A=1/T=62/C=4121,OTH:A=0/T=8/C=388	AXIN1:997,WNT3A:991,NKD2:991,CTNNB1:991,WNT5A:990,LRP6:989,WNT1:988,NKD1:986,AXIN2:986,DAAM1:985	NP_001317240.1
ReQTL_cis_star	1:1351517_G>C	ENSG00000235098	ANKRD65	1	nerve	5.46e-05	0.00794006	1	1	none	upstream-gene	34380086	none	NA	NA	unknown	NA	-0.248	3.49	C	none	by-frequency,by-cluster,by-1000G	none	none	unknown	1816	none	unknown	1348554-1351571	unknown	unknown	none	NA
ReQTL_cis_star	1:1351747_G>A	ENSG00000235098	ANKRD65	3	nerve;skinexp;skinnonexp	4.43669735759049e-06;0.000450131749113847;3.87746298522252e-05	0.000923181636689995;0.0493955659113647;0.00852751376767386	3	1;1;1	none	upstream-gene	307380	none	NA	NA	unknown	NA	0.931	8.744	G	none	by-frequency,by-cluster,by-1000G	none	none	unknown	1586	none	unknown	none	unknown	unknown	none	NA
ReQTL_cis_star	1:1352019_T>A	ENSG00000225905	AL391244.1	1	skinexp	0.000253244	0.0315765	1	1	none	upstream-gene	151108896	none	NA	NA	unknown	NA	-2.99	6.269	T	none	by-frequency,by-cluster,by-1000G	none	none	unknown	1314	none	unknown	none	unknown	unknown	none	NA
ReQTL_cis_star	1:1352542_G>A	ENSG00000225905	AL391244.1	2	nerve;skinexp	0.000215603708609033;7.69918515602974e-05	0.0246972144320711;0.0119962011588574	5	2;2;1	none	upstream-gene	3766185	none	NA	NA	unknown	NA	-3.36	1.181	G	none	by-frequency,by-cluster,by-1000G	none	none	unknown	791	none	unknown	none	unknown	unknown	none	NA
ReQTL_cis_star	1:1352542_G>A	ENSG00000235098	ANKRD65	3	nerve;skinexp;skinnonexp	3.12839300648332e-08;6.06545311196648e-07;1.71369367291803e-06	1.15826938716155e-05;0.000184105041891795;0.000596045728806488	5	2;2;1	none	upstream-gene	3766185	none	NA	NA	unknown	NA	-3.36	1.181	G	none	by-frequency,by-cluster,by-1000G	none	none	unknown	791	none	unknown	none	unknown	unknown	none	NA
ReQTL_cis_star	1:1352965_A>G	ENSG00000235098	ANKRD65	1	nerve	0.000295448	0.0318516	1	1	NM_001282582.1	3-prime-UTR	13249	none	NA	NA	unknown	NA	-4.26	3.525	G	MXRA8	by-frequency,by-cluster,by-1000G	none	none	unknown	368	none	unknown	none	unknown	unknown	none	NA
ReQTL_cis_star	1:1353091_C>T	ENSG00000107404	DVL1	1	nerve	0.00045844	0.0449861	7	4;2;1	NM_001282582.1	3-prime-UTR	3766183	none	NA	NA	unknown	NA	-4.26	3.309	C	MXRA8	by-frequency,by-cluster,by-1000G	none	none	unknown	242	none	unknown	none	unknown	unknown	none	NA
ReQTL_cis_star	1:1353091_C>T	ENSG00000127054	INTS11	1	nerve	2.46e-05	0.00402154	7	4;2;1	NM_001282582.1	3-prime-UTR	3766183	none	NA	NA	unknown	NA	-4.26	3.309	C	MXRA8	by-frequency,by-cluster,by-1000G	none	none	unknown	242	none	unknown	none	unknown	unknown	none	NA
ReQTL_cis_star	1:1353091_C>T	ENSG00000225905	AL391244.1	2	nerve;skinexp	0.000160196054902997;1.90792820865707e-05	0.0193960023175382;0.00369405125530969	7	4;2;1	NM_001282582.1	3-prime-UTR	3766183	none	NA	NA	unknown	NA	-4.26	3.309	C	MXRA8	by-frequency,by-cluster,by-1000G	none	none	unknown	242	none	unknown	none	unknown	unknown	none	NA
ReQTL_cis_star	1:1353091_C>T	ENSG00000235098	ANKRD65	3	nerve;skinexp;skinnonexp	1.34213070013009e-08;2.23648268759914e-07;3.45770519439932e-09	5.38388629969222e-06;7.55821935878118e-05;2.40798418159051e-06	7	4;2;1	NM_001282582.1	3-prime-UTR	3766183	none	NA	NA	unknown	NA	-4.26	3.309	C	MXRA8	by-frequency,by-cluster,by-1000G	none	none	unknown	242	none	unknown	none	unknown	unknown	none	NA
ReQTL_cis_star	1:1353443_A>G	ENSG00000107404	DVL1	1	nerve	0.000199181	0.0231753	8	4;2;2	NM_001282582.1	3-prime-UTR	2296471	none	NA	NA	unknown	NA	1.72	7.807	A	MXRA8	by-frequency,by-cluster,by-1000G	none	none	unknown	109	none	unknown	none	unknown	unknown	none	NA
ReQTL_cis_star	1:1353443_A>G	ENSG00000127054	INTS11	1	nerve	0.000127415	0.0160865	8	4;2;2	NM_001282582.1	3-prime-UTR	2296471	none	NA	NA	unknown	NA	1.72	7.807	A	MXRA8	by-frequency,by-cluster,by-1000G	none	none	unknown	109	none	unknown	none	unknown	unknown	none	NA
ReQTL_cis_star	1:1353443_A>G	ENSG00000225905	AL391244.1	3	nerve;skinexp;skinnonexp	3.47291210222347e-05;1.82012529649762e-05;0.000282210071811152	0.00540624954830377;0.00355098309242261;0.0415861656403182	8	4;2;2	NM_001282582.1	3-prime-UTR	2296471	none	NA	NA	unknown	NA	1.72	7.807	A	MXRA8	by-frequency,by-cluster,by-1000G	none	none	unknown	109	none	unknown	none	unknown	unknown	none	NA
ReQTL_cis_star	1:1353443_A>G	ENSG00000235098	ANKRD65	3	nerve;skinexp;skinnonexp	3.0280558295642e-09;2.82045101174336e-07;3.4009599474989e-09	1.4001077262964e-06;9.27009586602969e-05;2.37084175629968e-06	8	4;2;2	NM_001282582.1	3-prime-UTR	2296471	none	NA	NA	unknown	NA	1.72	7.807	A	MXRA8	by-frequency,by-cluster,by-1000G	none	none	unknown	109	none	unknown	none	unknown	unknown	none	NA
ReQTL_cis_star	1:1353458_C>T	ENSG00000215915	ATAD3C	1	skinexp	0.000389558	0.0441356	1	1	NM_001282582.1	3-prime-UTR	111489086	none	NA	NA	unknown	NA	1.43	8.738	C	MXRA8	by-frequency,by-cluster,by-1000G	none	none	unknown	124	none	unknown	none	unknown	unknown	none	NA
ReQTL_cis_star	1:1354531_G>A	ENSG00000225905	AL391244.1	2	nerve;skinexp	5.41591888320252e-06;7.90432285795044e-07	0.00109441442559779;0.000232639501781915	6	2;3;1	NM_001282582.1	intron	4970365	none	NA	NA	unknown	NA	-0.23	7.078	G	MXRA8	by-frequency,by-cluster,by-1000G	none	none	unknown	20	none	unknown	1354328-1355746	AA:A=3452/G=924,EA:A=8023/G=537	AFR:A=7259/G=2119,NFE:A=59325/G=4277,EAS:A=6981/G=1437,SAS:A=13725/G=2493,FIN:A=5620/G=748,AMR:A=9148/G=2168,OTH:A=736/G=120	none	NA
ReQTL_cis_star	1:1354531_G>A	ENSG00000235098	ANKRD65	3	nerve;skinexp;skinnonexp	2.3353960659785e-08;2.50612060234009e-08;0.000232123160981048	8.90635219602198e-06;1.05253759070576e-05;0.0358450998454738	6	2;3;1	NM_001282582.1	intron	4970365	none	NA	NA	unknown	NA	-0.23	7.078	G	MXRA8	by-frequency,by-cluster,by-1000G	none	none	unknown	20	none	unknown	1354328-1355746	AA:A=3452/G=924,EA:A=8023/G=537	AFR:A=7259/G=2119,NFE:A=59325/G=4277,EAS:A=6981/G=1437,SAS:A=13725/G=2493,FIN:A=5620/G=748,AMR:A=9148/G=2168,OTH:A=736/G=120	none	NA
ReQTL_cis_star	1:1354531_G>A	ENSG00000242590	AL645608.5	1	skinexp	0.000337106	0.0394073	6	2;3;1	NM_001282582.1	intron	4970365	none	NA	NA	unknown	NA	-0.23	7.078	G	MXRA8	by-frequency,by-cluster,by-1000G	none	none	unknown	20	none	unknown	1354328-1355746	AA:A=3452/G=924,EA:A=8023/G=537	AFR:A=7259/G=2119,NFE:A=59325/G=4277,EAS:A=6981/G=1437,SAS:A=13725/G=2493,FIN:A=5620/G=748,AMR:A=9148/G=2168,OTH:A=736/G=120	none	NA
ReQTL_cis_star	1:1357046_C>G	ENSG00000162572	SCNN1D	1	skinexp	4.58e-06	0.00108092	4	2;2	NM_001282582.1	intron	35694341	none	NA	NA	unknown	NA	2.23	8.15	C	MXRA8	by-frequency,by-cluster,by-1000G	none	none	unknown	340	none	unknown	none	unknown	unknown	none	NA
ReQTL_cis_star	1:1357046_C>G	ENSG00000225905	AL391244.1	1	nerve	0.000341135	0.0356804	4	2;2	NM_001282582.1	intron	35694341	none	NA	NA	unknown	NA	2.23	8.15	C	MXRA8	by-frequency,by-cluster,by-1000G	none	none	unknown	340	none	unknown	none	unknown	unknown	none	NA
ReQTL_cis_star	1:1357046_C>G	ENSG00000235098	ANKRD65	2	nerve;skinexp	1.64919527187416e-06;3.62012270564117e-05	0.000389292282871364;0.00636887168480422	4	2;2	NM_001282582.1	intron	35694341	none	NA	NA	unknown	NA	2.23	8.15	C	MXRA8	by-frequency,by-cluster,by-1000G	none	none	unknown	340	none	unknown	none	unknown	unknown	none	NA
ReQTL_cis_star	1:1361679_G>A	ENSG00000242485	MRPL20	1	skinexp	0.000229259	0.0291447	1	1	NM_001282582.1	intron	35056373	none	NA	NA	unknown	NA	-0.841	2.446	G	MXRA8	by-frequency,by-cluster,by-1000G	none	none	unknown	438	none	unknown	none	unknown	unknown	none	NA
ReQTL_cis_star	1:13617404_G>T	ENSG00000189337	KAZN	1	skinexp	6.16e-05	0.00995094	1	1	NM_001006624.1	3-prime-UTR	78566659	none	NA	NA	unknown	NA	NA	1.052	T	PDPN	by-frequency,by-cluster,by-1000G	none	none	unknown	1500	none	unknown	none	unknown	unknown	CLEC1B:998,LCP2:927,SYK:924,PLCG2:914,MPIG6B:905,PTPN11:903,PTPN6:900,VEGFC:827,LYVE1:783,FLT4:742	NA
ReQTL_cis_star	1:1374025_T>C	ENSG00000127054	INTS11	1	nerve	2.59e-05	0.00421179	3	2;1	NM_001127229.1	missense	150194697	GLN,ARG	158/200	473	0	43	0.411	0.006	T	AURKAIP1	by-frequency,by-cluster,by-1000G	none	none	unknown	26	none	unknown	1373761-1375659	AA:C=16/T=4390,EA:C=144/T=8448	AFR:C=30/T=10342,NFE:C=1298/T=65306,EAS:C=3/T=8639,SAS:C=474/T=16034,FIN:C=168/T=6444,AMR:C=224/T=11342,OTH:C=25/T=883	AURKA:984,CHCHD1:981,MRPS11:973,MRPS12:971,MRPS34:970,MRPS7:970,MRPS25:970,MRPS24:970,MRPS16:969,MRPS26:969	NP_001120701.1
ReQTL_cis_star	1:1374025_T>C	ENSG00000162572	SCNN1D	1	skinexp	0.000412973	0.0461603	3	2;1	NM_001127229.1	missense	150194697	GLN,ARG	158/200	473	0	43	0.411	0.006	T	AURKAIP1	by-frequency,by-cluster,by-1000G	none	none	unknown	26	none	unknown	1373761-1375659	AA:C=16/T=4390,EA:C=144/T=8448	AFR:C=30/T=10342,NFE:C=1298/T=65306,EAS:C=3/T=8639,SAS:C=474/T=16034,FIN:C=168/T=6444,AMR:C=224/T=11342,OTH:C=25/T=883	AURKA:984,CHCHD1:981,MRPS11:973,MRPS12:971,MRPS34:970,MRPS7:970,MRPS25:970,MRPS24:970,MRPS16:969,MRPS26:969	NP_001120701.1
ReQTL_cis_star	1:1374025_T>C	ENSG00000235098	ANKRD65	1	nerve	5.92e-05	0.00848712	3	2;1	NM_001127229.1	missense	150194697	GLN,ARG	158/200	473	0	43	0.411	0.006	T	AURKAIP1	by-frequency,by-cluster,by-1000G	none	none	unknown	26	none	unknown	1373761-1375659	AA:C=16/T=4390,EA:C=144/T=8448	AFR:C=30/T=10342,NFE:C=1298/T=65306,EAS:C=3/T=8639,SAS:C=474/T=16034,FIN:C=168/T=6444,AMR:C=224/T=11342,OTH:C=25/T=883	AURKA:984,CHCHD1:981,MRPS11:973,MRPS12:971,MRPS34:970,MRPS7:970,MRPS25:970,MRPS24:970,MRPS16:969,MRPS26:969	NP_001120701.1
ReQTL_cis_star	1:1374505_A>G	ENSG00000242485	MRPL20	1	skinexp	8.85e-05	0.0134549	1	1	NM_001127229.1	intron	35745967	none	NA	NA	unknown	NA	1.21	9.184	G	AURKAIP1	by-frequency,by-cluster,by-1000G	none	none	unknown	58	none	unknown	1373761-1375659	unknown	unknown	AURKA:984,CHCHD1:981,MRPS11:973,MRPS12:971,MRPS34:970,MRPS7:970,MRPS25:970,MRPS24:970,MRPS16:969,MRPS26:969	NA
ReQTL_cis_star	1:1374694_C>G	ENSG00000160072	ATAD3B	1	skinnonexp	0.000236692	0.036395	1	1	NM_001127229.1	intron	2765035	none	NA	NA	unknown	NA	-8.5	6.272	G	AURKAIP1	by-frequency,by-cluster,by-1000G	none	none	unknown	9	none	unknown	1373761-1375659	AA:G=2871/C=1413,EA:G=8026/C=370	AFR:G=2067/C=1107,NFE:G=12875/C=759,EAS:G=1046/C=138,SAS:G=7590/C=760,FIN:G=249/C=53,AMR:G=1194/C=146,OTH:G=217/C=19	AURKA:984,CHCHD1:981,MRPS11:973,MRPS12:971,MRPS34:970,MRPS7:970,MRPS25:970,MRPS24:970,MRPS16:969,MRPS26:969	NA
ReQTL_cis_star	1:1374801_A>G	ENSG00000160072	ATAD3B	1	nerve	0.000198943	0.0231514	2	2	NM_001127229.1	intron	112533928	none	NA	NA	unknown	NA	-3.94	7.818	G	AURKAIP1	by-frequency,by-cluster,by-1000G	none	none	unknown	9	none	unknown	1373761-1375659	AA:G=1180/A=2932,EA:G=223/A=7807	AFR:G=737/A=1317,NFE:G=252/A=6284,EAS:G=7/A=575,SAS:G=349/A=6945,FIN:G=1/A=45,AMR:G=24/A=342,OTH:G=8/A=156	AURKA:984,CHCHD1:981,MRPS11:973,MRPS12:971,MRPS34:970,MRPS7:970,MRPS25:970,MRPS24:970,MRPS16:969,MRPS26:969	NA
ReQTL_cis_star	1:1374801_A>G	ENSG00000240731	AL139287.1	1	nerve	0.000139945	0.0173768	2	2	NM_001127229.1	intron	112533928	none	NA	NA	unknown	NA	-3.94	7.818	G	AURKAIP1	by-frequency,by-cluster,by-1000G	none	none	unknown	9	none	unknown	1373761-1375659	AA:G=1180/A=2932,EA:G=223/A=7807	AFR:G=737/A=1317,NFE:G=252/A=6284,EAS:G=7/A=575,SAS:G=349/A=6945,FIN:G=1/A=45,AMR:G=24/A=342,OTH:G=8/A=156	AURKA:984,CHCHD1:981,MRPS11:973,MRPS12:971,MRPS34:970,MRPS7:970,MRPS25:970,MRPS24:970,MRPS16:969,MRPS26:969	NA
ReQTL_cis_star	1:1394423_A>G	ENSG00000215915	ATAD3C	1	nerve	3.68e-05	0.00568494	6	4;1;1	NM_001039577.4	intron	1240747	none	NA	NA	unknown	NA	-3.38	1.781	G	CCNL2	by-frequency,by-cluster,by-1000G	none	none	unknown	961	none	unknown	none	unknown	unknown	CDK11A:914,CDK11B:914,CDK7:895,CDK12:871,MNAT1:866,CDK13:865,CDK9:852,SRSF7:843,DYRK1A:833,CDK20:760	NA
ReQTL_cis_star	1:1394423_A>G	ENSG00000225905	AL391244.1	1	nerve	6.46e-05	0.00913855	6	4;1;1	NM_001039577.4	intron	1240747	none	NA	NA	unknown	NA	-3.38	1.781	G	CCNL2	by-frequency,by-cluster,by-1000G	none	none	unknown	961	none	unknown	none	unknown	unknown	CDK11A:914,CDK11B:914,CDK7:895,CDK12:871,MNAT1:866,CDK13:865,CDK9:852,SRSF7:843,DYRK1A:833,CDK20:760	NA
ReQTL_cis_star	1:1394423_A>G	ENSG00000235098	ANKRD65	2	nerve;skinnonexp	4.44571277675494e-07;5.94945979309163e-07	0.000123532530263738;0.000237063674005441	6	4;1;1	NM_001039577.4	intron	1240747	none	NA	NA	unknown	NA	-3.38	1.781	G	CCNL2	by-frequency,by-cluster,by-1000G	none	none	unknown	961	none	unknown	none	unknown	unknown	CDK11A:914,CDK11B:914,CDK7:895,CDK12:871,MNAT1:866,CDK13:865,CDK9:852,SRSF7:843,DYRK1A:833,CDK20:760	NA
ReQTL_cis_star	1:1394423_A>G	ENSG00000242485	MRPL20	2	nerve;skinexp	3.99314156586941e-05;6.43992021562498e-06	0.0060927948227036;0.00145594979576204	6	4;1;1	NM_001039577.4	intron	1240747	none	NA	NA	unknown	NA	-3.38	1.781	G	CCNL2	by-frequency,by-cluster,by-1000G	none	none	unknown	961	none	unknown	none	unknown	unknown	CDK11A:914,CDK11B:914,CDK7:895,CDK12:871,MNAT1:866,CDK13:865,CDK9:852,SRSF7:843,DYRK1A:833,CDK20:760	NA
ReQTL_cis_star	1:1395346_A>G	ENSG00000127054	INTS11	1	nerve	0.000161932	0.019568	7	4;2;1	NM_001039577.4	intron	1240746	none	NA	NA	unknown	NA	-7.77	2.444	G	CCNL2	by-frequency,by-cluster,by-1000G	none	none	unknown	46	none	unknown	none	AA:G=3561/A=841,EA:G=1491/A=7105	AFR:G=7529/A=1455,NFE:G=10497/A=44983,EAS:G=7866/A=114,SAS:G=9528/A=5954,FIN:G=1232/A=3228,AMR:G=7075/A=3087,OTH:G=272/A=476	CDK11A:914,CDK11B:914,CDK7:895,CDK12:871,MNAT1:866,CDK13:865,CDK9:852,SRSF7:843,DYRK1A:833,CDK20:760	NA
ReQTL_cis_star	1:1395346_A>G	ENSG00000215915	ATAD3C	2	nerve;skinexp	0.000257488615412209;2.66543349943194e-05	0.0284717708487311;0.00490545241734998	7	4;2;1	NM_001039577.4	intron	1240746	none	NA	NA	unknown	NA	-7.77	2.444	G	CCNL2	by-frequency,by-cluster,by-1000G	none	none	unknown	46	none	unknown	none	AA:G=3561/A=841,EA:G=1491/A=7105	AFR:G=7529/A=1455,NFE:G=10497/A=44983,EAS:G=7866/A=114,SAS:G=9528/A=5954,FIN:G=1232/A=3228,AMR:G=7075/A=3087,OTH:G=272/A=476	CDK11A:914,CDK11B:914,CDK7:895,CDK12:871,MNAT1:866,CDK13:865,CDK9:852,SRSF7:843,DYRK1A:833,CDK20:760	NA
ReQTL_cis_star	1:1395346_A>G	ENSG00000225905	AL391244.1	1	nerve	0.000107588	0.0139768	7	4;2;1	NM_001039577.4	intron	1240746	none	NA	NA	unknown	NA	-7.77	2.444	G	CCNL2	by-frequency,by-cluster,by-1000G	none	none	unknown	46	none	unknown	none	AA:G=3561/A=841,EA:G=1491/A=7105	AFR:G=7529/A=1455,NFE:G=10497/A=44983,EAS:G=7866/A=114,SAS:G=9528/A=5954,FIN:G=1232/A=3228,AMR:G=7075/A=3087,OTH:G=272/A=476	CDK11A:914,CDK11B:914,CDK7:895,CDK12:871,MNAT1:866,CDK13:865,CDK9:852,SRSF7:843,DYRK1A:833,CDK20:760	NA
ReQTL_cis_star	1:1395346_A>G	ENSG00000235098	ANKRD65	2	nerve;skinnonexp	8.43072609879664e-06;1.93111549590178e-05	0.00160432508090037;0.0047434547181818	7	4;2;1	NM_001039577.4	intron	1240746	none	NA	NA	unknown	NA	-7.77	2.444	G	CCNL2	by-frequency,by-cluster,by-1000G	none	none	unknown	46	none	unknown	none	AA:G=3561/A=841,EA:G=1491/A=7105	AFR:G=7529/A=1455,NFE:G=10497/A=44983,EAS:G=7866/A=114,SAS:G=9528/A=5954,FIN:G=1232/A=3228,AMR:G=7075/A=3087,OTH:G=272/A=476	CDK11A:914,CDK11B:914,CDK7:895,CDK12:871,MNAT1:866,CDK13:865,CDK9:852,SRSF7:843,DYRK1A:833,CDK20:760	NA
ReQTL_cis_star	1:1395346_A>G	ENSG00000242485	MRPL20	1	skinexp	3.67e-05	0.00645063	7	4;2;1	NM_001039577.4	intron	1240746	none	NA	NA	unknown	NA	-7.77	2.444	G	CCNL2	by-frequency,by-cluster,by-1000G	none	none	unknown	46	none	unknown	none	AA:G=3561/A=841,EA:G=1491/A=7105	AFR:G=7529/A=1455,NFE:G=10497/A=44983,EAS:G=7866/A=114,SAS:G=9528/A=5954,FIN:G=1232/A=3228,AMR:G=7075/A=3087,OTH:G=272/A=476	CDK11A:914,CDK11B:914,CDK7:895,CDK12:871,MNAT1:866,CDK13:865,CDK9:852,SRSF7:843,DYRK1A:833,CDK20:760	NA
ReQTL_cis_star	1:1399838_G>A	ENSG00000235098	ANKRD65	1	nerve	0.000108658	0.0140899	1	1	NR_015434.1	intron	2291889	none	NA	NA	unknown	NA	-3.2	5.14	G	LOC148413	by-frequency,by-cluster,by-1000G	none	none	unknown	147	none	unknown	1398692-1400222	unknown	unknown	none	NA
ReQTL_cis_star	1:1399922_C>T	ENSG00000225905	AL391244.1	2	nerve;skinexp	1.53273551950332e-07;3.11861497757014e-05	4.81633731542325e-05;0.00561022082431216	5	2;2;1	NR_015434.1	intron	1240707	none	NA	NA	unknown	NA	-1.53	4.18	C	LOC148413	by-frequency,by-cluster,by-1000G	none	none	unknown	231	none	unknown	1398692-1400222	unknown	unknown	none	NA
ReQTL_cis_star	1:1399922_C>T	ENSG00000235098	ANKRD65	3	nerve;skinexp;skinnonexp	6.68677614136621e-13;1.72872109249791e-07;9.09832757941005e-09	5.99582576871e-10;5.97353602128977e-05;5.77752737521088e-06	5	2;2;1	NR_015434.1	intron	1240707	none	NA	NA	unknown	NA	-1.53	4.18	C	LOC148413	by-frequency,by-cluster,by-1000G	none	none	unknown	231	none	unknown	1398692-1400222	unknown	unknown	none	NA
ReQTL_cis_star	1:1402457_A>G	ENSG00000127054	INTS11	1	nerve	0.00015423	0.0188226	8	4;2;2	NM_001318485.1	3-prime-UTR	1240709	none	NA	NA	unknown	NA	0.794	5.395	G	MRPL20	by-frequency,by-cluster,by-1000G,by-other-pop	none	none	unknown	145	none	unknown	none	unknown	unknown	MRPL36:999,MRPL19:999,MRPL32:999,MRPL27:999,MRPL34:999,MRPL4:999,MRPL15:999,MRPL17:999,MRPL33:999,MRPL13:999,MRPL1:999	NA
ReQTL_cis_star	1:1402457_A>G	ENSG00000215915	ATAD3C	1	nerve	1.03e-05	0.00190891	8	4;2;2	NM_001318485.1	3-prime-UTR	1240709	none	NA	NA	unknown	NA	0.794	5.395	G	MRPL20	by-frequency,by-cluster,by-1000G,by-other-pop	none	none	unknown	145	none	unknown	none	unknown	unknown	MRPL36:999,MRPL19:999,MRPL32:999,MRPL27:999,MRPL34:999,MRPL4:999,MRPL15:999,MRPL17:999,MRPL33:999,MRPL13:999,MRPL1:999	NA
ReQTL_cis_star	1:1402457_A>G	ENSG00000235098	ANKRD65	3	nerve;skinexp;skinnonexp	5.10418306741149e-07;0.000395012816537822;8.5388805263687e-06	0.000139339501815244;0.0446358544381732;0.00237648525393767	8	4;2;2	NM_001318485.1	3-prime-UTR	1240709	none	NA	NA	unknown	NA	0.794	5.395	G	MRPL20	by-frequency,by-cluster,by-1000G,by-other-pop	none	none	unknown	145	none	unknown	none	unknown	unknown	MRPL36:999,MRPL19:999,MRPL32:999,MRPL27:999,MRPL34:999,MRPL4:999,MRPL15:999,MRPL17:999,MRPL33:999,MRPL13:999,MRPL1:999	NA
ReQTL_cis_star	1:1402457_A>G	ENSG00000242485	MRPL20	3	nerve;skinexp;skinnonexp	5.36016799763455e-06;3.55034766231431e-05;3.89112575667854e-05	0.00108482891146893;0.00626321925518676;0.00855147324564947	8	4;2;2	NM_001318485.1	3-prime-UTR	1240709	none	NA	NA	unknown	NA	0.794	5.395	G	MRPL20	by-frequency,by-cluster,by-1000G,by-other-pop	none	none	unknown	145	none	unknown	none	unknown	unknown	MRPL36:999,MRPL19:999,MRPL32:999,MRPL27:999,MRPL34:999,MRPL4:999,MRPL15:999,MRPL17:999,MRPL33:999,MRPL13:999,MRPL1:999	NA
ReQTL_cis_star	1:1404831_T>C	ENSG00000240731	AL139287.1	1	nerve	0.000515627	0.0492395	1	1	NM_001318485.1	intron	139904601	none	NA	NA	unknown	NA	0.394	2.017	T	MRPL20	by-frequency,by-cluster,by-1000G	none	none	unknown	976	none	unknown	none	unknown	unknown	MRPL36:999,MRPL19:999,MRPL32:999,MRPL27:999,MRPL34:999,MRPL4:999,MRPL15:999,MRPL17:999,MRPL33:999,MRPL13:999,MRPL1:999	NA
ReQTL_cis_star	1:1407232_G>C	ENSG00000160087	UBE2J2	1	skinnonexp	0.00022999	0.0356035	5	1;2;2	NM_001318485.1	5-prime-UTR	2275915	none	NA	NA	unknown	NA	-2.36	6.412	G	MRPL20	by-frequency,by-cluster,by-1000G	none	none	unknown	102	none	unknown	1406729-1407555	AA:C=1035/G=3331,EA:C=1423/G=7133	AFR:C=1367/G=3247,NFE:C=6130/G=22522,EAS:C=3835/G=567,SAS:C=6033/G=6255,FIN:C=315/G=1397,AMR:C=2045/G=2159,OTH:C=125/G=289	MRPL36:999,MRPL19:999,MRPL32:999,MRPL27:999,MRPL34:999,MRPL4:999,MRPL15:999,MRPL17:999,MRPL33:999,MRPL13:999,MRPL1:999	NA
ReQTL_cis_star	1:1407232_G>C	ENSG00000169972	PUSL1	1	skinexp	1.93e-06	0.000510758	5	1;2;2	NM_001318485.1	5-prime-UTR	2275915	none	NA	NA	unknown	NA	-2.36	6.412	G	MRPL20	by-frequency,by-cluster,by-1000G	none	none	unknown	102	none	unknown	1406729-1407555	AA:C=1035/G=3331,EA:C=1423/G=7133	AFR:C=1367/G=3247,NFE:C=6130/G=22522,EAS:C=3835/G=567,SAS:C=6033/G=6255,FIN:C=315/G=1397,AMR:C=2045/G=2159,OTH:C=125/G=289	MRPL36:999,MRPL19:999,MRPL32:999,MRPL27:999,MRPL34:999,MRPL4:999,MRPL15:999,MRPL17:999,MRPL33:999,MRPL13:999,MRPL1:999	NA
ReQTL_cis_star	1:1407232_G>C	ENSG00000242485	MRPL20	3	nerve;skinexp;skinnonexp	1.19062499714695e-14;5.64345746285919e-16;1.50960147623121e-09	1.37063184796263e-11;8.39992013644686e-13;1.14043540892134e-06	5	1;2;2	NM_001318485.1	5-prime-UTR	2275915	none	NA	NA	unknown	NA	-2.36	6.412	G	MRPL20	by-frequency,by-cluster,by-1000G	none	none	unknown	102	none	unknown	1406729-1407555	AA:C=1035/G=3331,EA:C=1423/G=7133	AFR:C=1367/G=3247,NFE:C=6130/G=22522,EAS:C=3835/G=567,SAS:C=6033/G=6255,FIN:C=315/G=1397,AMR:C=2045/G=2159,OTH:C=125/G=289	MRPL36:999,MRPL19:999,MRPL32:999,MRPL27:999,MRPL34:999,MRPL4:999,MRPL15:999,MRPL17:999,MRPL33:999,MRPL13:999,MRPL1:999	NA
ReQTL_cis_star	1:1408687_T>C	ENSG00000235098	ANKRD65	1	nerve	4.02e-05	0.00613159	1	1	none	upstream-gene	1240712	none	NA	NA	unknown	NA	-1.23	0.809	C	none	by-frequency,by-cluster,by-1000G	none	none	unknown	1557	none	unknown	none	unknown	unknown	none	NA
ReQTL_cis_star	1:1419135_C>G	ENSG00000127054	INTS11	1	nerve	0.000146844	0.0180882	3	3	NM_001145210.2	missense	904589	GLU,GLN	389/400	1165	0	29	0.254	0.243	G	ANKRD65	by-frequency,by-cluster,by-1000G	none	none	unknown	415	none	unknown	none	AA:C=1014,EA:C=2632	AFR:G=806/C=266,NFE:G=390/C=2892,EAS:G=55/C=399,SAS:G=930/C=2318,FIN:G=7/C=33,AMR:G=59/C=219,OTH:G=23/C=65	none	NP_001138682.1
ReQTL_cis_star	1:1419135_C>G	ENSG00000225905	AL391244.1	1	nerve	2.31e-05	0.00382292	3	3	NM_001145210.2	missense	904589	GLU,GLN	389/400	1165	0	29	0.254	0.243	G	ANKRD65	by-frequency,by-cluster,by-1000G	none	none	unknown	415	none	unknown	none	AA:C=1014,EA:C=2632	AFR:G=806/C=266,NFE:G=390/C=2892,EAS:G=55/C=399,SAS:G=930/C=2318,FIN:G=7/C=33,AMR:G=59/C=219,OTH:G=23/C=65	none	NP_001138682.1
ReQTL_cis_star	1:1419135_C>G	ENSG00000235098	ANKRD65	1	nerve	1.47e-08	5.85e-06	3	3	NM_001145210.2	missense	904589	GLU,GLN	389/400	1165	0	29	0.254	0.243	G	ANKRD65	by-frequency,by-cluster,by-1000G	none	none	unknown	415	none	unknown	none	AA:C=1014,EA:C=2632	AFR:G=806/C=266,NFE:G=390/C=2892,EAS:G=55/C=399,SAS:G=930/C=2318,FIN:G=7/C=33,AMR:G=59/C=219,OTH:G=23/C=65	none	NP_001138682.1
ReQTL_cis_star	1:1419214_A>G	ENSG00000187608	ISG15	1	skinnonexp	0.000210725	0.033233	4	2;2	NM_001145210.2	synonymous	3766165	THR	362/400	1086	unknown	NA	2.74	0.375	G	ANKRD65	by-frequency,by-cluster,by-1000G	none	none	unknown	336	none	unknown	none	AA:A=1324,EA:A=3112	AFR:G=758/A=668,NFE:G=544/A=5004,EAS:G=55/A=447,SAS:G=1287/A=6555,FIN:G=2/A=24,AMR:G=56/A=286,OTH:G=27/A=133	none	NP_001138682.1
ReQTL_cis_star	1:1419214_A>G	ENSG00000225905	AL391244.1	1	nerve	6.89e-12	5.21e-09	4	2;2	NM_001145210.2	synonymous	3766165	THR	362/400	1086	unknown	NA	2.74	0.375	G	ANKRD65	by-frequency,by-cluster,by-1000G	none	none	unknown	336	none	unknown	none	AA:A=1324,EA:A=3112	AFR:G=758/A=668,NFE:G=544/A=5004,EAS:G=55/A=447,SAS:G=1287/A=6555,FIN:G=2/A=24,AMR:G=56/A=286,OTH:G=27/A=133	none	NP_001138682.1
ReQTL_cis_star	1:1419214_A>G	ENSG00000235098	ANKRD65	2	nerve;skinnonexp	2.46790240270743e-13;0.000152541852640139	2.34906987267697e-10;0.0257297346132041	4	2;2	NM_001145210.2	synonymous	3766165	THR	362/400	1086	unknown	NA	2.74	0.375	G	ANKRD65	by-frequency,by-cluster,by-1000G	none	none	unknown	336	none	unknown	none	AA:A=1324,EA:A=3112	AFR:G=758/A=668,NFE:G=544/A=5004,EAS:G=55/A=447,SAS:G=1287/A=6555,FIN:G=2/A=24,AMR:G=56/A=286,OTH:G=27/A=133	none	NP_001138682.1
ReQTL_cis_star	1:1430190_A>C	ENSG00000215915	ATAD3C	1	nerve	4.22e-08	1.52e-05	1	1	NR_125994.1	non-coding-exon	1695824	none	NA	1161	unknown	NA	-3.94	1.407	C	LINC01770	by-frequency,by-cluster,by-1000G	none	none	unknown	473	none	unknown	none	unknown	unknown	none	NA
ReQTL_cis_star	1:1430906_G>T	ENSG00000235098	ANKRD65	1	nerve	0.000465844	0.0455413	1	1	NR_125994.1	non-coding-exon	190487985	none	NA	445	unknown	NA	0.788	7.641	G	LINC01770	by-frequency,by-cluster,by-1000G	none	none	unknown	49	none	unknown	1430793-1431014	unknown	unknown	none	NA
ReQTL_cis_star	1:1430908_A>G	ENSG00000215915	ATAD3C	1	nerve	6.45e-06	0.00127399	2	2	NR_125994.1	non-coding-exon	1695823	none	NA	443	unknown	NA	1.71	8.653	G	LINC01770	by-frequency,by-cluster,by-2hit-2allele,by-1000G	none	none	unknown	47	none	unknown	1430793-1431014	unknown	unknown	none	NA
ReQTL_cis_star	1:1430908_A>G	ENSG00000235098	ANKRD65	1	nerve	2.58e-05	0.00419565	2	2	NR_125994.1	non-coding-exon	1695823	none	NA	443	unknown	NA	1.71	8.653	G	LINC01770	by-frequency,by-cluster,by-2hit-2allele,by-1000G	none	none	unknown	47	none	unknown	1430793-1431014	unknown	unknown	none	NA
ReQTL_cis_star	1:1434243_G>A	ENSG00000160072	ATAD3B	1	nerve	4.97e-05	0.00731336	1	1	NR_125994.1	non-coding-exon	115503338	none	NA	331	unknown	NA	-5.13	3.902	G	LINC01770,LOC107985729	by-frequency,by-cluster,by-1000G	none	none	unknown	48	none	unknown	none	unknown	unknown	none	NA
ReQTL_cis_star	1:1439454_A>G	ENSG00000215915	ATAD3C	1	nerve	1.6e-09	7.85e-07	1	1	NM_022834.4	synonymous	1892289	PRO	335/446	1005	unknown	NA	-5.43	2.891	G	VWA1	by-frequency,by-cluster,by-2hit-2allele,by-1000G	none	none	unknown	374	none	unknown	1439082-1440204	unknown	AFR:G=84/A=44,NFE:G=277/A=1071,EAS:G=106/A=0,SAS:G=2929/A=1881,FIN:G=0/A=0,AMR:G=25/A=27,OTH:G=35/A=43	COL19A1:861,HSPG2:857,RERE:822,GRASP:726	NP_073745.2
ReQTL_cis_star	1:1439805_G>C	ENSG00000215915	ATAD3C	2	nerve;skinexp	8.31502187474168e-08;2.86428869599224e-05	2.78402250771647e-05;0.00521861944797845	2	1;1	NM_022834.4	3-prime-UTR	1240699	none	NA	NA	unknown	NA	-2.81	4.477	G	VWA1	by-cluster,by-1000G	none	none	unknown	725	none	unknown	1439082-1440204	unknown	AFR:C=0/G=0,NFE:C=0/G=0,EAS:C=0/G=0,SAS:C=1/G=1,FIN:C=0/G=0,AMR:C=0/G=0,OTH:C=0/G=0	COL19A1:861,HSPG2:857,RERE:822,GRASP:726	NA
ReQTL_cis_star	1:1440430_C>G	ENSG00000215915	ATAD3C	3	nerve;skinexp;skinnonexp	1.19500263689484e-14;2.25900075086338e-08;2.23232067756002e-05	1.37512694017461e-11;9.58569790938926e-06;0.00536110439100407	3	1;1;1	NM_022834.4	3-prime-UTR	4590	none	NA	NA	unknown	NA	0.848	4.779	G	VWA1	by-frequency,by-cluster,by-1000G	none	none	unknown	1350	none	unknown	none	unknown	unknown	COL19A1:861,HSPG2:857,RERE:822,GRASP:726	NA
ReQTL_cis_star	1:1440834_C>G	ENSG00000215915	ATAD3C	1	nerve	5.37e-07	0.000146001	2	2	NM_022834.4	3-prime-UTR	1240698	none	NA	NA	unknown	NA	-3.89	2.784	G	VWA1	by-frequency,by-cluster,by-1000G	none	none	unknown	1754	none	unknown	none	unknown	unknown	COL19A1:861,HSPG2:857,RERE:822,GRASP:726	NA
ReQTL_cis_star	1:1440834_C>G	ENSG00000235098	ANKRD65	1	nerve	0.000334298	0.0351232	2	2	NM_022834.4	3-prime-UTR	1240698	none	NA	NA	unknown	NA	-3.89	2.784	G	VWA1	by-frequency,by-cluster,by-1000G	none	none	unknown	1754	none	unknown	none	unknown	unknown	COL19A1:861,HSPG2:857,RERE:822,GRASP:726	NA
ReQTL_cis_star	1:1441187_A>G	ENSG00000215915	ATAD3C	1	nerve	6.36e-06	0.00125984	1	1	NM_022834.4	3-prime-UTR	1240697	none	NA	NA	unknown	NA	-3.07	2.343	A	VWA1	by-frequency,by-cluster,by-1000G	none	none	unknown	2107	none	unknown	none	unknown	unknown	COL19A1:861,HSPG2:857,RERE:822,GRASP:726	NA
ReQTL_cis_star	1:1442793_G>A	ENSG00000215915	ATAD3C	1	nerve	3.21e-07	9.24e-05	1	1	NM_022834.4	3-prime-UTR	711180	none	NA	NA	unknown	NA	-2.66	4.624	G	VWA1	by-frequency,by-cluster,by-1000G	none	none	unknown	3713	none	unknown	none	unknown	unknown	COL19A1:861,HSPG2:857,RERE:822,GRASP:726	NA
ReQTL_cis_star	1:145872788_G>C	ENSG00000198483	ANKRD35	1	skinexp	0.000331918	0.0389405	1	1	NM_001280799.1	missense	11579366	GLN,GLU	571/912	1711	0.971	29	4.82	15.56	C	ANKRD35	by-frequency,by-cluster,by-hapmap,by-1000G	none	none	unknown	807	none	unknown	none	AA:C=881/G=3525,EA:C=5393/G=3207	AFR:C=1814/G=8460,NFE:C=40947/G=25559,EAS:C=2307/G=6303,SAS:C=6820/G=9682,FIN:C=3963/G=2627,AMR:C=5023/G=6537,OTH:C=423/G=477	none	NP_001267728.1
ReQTL_cis_star	1:146994484_C>G	ENSG00000131778	CHD1L	1	nerve	0.000323305	0.0342329	1	1	NM_001278141.1	missense	201303733	THR,SER	1428/1458	4283	unknown	58	-1.18	0.001	G	NBPF12	by-frequency,by-cluster,by-1000G	none	none	unknown	153	none	unknown	none	unknown	AFR:G=33/C=7327,NFE:G=73/C=60553,EAS:G=10/C=7170,SAS:G=2/C=15740,FIN:G=6/C=5984,AMR:G=7/C=7653,OTH:G=0/C=824	none	NP_001265070.1
ReQTL_cis_star	1:146994948_G>A	ENSG00000131778	CHD1L	1	nerve	2.39e-05	0.00392481	1	1	NM_001278141.1	3-prime-UTR	11581296	none	NA	NA	unknown	NA	0.293	0.73	G	NBPF12	by-frequency,by-cluster,by-hapmap,by-1000G	none	none	unknown	617	none	unknown	none	unknown	unknown	none	NA
ReQTL_cis_star	1:147155826_C>G	ENSG00000131778	CHD1L	1	nerve	2.13e-05	0.00355287	3	2;1	NM_005399.4	3-prime-UTR	1047140	none	NA	NA	unknown	NA	-1.16	1.701	G	PRKAB2	by-frequency,by-cluster,by-2hit-2allele,by-1000G	none	none	unknown	3817	none	hsa04910:InsulinSignalingPathway;hsa04920:AdipocytokineSignalingPathway;hsa05410:HypertrophicCardiomyopathy(HCM)	none	unknown	unknown	PRKAG1:999,PRKAG2:998,PRKAA2:998,PRKAA1:998,PRKAG3:996,STK11:967,ACACB:949,PRKAB1:933,STRADA:930,CAMKK2:926	NA
ReQTL_cis_star	1:147155826_C>G	ENSG00000131791	PRKAB2	2	nerve;skinexp	4.84229763700304e-05;2.0276500748732e-08	0.00715529631284408;8.6898486084178e-06	3	2;1	NM_005399.4	3-prime-UTR	1047140	none	NA	NA	unknown	NA	-1.16	1.701	G	PRKAB2	by-frequency,by-cluster,by-2hit-2allele,by-1000G	none	none	unknown	3817	none	hsa04910:InsulinSignalingPathway;hsa04920:AdipocytokineSignalingPathway;hsa05410:HypertrophicCardiomyopathy(HCM)	none	unknown	unknown	PRKAG1:999,PRKAG2:998,PRKAA2:998,PRKAA1:998,PRKAG3:996,STK11:967,ACACB:949,PRKAB1:933,STRADA:930,CAMKK2:926	NA
ReQTL_cis_star	1:147156828_T>C	ENSG00000131778	CHD1L	1	nerve	0.000115304	0.0148051	3	2;1	NM_005399.4	3-prime-UTR	1442760	none	NA	NA	unknown	NA	3.07	8.899	C	PRKAB2	by-frequency,by-cluster,by-2hit-2allele,by-1000G,by-other-pop	none	none	unknown	2815	none	hsa04910:InsulinSignalingPathway;hsa04920:AdipocytokineSignalingPathway;hsa05410:HypertrophicCardiomyopathy(HCM)	none	unknown	unknown	PRKAG1:999,PRKAG2:998,PRKAA2:998,PRKAA1:998,PRKAG3:996,STK11:967,ACACB:949,PRKAB1:933,STRADA:930,CAMKK2:926	NA
ReQTL_cis_star	1:147156828_T>C	ENSG00000131791	PRKAB2	2	nerve;skinexp	6.30582584184632e-05;1.05928391939093e-08	0.00895696480747032;4.8566516499049e-06	3	2;1	NM_005399.4	3-prime-UTR	1442760	none	NA	NA	unknown	NA	3.07	8.899	C	PRKAB2	by-frequency,by-cluster,by-2hit-2allele,by-1000G,by-other-pop	none	none	unknown	2815	none	hsa04910:InsulinSignalingPathway;hsa04920:AdipocytokineSignalingPathway;hsa05410:HypertrophicCardiomyopathy(HCM)	none	unknown	unknown	PRKAG1:999,PRKAG2:998,PRKAA2:998,PRKAA1:998,PRKAG3:996,STK11:967,ACACB:949,PRKAB1:933,STRADA:930,CAMKK2:926	NA
ReQTL_cis_star	1:147157056_A>G	ENSG00000131778	CHD1L	1	nerve	1.77e-05	0.00304093	5	3;1;1	NM_005399.4	3-prime-UTR	1837983	none	NA	NA	unknown	NA	-0.055	5.425	G	PRKAB2	by-frequency,by-cluster,by-2hit-2allele,by-hapmap,by-1000G,by-other-pop	none	none	unknown	2587	none	hsa04910:InsulinSignalingPathway;hsa04920:AdipocytokineSignalingPathway;hsa05410:HypertrophicCardiomyopathy(HCM)	none	unknown	unknown	PRKAG1:999,PRKAG2:998,PRKAA2:998,PRKAA1:998,PRKAG3:996,STK11:967,ACACB:949,PRKAB1:933,STRADA:930,CAMKK2:926	NA
ReQTL_cis_star	1:147157056_A>G	ENSG00000131791	PRKAB2	2	nerve;skinexp	8.50277522736551e-05;8.61548813715683e-09	0.0114830034730196;4.01537986771322e-06	5	3;1;1	NM_005399.4	3-prime-UTR	1837983	none	NA	NA	unknown	NA	-0.055	5.425	G	PRKAB2	by-frequency,by-cluster,by-2hit-2allele,by-hapmap,by-1000G,by-other-pop	none	none	unknown	2587	none	hsa04910:InsulinSignalingPathway;hsa04920:AdipocytokineSignalingPathway;hsa05410:HypertrophicCardiomyopathy(HCM)	none	unknown	unknown	PRKAG1:999,PRKAG2:998,PRKAA2:998,PRKAA1:998,PRKAG3:996,STK11:967,ACACB:949,PRKAB1:933,STRADA:930,CAMKK2:926	NA
ReQTL_cis_star	1:147157056_A>G	ENSG00000237188	AC242426.2	1	nerve	0.000512267	0.0489958	5	3;1;1	NM_005399.4	3-prime-UTR	1837983	none	NA	NA	unknown	NA	-0.055	5.425	G	PRKAB2	by-frequency,by-cluster,by-2hit-2allele,by-hapmap,by-1000G,by-other-pop	none	none	unknown	2587	none	hsa04910:InsulinSignalingPathway;hsa04920:AdipocytokineSignalingPathway;hsa05410:HypertrophicCardiomyopathy(HCM)	none	unknown	unknown	PRKAG1:999,PRKAG2:998,PRKAA2:998,PRKAA1:998,PRKAG3:996,STK11:967,ACACB:949,PRKAB1:933,STRADA:930,CAMKK2:926	NA
ReQTL_cis_star	1:147157056_A>G	ENSG00000278811	LINC00624	1	skinnonexp	0.000261275	0.039174	5	3;1;1	NM_005399.4	3-prime-UTR	1837983	none	NA	NA	unknown	NA	-0.055	5.425	G	PRKAB2	by-frequency,by-cluster,by-2hit-2allele,by-hapmap,by-1000G,by-other-pop	none	none	unknown	2587	none	hsa04910:InsulinSignalingPathway;hsa04920:AdipocytokineSignalingPathway;hsa05410:HypertrophicCardiomyopathy(HCM)	none	unknown	unknown	PRKAG1:999,PRKAG2:998,PRKAA2:998,PRKAA1:998,PRKAG3:996,STK11:967,ACACB:949,PRKAB1:933,STRADA:930,CAMKK2:926	NA
ReQTL_cis_star	1:147157163_T>G	ENSG00000131778	CHD1L	1	nerve	0.000317341	0.0337345	2	1;1	NM_005399.4	3-prime-UTR	1837984	none	NA	NA	unknown	NA	1.76	7.605	G	PRKAB2	by-frequency,by-cluster,by-2hit-2allele,by-hapmap,by-1000G,by-other-pop	none	none	unknown	2480	none	hsa04910:InsulinSignalingPathway;hsa04920:AdipocytokineSignalingPathway;hsa05410:HypertrophicCardiomyopathy(HCM)	none	unknown	unknown	PRKAG1:999,PRKAG2:998,PRKAA2:998,PRKAA1:998,PRKAG3:996,STK11:967,ACACB:949,PRKAB1:933,STRADA:930,CAMKK2:926	NA
ReQTL_cis_star	1:147157163_T>G	ENSG00000131791	PRKAB2	1	skinexp	9.02e-09	4.18e-06	2	1;1	NM_005399.4	3-prime-UTR	1837984	none	NA	NA	unknown	NA	1.76	7.605	G	PRKAB2	by-frequency,by-cluster,by-2hit-2allele,by-hapmap,by-1000G,by-other-pop	none	none	unknown	2480	none	hsa04910:InsulinSignalingPathway;hsa04920:AdipocytokineSignalingPathway;hsa05410:HypertrophicCardiomyopathy(HCM)	none	unknown	unknown	PRKAG1:999,PRKAG2:998,PRKAA2:998,PRKAA1:998,PRKAG3:996,STK11:967,ACACB:949,PRKAB1:933,STRADA:930,CAMKK2:926	NA
ReQTL_cis_star	1:147158337_C>T	ENSG00000131791	PRKAB2	1	skinexp	8.75e-07	0.000254566	1	1	NM_005399.4	3-prime-UTR	10900321	none	NA	NA	unknown	NA	2.97	10.92	C	PRKAB2	by-frequency,by-cluster,by-2hit-2allele,by-hapmap,by-1000G	none	none	unknown	1306	none	hsa04910:InsulinSignalingPathway;hsa04920:AdipocytokineSignalingPathway;hsa05410:HypertrophicCardiomyopathy(HCM)	none	unknown	unknown	PRKAG1:999,PRKAG2:998,PRKAA2:998,PRKAA1:998,PRKAG3:996,STK11:967,ACACB:949,PRKAB1:933,STRADA:930,CAMKK2:926	NA
ReQTL_cis_star	1:147264433_C>T	ENSG00000131778	CHD1L	1	nerve	1.35e-06	0.000327791	5	3;1;1	NM_001256336.2	synonymous	4950315	VAL	96/798	288	unknown	NA	2.37	7.776	C	CHD1L	by-frequency,by-cluster,by-1000G	none	none	unknown	5	none	unknown	none	AA:T=208/C=4196,EA:T=2003/C=6597	AFR:T=358/C=5944,NFE:T=14147/C=30055,EAS:T=669/C=4709,SAS:T=3949/C=9965,FIN:T=1412/C=3306,AMR:T=1926/C=6172,OTH:T=168/C=492	POLE3:970,PARP1:967,PARP2:953,RPA1:948,RFC2:945,RPA2:940,POLE4:938,RPA3:934,POLD1:932,GTF2H1:932	NP_001243265.1
ReQTL_cis_star	1:147264433_C>T	ENSG00000131791	PRKAB2	1	skinexp	1e-10	6.79e-08	5	3;1;1	NM_001256336.2	synonymous	4950315	VAL	96/798	288	unknown	NA	2.37	7.776	C	CHD1L	by-frequency,by-cluster,by-1000G	none	none	unknown	5	none	unknown	none	AA:T=208/C=4196,EA:T=2003/C=6597	AFR:T=358/C=5944,NFE:T=14147/C=30055,EAS:T=669/C=4709,SAS:T=3949/C=9965,FIN:T=1412/C=3306,AMR:T=1926/C=6172,OTH:T=168/C=492	POLE3:970,PARP1:967,PARP2:953,RPA1:948,RFC2:945,RPA2:940,POLE4:938,RPA3:934,POLD1:932,GTF2H1:932	NP_001243265.1
ReQTL_cis_star	1:147264433_C>T	ENSG00000237188	AC242426.2	1	nerve	5.52e-08	1.93e-05	5	3;1;1	NM_001256336.2	synonymous	4950315	VAL	96/798	288	unknown	NA	2.37	7.776	C	CHD1L	by-frequency,by-cluster,by-1000G	none	none	unknown	5	none	unknown	none	AA:T=208/C=4196,EA:T=2003/C=6597	AFR:T=358/C=5944,NFE:T=14147/C=30055,EAS:T=669/C=4709,SAS:T=3949/C=9965,FIN:T=1412/C=3306,AMR:T=1926/C=6172,OTH:T=168/C=492	POLE3:970,PARP1:967,PARP2:953,RPA1:948,RFC2:945,RPA2:940,POLE4:938,RPA3:934,POLD1:932,GTF2H1:932	NP_001243265.1
ReQTL_cis_star	1:147264433_C>T	ENSG00000273071	NA	1	nerve	4.71e-05	0.00698601	5	3;1;1	NM_001256336.2	synonymous	4950315	VAL	96/798	288	unknown	NA	2.37	7.776	C	CHD1L	by-frequency,by-cluster,by-1000G	none	none	unknown	5	none	unknown	none	AA:T=208/C=4196,EA:T=2003/C=6597	AFR:T=358/C=5944,NFE:T=14147/C=30055,EAS:T=669/C=4709,SAS:T=3949/C=9965,FIN:T=1412/C=3306,AMR:T=1926/C=6172,OTH:T=168/C=492	POLE3:970,PARP1:967,PARP2:953,RPA1:948,RFC2:945,RPA2:940,POLE4:938,RPA3:934,POLD1:932,GTF2H1:932	NP_001243265.1
ReQTL_cis_star	1:147264433_C>T	ENSG00000278811	LINC00624	1	skinnonexp	6.87e-08	3.56e-05	5	3;1;1	NM_001256336.2	synonymous	4950315	VAL	96/798	288	unknown	NA	2.37	7.776	C	CHD1L	by-frequency,by-cluster,by-1000G	none	none	unknown	5	none	unknown	none	AA:T=208/C=4196,EA:T=2003/C=6597	AFR:T=358/C=5944,NFE:T=14147/C=30055,EAS:T=669/C=4709,SAS:T=3949/C=9965,FIN:T=1412/C=3306,AMR:T=1926/C=6172,OTH:T=168/C=492	POLE3:970,PARP1:967,PARP2:953,RPA1:948,RFC2:945,RPA2:940,POLE4:938,RPA3:934,POLD1:932,GTF2H1:932	NP_001243265.1
ReQTL_cis_star	1:147268843_C>G	ENSG00000131778	CHD1L	1	nerve	3.18e-06	0.000691416	5	3;1;1	NM_001256336.2	missense	17356233	HIS,GLN	250/798	750	0.396	24	-0.764	11.03	C	CHD1L	by-frequency,by-cluster,by-1000G	none	none	unknown	36	none	unknown	none	AA:G=208/C=4198,EA:G=2010/C=6590	AFR:A=0/G=387/C=9975,NFE:A=2/G=15906/C=50654,EAS:A=0/G=794/C=7838,SAS:A=0/G=4163/C=12277,FIN:A=0/G=1577/C=5007,AMR:A=0/G=2101/C=9407,OTH:A=0/G=188/C=716	POLE3:970,PARP1:967,PARP2:953,RPA1:948,RFC2:945,RPA2:940,POLE4:938,RPA3:934,POLD1:932,GTF2H1:932	NP_001243265.1
ReQTL_cis_star	1:147268843_C>G	ENSG00000131791	PRKAB2	1	skinexp	1.98e-11	1.52e-08	5	3;1;1	NM_001256336.2	missense	17356233	HIS,GLN	250/798	750	0.396	24	-0.764	11.03	C	CHD1L	by-frequency,by-cluster,by-1000G	none	none	unknown	36	none	unknown	none	AA:G=208/C=4198,EA:G=2010/C=6590	AFR:A=0/G=387/C=9975,NFE:A=2/G=15906/C=50654,EAS:A=0/G=794/C=7838,SAS:A=0/G=4163/C=12277,FIN:A=0/G=1577/C=5007,AMR:A=0/G=2101/C=9407,OTH:A=0/G=188/C=716	POLE3:970,PARP1:967,PARP2:953,RPA1:948,RFC2:945,RPA2:940,POLE4:938,RPA3:934,POLD1:932,GTF2H1:932	NP_001243265.1
ReQTL_cis_star	1:147268843_C>G	ENSG00000237188	AC242426.2	1	nerve	4.78e-08	1.7e-05	5	3;1;1	NM_001256336.2	missense	17356233	HIS,GLN	250/798	750	0.396	24	-0.764	11.03	C	CHD1L	by-frequency,by-cluster,by-1000G	none	none	unknown	36	none	unknown	none	AA:G=208/C=4198,EA:G=2010/C=6590	AFR:A=0/G=387/C=9975,NFE:A=2/G=15906/C=50654,EAS:A=0/G=794/C=7838,SAS:A=0/G=4163/C=12277,FIN:A=0/G=1577/C=5007,AMR:A=0/G=2101/C=9407,OTH:A=0/G=188/C=716	POLE3:970,PARP1:967,PARP2:953,RPA1:948,RFC2:945,RPA2:940,POLE4:938,RPA3:934,POLD1:932,GTF2H1:932	NP_001243265.1
ReQTL_cis_star	1:147268843_C>G	ENSG00000273071	NA	1	nerve	0.000141553	0.0175457	5	3;1;1	NM_001256336.2	missense	17356233	HIS,GLN	250/798	750	0.396	24	-0.764	11.03	C	CHD1L	by-frequency,by-cluster,by-1000G	none	none	unknown	36	none	unknown	none	AA:G=208/C=4198,EA:G=2010/C=6590	AFR:A=0/G=387/C=9975,NFE:A=2/G=15906/C=50654,EAS:A=0/G=794/C=7838,SAS:A=0/G=4163/C=12277,FIN:A=0/G=1577/C=5007,AMR:A=0/G=2101/C=9407,OTH:A=0/G=188/C=716	POLE3:970,PARP1:967,PARP2:953,RPA1:948,RFC2:945,RPA2:940,POLE4:938,RPA3:934,POLD1:932,GTF2H1:932	NP_001243265.1
ReQTL_cis_star	1:147268843_C>G	ENSG00000278811	LINC00624	1	skinnonexp	4.24e-08	2.31e-05	5	3;1;1	NM_001256336.2	missense	17356233	HIS,GLN	250/798	750	0.396	24	-0.764	11.03	C	CHD1L	by-frequency,by-cluster,by-1000G	none	none	unknown	36	none	unknown	none	AA:G=208/C=4198,EA:G=2010/C=6590	AFR:A=0/G=387/C=9975,NFE:A=2/G=15906/C=50654,EAS:A=0/G=794/C=7838,SAS:A=0/G=4163/C=12277,FIN:A=0/G=1577/C=5007,AMR:A=0/G=2101/C=9407,OTH:A=0/G=188/C=716	POLE3:970,PARP1:967,PARP2:953,RPA1:948,RFC2:945,RPA2:940,POLE4:938,RPA3:934,POLD1:932,GTF2H1:932	NP_001243265.1
ReQTL_cis_star	1:147274367_A>G	ENSG00000131791	PRKAB2	1	skinexp	0.000178208	0.0237878	2	1;1	NM_001256336.2	intron	7545255	none	NA	NA	unknown	NA	2.52	7.516	A	CHD1L	by-frequency,by-cluster,by-2hit-2allele,by-hapmap,by-1000G	none	none	unknown	985	none	unknown	none	unknown	unknown	POLE3:970,PARP1:967,PARP2:953,RPA1:948,RFC2:945,RPA2:940,POLE4:938,RPA3:934,POLD1:932,GTF2H1:932	NA
ReQTL_cis_star	1:147274367_A>G	ENSG00000278811	LINC00624	1	skinnonexp	0.000105633	0.0192658	2	1;1	NM_001256336.2	intron	7545255	none	NA	NA	unknown	NA	2.52	7.516	A	CHD1L	by-frequency,by-cluster,by-2hit-2allele,by-hapmap,by-1000G	none	none	unknown	985	none	unknown	none	unknown	unknown	POLE3:970,PARP1:967,PARP2:953,RPA1:948,RFC2:945,RPA2:940,POLE4:938,RPA3:934,POLD1:932,GTF2H1:932	NA
ReQTL_cis_star	1:147295672_G>A	ENSG00000131791	PRKAB2	1	skinexp	3.56e-07	0.00011428	1	1	NM_001256336.2	3-prime-UTR	6538	none	NA	NA	unknown	NA	3.32	3.357	G	CHD1L	by-frequency,by-cluster,by-1000G	none	none	unknown	242	none	unknown	none	unknown	unknown	POLE3:970,PARP1:967,PARP2:953,RPA1:948,RFC2:945,RPA2:940,POLE4:938,RPA3:934,POLD1:932,GTF2H1:932	NA
ReQTL_cis_star	1:147647471_G>A	ENSG00000162836	ACP6	3	nerve;skinexp;skinnonexp	1.65755658540626e-14;4.001775196456e-05;1.04345255413164e-07	1.86532719798363e-11;0.00692416627484496;5.14339410021702e-05	3	1;1;1	NM_001323625.1	3-prime-UTR	1344	none	NA	NA	unknown	NA	2.93	0.039	G	ACP6	by-frequency,by-cluster,by-2hit-2allele,by-hapmap,by-1000G,by-other-pop	none	none	unknown	96	none	hsa00740:RiboflavinMetabolism	none	AA:A=2019/G=2387,EA:A=4889/G=3711	AFR:A=4716/G=5686,NFE:A=38383/G=28351,EAS:A=3226/G=5426,SAS:A=6668/G=9840,FIN:A=3876/G=2738,AMR:A=7506/G=4068,OTH:A=472/G=436	none	NA
ReQTL_cis_star	1:147670335_C>T	ENSG00000207340	RNVU1-1	1	skinnonexp	0.000250079	0.037929	1	1	NM_001323625.1	5-prime-UTR	13374159	none	NA	NA	unknown	NA	3.32	10.25	C	ACP6	by-frequency,by-cluster,by-1000G	none	none	unknown	506	none	hsa00740:RiboflavinMetabolism	147669721-147670796	unknown	unknown	none	NA
ReQTL_cis_star	1:1483898_G>A	ENSG00000225905	AL391244.1	1	skinexp	9.9e-05	0.0147406	1	1	NM_001317238.1	intron	819975	none	NA	NA	unknown	NA	0.118	1.34	A	ATAD3B	by-frequency,by-cluster,by-1000G	none	none	unknown	1116	none	unknown	none	unknown	unknown	ECSIT:789,SRP68:777,NDUFAF1:776,SSR1:774,EPRS:722	NA
ReQTL_cis_star	1:1487887_A>G	ENSG00000225905	AL391244.1	1	skinexp	0.000175936	0.0235472	3	1;2	NM_001317238.1	synonymous	819977	ALA	367/603	1101	unknown	NA	-4.99	0.224	A	ATAD3B	by-frequency,by-cluster,by-1000G,suspect	none	none	unknown	25	none	unknown	none	AA:G=3208/A=1198,EA:G=715/A=7883	AFR:G=7803/A=2585,NFE:G=5736/A=60662,EAS:G=5507/A=3121,SAS:G=5518/A=10976,FIN:G=1334/A=5276,AMR:G=4614/A=6952,OTH:G=210/A=692	ECSIT:789,SRP68:777,NDUFAF1:776,SSR1:774,EPRS:722	NP_001304167.1
ReQTL_cis_star	1:1487887_A>G	ENSG00000235098	ANKRD65	2	nerve;skinexp	0.000241500735644471;0.000362024199120814	0.0270547253603686;0.0416809952863866	3	1;2	NM_001317238.1	synonymous	819977	ALA	367/603	1101	unknown	NA	-4.99	0.224	A	ATAD3B	by-frequency,by-cluster,by-1000G,suspect	none	none	unknown	25	none	unknown	none	AA:G=3208/A=1198,EA:G=715/A=7883	AFR:G=7803/A=2585,NFE:G=5736/A=60662,EAS:G=5507/A=3121,SAS:G=5518/A=10976,FIN:G=1334/A=5276,AMR:G=4614/A=6952,OTH:G=210/A=692	ECSIT:789,SRP68:777,NDUFAF1:776,SSR1:774,EPRS:722	NP_001304167.1
ReQTL_cis_star	1:1489916_C>T	ENSG00000160072	ATAD3B	1	nerve	0.000444151	0.0439048	1	1	NM_001317238.1	intron	41285828	none	NA	NA	unknown	NA	-2.97	0.972	T	ATAD3B	by-frequency,by-cluster,by-1000G	none	none	unknown	88	none	unknown	none	unknown	unknown	ECSIT:789,SRP68:777,NDUFAF1:776,SSR1:774,EPRS:722	NA
ReQTL_cis_star	1:1490027_A>G	ENSG00000225905	AL391244.1	1	skinexp	0.000111904	0.0163196	1	1	NM_001317238.1	intron	2649578	none	NA	NA	unknown	NA	-2.67	1.898	A	ATAD3B	by-frequency,by-cluster,by-1000G	none	none	unknown	199	none	unknown	none	unknown	unknown	ECSIT:789,SRP68:777,NDUFAF1:776,SSR1:774,EPRS:722	NA
ReQTL_cis_star	1:1490032_A>G	ENSG00000225905	AL391244.1	1	skinexp	8.98e-05	0.0136145	1	1	NM_001317238.1	intron	2649579	none	NA	NA	unknown	NA	-1.41	2.928	G	ATAD3B	by-frequency,by-cluster,by-1000G	none	none	unknown	204	none	unknown	none	unknown	unknown	ECSIT:789,SRP68:777,NDUFAF1:776,SSR1:774,EPRS:722	NA
ReQTL_cis_star	1:1490047_A>G	ENSG00000272455	AL391244.2	1	nerve	0.000474192	0.0461434	1	1	NM_001317238.1	intron	543476495	none	NA	NA	unknown	NA	0.043	3.77	A	ATAD3B	by-frequency,by-cluster,by-1000G	none	none	unknown	208	none	unknown	none	unknown	unknown	ECSIT:789,SRP68:777,NDUFAF1:776,SSR1:774,EPRS:722	NA
ReQTL_cis_star	1:1490320_T>C	ENSG00000225905	AL391244.1	1	skinexp	0.000355826	0.0411143	1	1	NM_001317238.1	synonymous	819980	ILE	421/603	1263	unknown	NA	-2.24	0.242	C	ATAD3B	by-frequency,by-cluster,by-1000G	none	none	unknown	64	none	unknown	none	AA:C=3224/T=1180,EA:C=714/T=7884	AFR:C=7797/T=2539,NFE:C=5710/T=60152,EAS:C=5465/T=3167,SAS:C=5525/T=10965,FIN:C=1332/T=5276,AMR:C=4610/T=6934,OTH:C=204/T=688	ECSIT:789,SRP68:777,NDUFAF1:776,SSR1:774,EPRS:722	NP_001304167.1
ReQTL_cis_star	1:1495605_C>T	ENSG00000160072	ATAD3B	1	skinexp	0.000352951	0.0408676	1	1	NM_001317238.1	missense	139902189	ARG,CYS	533/603	1597	0.99	180	0.203	10.52	C	ATAD3B	by-frequency,by-cluster,by-1000G	none	none	unknown	121	none	unknown	none	AA:T=145/C=4261,EA:T=480/C=8112	AFR:T=354/C=9944,NFE:T=3722/C=62106,EAS:T=1125/C=7477,SAS:T=1467/C=14963,FIN:T=666/C=5870,AMR:T=1718/C=9774,OTH:T=74/C=824	ECSIT:789,SRP68:777,NDUFAF1:776,SSR1:774,EPRS:722	NP_001304167.1
ReQTL_cis_star	1:149936215_A>G	ENSG00000143369	ECM1	1	skinexp	8.91e-05	0.0135336	1	1	NM_001145862.1	synonymous	1868992	ASN	27/710	81	unknown	NA	-0.836	2.432	G	MTMR11	by-frequency,by-cluster,by-2hit-2allele,by-1000G	none	none	unknown	15	none	unknown	none	AA:G=2708/A=1698,EA:G=2236/A=6364	AFR:G=6617/A=3787,NFE:G=17001/A=49709,EAS:G=2937/A=5699,SAS:G=4144/A=12368,FIN:G=1944/A=4668,AMR:G=4811/A=6757,OTH:G=257/A=651	none	NP_001139334.1
ReQTL_cis_star	1:150144348_A>G	ENSG00000143457	GOLPH3L	1	nerve	6.37e-05	0.00903915	1	1	NM_001279353.1	intron	11808823	none	NA	NA	unknown	NA	0.07	5.735	A	VPS45	by-frequency,by-cluster,by-hapmap,by-1000G	none	none	unknown	359	none	hsa04144:Endocytosis	none	unknown	unknown	RBSN:999,STX16:979,RAB5A:977,VTI1B:976,EHD1:966,STX6:965,COG4:963,STX7:955,COG6:952,COG8:951	NA
ReQTL_cis_star	1:150283177_T>C	ENSG00000143374	TARS2	1	skinnonexp	9.99e-05	0.0184053	3	1;2	NM_001300838.1	intron	2147324	none	NA	NA	unknown	NA	1.08	8.589	C	CIART	by-frequency,by-cluster,by-2hit-2allele,by-hapmap,by-1000G,by-other-pop	none	none	unknown	29	none	unknown	none	unknown	unknown	none	NA
ReQTL_cis_star	1:150283177_T>C	ENSG00000266472	MRPS21	2	skinexp;skinnonexp	2.69440769378651e-06;3.3010522858013e-05	0.000679370094967756;0.00747265396249856	3	1;2	NM_001300838.1	intron	2147324	none	NA	NA	unknown	NA	1.08	8.589	C	CIART	by-frequency,by-cluster,by-2hit-2allele,by-hapmap,by-1000G,by-other-pop	none	none	unknown	29	none	unknown	none	unknown	unknown	none	NA
ReQTL_cis_star	1:150286426_C>G	ENSG00000266472	MRPS21	2	skinexp;skinnonexp	1.55971840151051e-07;0.000152067915804856	5.45714895465141e-05;0.0256684825073075	2	1;1	NM_001300838.1	intron-near-splice	1122967	none	NA	NA	unknown	NA	-3.36	4.934	G	CIART	by-frequency,by-cluster,by-hapmap,by-1000G,by-other-pop	none	none	unknown	2	none	unknown	none	AA:G=3893/C=513,EA:G=4387/C=4213	AFR:G=9360/C=1034,NFE:G=33591/C=32905,EAS:G=6618/C=2024,SAS:G=10011/C=6191,FIN:G=3202/C=3410,AMR:G=8912/C=2662,OTH:G=515/C=383	none	NA
ReQTL_cis_star	1:150286988_A>C	ENSG00000266472	MRPS21	3	nerve;skinexp;skinnonexp	2.62673152901499e-07;1.09947971768897e-08;1.12419280387381e-07	7.75301193641863e-05;5.02222253388491e-06;5.49075555313399e-05	3	1;1;1	NM_001300838.1	3-prime-UTR	9126	none	NA	NA	unknown	NA	0.051	6.675	A	CIART	by-frequency,by-cluster,by-2hit-2allele,by-1000G	none	none	unknown	559	none	unknown	none	AA:C=1758/A=2648,EA:C=3274/A=5326	AFR:C=3955/A=6005,NFE:C=24107/A=38949,EAS:C=6093/A=2387,SAS:C=5390/A=3728,FIN:C=2221/A=4373,AMR:C=5998/A=5360,OTH:C=348/A=438	none	NA
ReQTL_cis_star	1:150293918_T>A	ENSG00000266472	MRPS21	3	nerve;skinexp;skinnonexp	4.138216788841e-09;3.1815716592191e-11;5.76157054372804e-08	1.86104428144713e-06;2.35676248851776e-08;3.04980706515873e-05	3	1;1;1	NM_018997.3	5-prime-UTR	3818978	none	NA	NA	unknown	NA	-5.77	5.61	T	MRPS21	by-frequency,by-cluster,by-2hit-2allele,by-hapmap,by-1000G	none	none	unknown	18	none	unknown	none	unknown	unknown	MRPS31:982,MRPS2:981,MRPS33:980,MRPS10:980,CHCHD1:979,PTCD3:979,DAP3:977,MRPS11:977,MRPS24:976,MRPS26:976,MRPS18B:976	NA
ReQTL_cis_star	1:150345342_A>T	ENSG00000143452	HORMAD1	1	nerve	0.000482235	0.0467695	2	2	NM_001350529.1	intron	11809332	none	NA	NA	unknown	NA	-1.31	0.147	A	PRPF3	by-frequency,by-cluster,by-hapmap,by-1000G	none	none	unknown	674	none	hsa03040:Spliceosome	none	unknown	unknown	PRPF31:999,PRPF4:999,CDC5L:999,XAB2:999,SNRPD3:999,PRPF19:999,PRPF6:999,PRPF8:999,PLRG1:998,SNRPD2:998,SNRNP40:998,SRRM2:998,SART1:998	NA
ReQTL_cis_star	1:150345342_A>T	ENSG00000228126	FALEC	1	nerve	1.05e-05	0.00194209	2	2	NM_001350529.1	intron	11809332	none	NA	NA	unknown	NA	-1.31	0.147	A	PRPF3	by-frequency,by-cluster,by-hapmap,by-1000G	none	none	unknown	674	none	hsa03040:Spliceosome	none	unknown	unknown	PRPF31:999,PRPF4:999,CDC5L:999,XAB2:999,SNRPD3:999,PRPF19:999,PRPF6:999,PRPF8:999,PLRG1:998,SNRPD2:998,SNRNP40:998,SRRM2:998,SART1:998	NA
ReQTL_cis_star	1:150348094_G>C	ENSG00000266472	MRPS21	1	skinexp	1.25e-05	0.00258001	1	1	NM_001350529.1	intron	2647373	none	NA	NA	unknown	NA	-1.64	1.719	G	PRPF3	by-frequency,by-cluster,by-2hit-2allele,by-1000G	none	none	unknown	1061	none	hsa03040:Spliceosome	none	unknown	unknown	PRPF31:999,PRPF4:999,CDC5L:999,XAB2:999,SNRPD3:999,PRPF19:999,PRPF6:999,PRPF8:999,PLRG1:998,SNRPD2:998,SNRNP40:998,SRRM2:998,SART1:998	NA
ReQTL_cis_star	1:150348095_C>T	ENSG00000266472	MRPS21	1	skinexp	3.91e-05	0.00678825	1	1	NM_001350529.1	intron	2794684	none	NA	NA	unknown	NA	1.9	4.702	C	PRPF3	by-frequency,by-cluster,by-2hit-2allele,by-1000G	none	none	unknown	1060	none	hsa03040:Spliceosome	none	unknown	unknown	PRPF31:999,PRPF4:999,CDC5L:999,XAB2:999,SNRPD3:999,PRPF19:999,PRPF6:999,PRPF8:999,PLRG1:998,SNRPD2:998,SNRNP40:998,SRRM2:998,SART1:998	NA
ReQTL_cis_star	1:150349010_G>A	ENSG00000143374	TARS2	1	skinnonexp	4.06e-06	0.00125163	2	1;1	NM_001350529.1	intron	1625468	none	NA	NA	unknown	NA	-2.03	2.066	G	PRPF3	by-frequency,by-cluster,by-2hit-2allele,by-hapmap,by-1000G,by-other-pop	none	none	unknown	145	none	hsa03040:Spliceosome	none	unknown	unknown	PRPF31:999,PRPF4:999,CDC5L:999,XAB2:999,SNRPD3:999,PRPF19:999,PRPF6:999,PRPF8:999,PLRG1:998,SNRPD2:998,SNRNP40:998,SRRM2:998,SART1:998	NA
ReQTL_cis_star	1:150349010_G>A	ENSG00000266472	MRPS21	1	skinexp	0.000135233	0.0190473	2	1;1	NM_001350529.1	intron	1625468	none	NA	NA	unknown	NA	-2.03	2.066	G	PRPF3	by-frequency,by-cluster,by-2hit-2allele,by-hapmap,by-1000G,by-other-pop	none	none	unknown	145	none	hsa03040:Spliceosome	none	unknown	unknown	PRPF31:999,PRPF4:999,CDC5L:999,XAB2:999,SNRPD3:999,PRPF19:999,PRPF6:999,PRPF8:999,PLRG1:998,SNRPD2:998,SNRNP40:998,SRRM2:998,SART1:998	NA
ReQTL_cis_star	1:150473343_A>G	ENSG00000143374	TARS2	3	nerve;skinexp;skinnonexp	6.19086987359506e-05;2.43974265715425e-05;2.76068511449557e-08	0.00881607155910252;0.00455113927801804;1.57111691879448e-05	4	1;2;1	NM_001297673.1	3-prime-UTR	7002	none	NA	NA	unknown	NA	3.33	10.87	A	RPRD2	by-frequency,by-cluster,by-2hit-2allele,by-1000G,by-other-pop	none	none	unknown	1461	none	unknown	none	AA:G=353/A=3345,EA:G=3227/A=4935	AFR:G=773/A=8113,NFE:G=25934/A=37610,EAS:G=2017/A=6537,SAS:G=5481/A=8469,FIN:G=2809/A=3805,AMR:G=2469/A=9043,OTH:G=328/A=520	RPRD1B:982,POLR2G:976,POLR2B:961,POLR2A:959,RPAP2:951,CDK9:946,NABP1:928,INTS14:926,NABP2:924,RPRD1A:924	NA
ReQTL_cis_star	1:150473343_A>G	ENSG00000266472	MRPS21	1	skinexp	1.17e-05	0.00243457	4	1;2;1	NM_001297673.1	3-prime-UTR	7002	none	NA	NA	unknown	NA	3.33	10.87	A	RPRD2	by-frequency,by-cluster,by-2hit-2allele,by-1000G,by-other-pop	none	none	unknown	1461	none	unknown	none	AA:G=353/A=3345,EA:G=3227/A=4935	AFR:G=773/A=8113,NFE:G=25934/A=37610,EAS:G=2017/A=6537,SAS:G=5481/A=8469,FIN:G=2809/A=3805,AMR:G=2469/A=9043,OTH:G=328/A=520	RPRD1B:982,POLR2G:976,POLR2B:961,POLR2A:959,RPAP2:951,CDK9:946,NABP1:928,INTS14:926,NABP2:924,RPRD1A:924	NA
ReQTL_cis_star	1:150474793_G>A	ENSG00000266472	MRPS21	3	nerve;skinexp;skinnonexp	1.72627271367899e-07;1.58152247746381e-10;2.27008232592624e-08	5.35333792424198e-05;1.03146789249341e-07;1.31287592720714e-05	3	1;1;1	NM_001297673.1	3-prime-UTR	7411534	none	NA	NA	unknown	NA	1.48	7.277	A	RPRD2	by-frequency,by-cluster,by-2hit-2allele,by-1000G	none	none	unknown	2911	none	unknown	none	unknown	unknown	RPRD1B:982,POLR2G:976,POLR2B:961,POLR2A:959,RPAP2:951,CDK9:946,NABP1:928,INTS14:926,NABP2:924,RPRD1A:924	NA
ReQTL_cis_star	1:150474922_A>G	ENSG00000143374	TARS2	3	nerve;skinexp;skinnonexp	7.14267671293916e-05;0.000444342638418269;1.26013888757623e-05	0.00993503077021063;0.0489010928499217;0.00331871694523307	4	1;2;1	NM_001297673.1	3-prime-UTR	12042229	none	NA	NA	unknown	NA	0.458	1.735	A	RPRD2	by-frequency,by-cluster,by-2hit-2allele,by-1000G	none	none	unknown	3040	none	unknown	none	unknown	unknown	RPRD1B:982,POLR2G:976,POLR2B:961,POLR2A:959,RPAP2:951,CDK9:946,NABP1:928,INTS14:926,NABP2:924,RPRD1A:924	NA
ReQTL_cis_star	1:150474922_A>G	ENSG00000266472	MRPS21	1	skinexp	4.42e-07	0.000138946	4	1;2;1	NM_001297673.1	3-prime-UTR	12042229	none	NA	NA	unknown	NA	0.458	1.735	A	RPRD2	by-frequency,by-cluster,by-2hit-2allele,by-1000G	none	none	unknown	3040	none	unknown	none	unknown	unknown	RPRD1B:982,POLR2G:976,POLR2B:961,POLR2A:959,RPAP2:951,CDK9:946,NABP1:928,INTS14:926,NABP2:924,RPRD1A:924	NA
ReQTL_cis_star	1:150474986_C>T	ENSG00000143374	TARS2	3	nerve;skinexp;skinnonexp	9.49906286193688e-05;0.00012303126905516;0.000121147008766162	0.0126008420683822;0.0176502777161244;0.0214753253906504	4	1;2;1	NM_001297673.1	3-prime-UTR	12040949	none	NA	NA	unknown	NA	0.41	0.689	C	RPRD2	by-frequency,by-cluster,by-2hit-2allele,by-1000G	none	none	http://www.ncbi.nlm.nih.gov/pubmed?term=30664745	3104	none	unknown	none	unknown	unknown	RPRD1B:982,POLR2G:976,POLR2B:961,POLR2A:959,RPAP2:951,CDK9:946,NABP1:928,INTS14:926,NABP2:924,RPRD1A:924	NA
ReQTL_cis_star	1:150474986_C>T	ENSG00000266472	MRPS21	1	skinexp	4.09e-06	0.000978063	4	1;2;1	NM_001297673.1	3-prime-UTR	12040949	none	NA	NA	unknown	NA	0.41	0.689	C	RPRD2	by-frequency,by-cluster,by-2hit-2allele,by-1000G	none	none	http://www.ncbi.nlm.nih.gov/pubmed?term=30664745	3104	none	unknown	none	unknown	unknown	RPRD1B:982,POLR2G:976,POLR2B:961,POLR2A:959,RPAP2:951,CDK9:946,NABP1:928,INTS14:926,NABP2:924,RPRD1A:924	NA
ReQTL_cis_star	1:150476190_C>G	ENSG00000143374	TARS2	1	skinnonexp	0.000106228	0.0193552	2	1;1	NM_001297673.1	3-prime-UTR	36020363	none	NA	NA	unknown	NA	0.616	0.099	C	RPRD2	by-frequency,by-cluster,by-1000G	none	none	unknown	4308	none	unknown	none	unknown	unknown	RPRD1B:982,POLR2G:976,POLR2B:961,POLR2A:959,RPAP2:951,CDK9:946,NABP1:928,INTS14:926,NABP2:924,RPRD1A:924	NA
ReQTL_cis_star	1:150476190_C>G	ENSG00000266472	MRPS21	1	nerve	2.58e-05	0.00419595	2	1;1	NM_001297673.1	3-prime-UTR	36020363	none	NA	NA	unknown	NA	0.616	0.099	C	RPRD2	by-frequency,by-cluster,by-1000G	none	none	unknown	4308	none	unknown	none	unknown	unknown	RPRD1B:982,POLR2G:976,POLR2B:961,POLR2A:959,RPAP2:951,CDK9:946,NABP1:928,INTS14:926,NABP2:924,RPRD1A:924	NA
ReQTL_cis_star	1:150476231_T>C	ENSG00000143374	TARS2	1	skinnonexp	0.00012127	0.021493	2	1;1	NM_001297673.1	3-prime-UTR	12141218	none	NA	NA	unknown	NA	1.71	5.146	T	RPRD2	by-frequency,by-cluster,by-1000G	none	none	unknown	4349	none	unknown	none	unknown	unknown	RPRD1B:982,POLR2G:976,POLR2B:961,POLR2A:959,RPAP2:951,CDK9:946,NABP1:928,INTS14:926,NABP2:924,RPRD1A:924	NA
ReQTL_cis_star	1:150476231_T>C	ENSG00000266472	MRPS21	1	nerve	1.16e-05	0.00211664	2	1;1	NM_001297673.1	3-prime-UTR	12141218	none	NA	NA	unknown	NA	1.71	5.146	T	RPRD2	by-frequency,by-cluster,by-1000G	none	none	unknown	4349	none	unknown	none	unknown	unknown	RPRD1B:982,POLR2G:976,POLR2B:961,POLR2A:959,RPAP2:951,CDK9:946,NABP1:928,INTS14:926,NABP2:924,RPRD1A:924	NA
ReQTL_cis_star	1:150476290_G>C	ENSG00000143374	TARS2	1	skinnonexp	0.000223126	0.0347823	2	1;1	NM_001297673.1	3-prime-UTR	1043293	none	NA	NA	unknown	NA	1.81	0.015	G	RPRD2	by-frequency,by-cluster,by-1000G,by-other-pop	none	none	unknown	4408	none	unknown	none	unknown	unknown	RPRD1B:982,POLR2G:976,POLR2B:961,POLR2A:959,RPAP2:951,CDK9:946,NABP1:928,INTS14:926,NABP2:924,RPRD1A:924	NA
ReQTL_cis_star	1:150476290_G>C	ENSG00000266472	MRPS21	1	nerve	6.51e-05	0.00919471	2	1;1	NM_001297673.1	3-prime-UTR	1043293	none	NA	NA	unknown	NA	1.81	0.015	G	RPRD2	by-frequency,by-cluster,by-1000G,by-other-pop	none	none	unknown	4408	none	unknown	none	unknown	unknown	RPRD1B:982,POLR2G:976,POLR2B:961,POLR2A:959,RPAP2:951,CDK9:946,NABP1:928,INTS14:926,NABP2:924,RPRD1A:924	NA
ReQTL_cis_star	1:150504585_C>T	ENSG00000266472	MRPS21	1	skinexp	0.000229435	0.0291587	1	1	NM_001271895.1	intron	3738487	none	NA	NA	unknown	NA	-0.269	5.657	C	TARS2	by-frequency,by-cluster,by-2hit-2allele,by-hapmap,by-1000G	none	none	unknown	45	none	hsa00970:Aminoacyl-tRNABiosynthesis	none	AA:T=430/C=3976,EA:T=3511/C=5089	AFR:T=871/C=9431,NFE:T=27044/C=39428,EAS:T=2009/C=6633,SAS:T=5514/C=10580,FIN:T=2772/C=3836,AMR:T=2485/C=9085,OTH:T=346/C=552	FARS2:985,LARS:926,YARS:923,IARS2:918,LARS2:912,IARS:911,SARS:911,MARS:910,AARS:908,NARS:898	NA
ReQTL_cis_star	1:150510760_A>C	ENSG00000266472	MRPS21	3	nerve;skinexp;skinnonexp	4.27748773713312e-05;2.09411730303878e-10;2.11974239585911e-08	0.00645150313061926;1.33426632189554e-07;1.23492007579279e-05	3	1;1;1	NM_001202858.1	intron	9661040	none	NA	NA	unknown	NA	-1.19	3.75	C	ECM1	by-frequency,by-cluster,by-2hit-2allele,by-1000G	none	none	unknown	114	none	unknown	none	unknown	unknown	EGF:925,TIMP3:924,TIMP1:923,SPARC:918,MMRN1:918,VEGFA:917,LGALS3BP:917,THBS1:916,FN1:916,ITIH4:915	NA
ReQTL_cis_star	1:150510879_C>T	ENSG00000143374	TARS2	3	nerve;skinexp;skinnonexp	0.000164270966230216;6.07352569492e-05;1.03421635591948e-08	0.0197954172706855;0.00983825722377201;6.47275319056764e-06	4	1;2;1	NM_001202858.1	missense	3737240	THR,MET	157/568	470	0.994	81	-5.22	9.009	C	ECM1	by-frequency,by-cluster,by-2hit-2allele,by-1000G	none	none	unknown	4	none	unknown	none	AA:T=418/C=3954,EA:T=3405/C=5143	AFR:T=804/C=8582,NFE:T=26108/C=38190,EAS:T=2105/C=6463,SAS:T=5617/C=10877,FIN:T=2730/C=3882,AMR:T=2475/C=9049,OTH:T=347/C=545	EGF:925,TIMP3:924,TIMP1:923,SPARC:918,MMRN1:918,VEGFA:917,LGALS3BP:917,THBS1:916,FN1:916,ITIH4:915	NP_001189787.1
ReQTL_cis_star	1:150510879_C>T	ENSG00000266472	MRPS21	1	skinexp	2.73e-05	0.0050147	4	1;2;1	NM_001202858.1	missense	3737240	THR,MET	157/568	470	0.994	81	-5.22	9.009	C	ECM1	by-frequency,by-cluster,by-2hit-2allele,by-1000G	none	none	unknown	4	none	unknown	none	AA:T=418/C=3954,EA:T=3405/C=5143	AFR:T=804/C=8582,NFE:T=26108/C=38190,EAS:T=2105/C=6463,SAS:T=5617/C=10877,FIN:T=2730/C=3882,AMR:T=2475/C=9049,OTH:T=347/C=545	EGF:925,TIMP3:924,TIMP1:923,SPARC:918,MMRN1:918,VEGFA:917,LGALS3BP:917,THBS1:916,FN1:916,ITIH4:915	NP_001189787.1
ReQTL_cis_star	1:150511364_C>T	ENSG00000266472	MRPS21	2	skinexp;skinnonexp	3.91250581105399e-06;1.52401041553238e-05	0.000941497813434131;0.00388988267346708	2	1;1	NM_001202858.1	intron	4970979	none	NA	NA	unknown	NA	-4.29	0.004	T	ECM1	by-frequency,by-cluster,by-2hit-2allele,by-hapmap,by-1000G	none	none	unknown	91	none	unknown	none	unknown	unknown	EGF:925,TIMP3:924,TIMP1:923,SPARC:918,MMRN1:918,VEGFA:917,LGALS3BP:917,THBS1:916,FN1:916,ITIH4:915	NA
ReQTL_cis_star	1:150511528_G>A	ENSG00000228126	FALEC	2	nerve;skinexp	6.00025039538841e-06;0.000389580196284529	0.00119638755651736;0.0441362475043345	2	1;1	NM_001202858.1	synonymous	11801190	THR	287/568	861	unknown	NA	-1.09	0.113	G	ECM1	by-frequency,by-cluster,by-hapmap,by-1000G	none	none	unknown	72	none	unknown	none	AA:A=981/G=3425,EA:A=765/G=7835	AFR:A=2390/G=7994,NFE:A=6355/G=60149,EAS:A=1/G=8623,SAS:A=497/G=16009,FIN:A=643/G=5969,AMR:A=351/G=11221,OTH:A=50/G=856	EGF:925,TIMP3:924,TIMP1:923,SPARC:918,MMRN1:918,VEGFA:917,LGALS3BP:917,THBS1:916,FN1:916,ITIH4:915	NP_001189787.1
ReQTL_cis_star	1:150512511_G>A	ENSG00000143374	TARS2	3	nerve;skinexp;skinnonexp	0.000342407750278839;2.02492589667372e-05;5.40985766578158e-08	0.0357890374975858;0.00388334433256674;2.88173964945055e-05	4	1;2;1	NM_001202858.1	missense	13294	GLY,SER	442/568	1324	0.003	56	4.17	0.158	A	ECM1	by-frequency,by-cluster,by-2hit-2allele,by-1000G	none	none	http://www.ncbi.nlm.nih.gov/pubmed?term=28240269	62	none	unknown	none	AA:A=917/G=3489,EA:A=3534/G=5066	AFR:A=2067/G=8335,NFE:A=27274/G=39446,EAS:A=2116/G=6518,SAS:A=5666/G=10844,FIN:A=2772/G=3838,AMR:A=2576/G=8990,OTH:A=359/G=543	EGF:925,TIMP3:924,TIMP1:923,SPARC:918,MMRN1:918,VEGFA:917,LGALS3BP:917,THBS1:916,FN1:916,ITIH4:915	NP_001189787.1
ReQTL_cis_star	1:150512511_G>A	ENSG00000266472	MRPS21	1	skinexp	5.56e-06	0.00128202	4	1;2;1	NM_001202858.1	missense	13294	GLY,SER	442/568	1324	0.003	56	4.17	0.158	A	ECM1	by-frequency,by-cluster,by-2hit-2allele,by-1000G	none	none	http://www.ncbi.nlm.nih.gov/pubmed?term=28240269	62	none	unknown	none	AA:A=917/G=3489,EA:A=3534/G=5066	AFR:A=2067/G=8335,NFE:A=27274/G=39446,EAS:A=2116/G=6518,SAS:A=5666/G=10844,FIN:A=2772/G=3838,AMR:A=2576/G=8990,OTH:A=359/G=543	EGF:925,TIMP3:924,TIMP1:923,SPARC:918,MMRN1:918,VEGFA:917,LGALS3BP:917,THBS1:916,FN1:916,ITIH4:915	NP_001189787.1
ReQTL_cis_star	1:150513763_C>G	ENSG00000163125	RPRD2	1	skinexp	0.000236163	0.0298413	1	1	NM_001202858.1	3-prime-UTR	112603952	none	NA	NA	unknown	NA	3.31	1.867	G	ECM1	by-frequency,by-cluster,by-1000G	none	none	unknown	527	none	unknown	none	unknown	unknown	EGF:925,TIMP3:924,TIMP1:923,SPARC:918,MMRN1:918,VEGFA:917,LGALS3BP:917,THBS1:916,FN1:916,ITIH4:915	NA
ReQTL_cis_star	1:150554816_G>A	ENSG00000143452	HORMAD1	1	nerve	5.19e-14	5.44e-11	2	2	NM_001288607.1	intron	9659061	none	NA	NA	unknown	NA	-2.7	2.553	A	ADAMTSL4	by-frequency,by-cluster,by-2hit-2allele,by-1000G	none	none	unknown	180	none	unknown	none	unknown	unknown	ADAMTS17:926,ADAMTS13:922,ADAMTSL2:922,ADAMTSL3:918,ADAMTSL1:916,ADAMTSL5:915,ADAMTS7:911,ADAMTS14:910,ADAMTS18:909,ADAMTS12:909	NA
ReQTL_cis_star	1:150554816_G>A	ENSG00000143457	GOLPH3L	1	nerve	5.61e-13	5.09e-10	2	2	NM_001288607.1	intron	9659061	none	NA	NA	unknown	NA	-2.7	2.553	A	ADAMTSL4	by-frequency,by-cluster,by-2hit-2allele,by-1000G	none	none	unknown	180	none	unknown	none	unknown	unknown	ADAMTS17:926,ADAMTS13:922,ADAMTSL2:922,ADAMTSL3:918,ADAMTSL1:916,ADAMTSL5:915,ADAMTS7:911,ADAMTS14:910,ADAMTS18:909,ADAMTS12:909	NA
ReQTL_cis_star	1:150554818_C>T	ENSG00000143452	HORMAD1	1	nerve	2.48e-13	2.35e-10	2	2	NM_001288607.1	intron	12124948	none	NA	NA	unknown	NA	-0.296	3.817	C	ADAMTSL4	by-frequency,by-cluster,by-1000G	none	none	unknown	182	none	unknown	none	unknown	unknown	ADAMTS17:926,ADAMTS13:922,ADAMTSL2:922,ADAMTSL3:918,ADAMTSL1:916,ADAMTSL5:915,ADAMTS7:911,ADAMTS14:910,ADAMTS18:909,ADAMTS12:909	NA
ReQTL_cis_star	1:150554818_C>T	ENSG00000143457	GOLPH3L	1	nerve	4.26e-12	3.34e-09	2	2	NM_001288607.1	intron	12124948	none	NA	NA	unknown	NA	-0.296	3.817	C	ADAMTSL4	by-frequency,by-cluster,by-1000G	none	none	unknown	182	none	unknown	none	unknown	unknown	ADAMTS17:926,ADAMTS13:922,ADAMTSL2:922,ADAMTSL3:918,ADAMTSL1:916,ADAMTSL5:915,ADAMTS7:911,ADAMTS14:910,ADAMTS18:909,ADAMTS12:909	NA
ReQTL_cis_star	1:150556409_G>A	ENSG00000023902	PLEKHO1	1	skinexp	2.7e-05	0.00496787	1	1	NM_001288607.1	intron	12119250	none	NA	NA	unknown	NA	-5.35	2.777	G	ADAMTSL4	by-frequency,by-cluster,by-1000G	none	none	unknown	41	none	unknown	none	AA:A=37/G=4367,EA:A=442/G=8140	AFR:A=75/G=9097,NFE:A=3552/G=56818,EAS:A=0/G=7816,SAS:A=312/G=15786,FIN:A=383/G=5597,AMR:A=296/G=10288,OTH:A=42/G=788	ADAMTS17:926,ADAMTS13:922,ADAMTSL2:922,ADAMTSL3:918,ADAMTSL1:916,ADAMTSL5:915,ADAMTS7:911,ADAMTS14:910,ADAMTS18:909,ADAMTS12:909	NA
ReQTL_cis_star	1:150558532_T>C	ENSG00000143458	GABPB2	1	skinexp	0.000273285	0.0335087	1	1	NM_001288607.1	synonymous	10888382	ASN	775/1036	2325	unknown	NA	-6.68	3.046	T	ADAMTSL4	by-frequency,by-cluster,by-2hit-2allele,by-hapmap,by-1000G	none	none	261076:T:C	60	none	unknown	none	AA:C=3094/T=1312,EA:C=8189/T=411	AFR:C=7194/T=3184,NFE:C=63063/T=3467,EAS:C=7299/T=1341,SAS:C=14436/T=2076,FIN:C=6466/T=146,AMR:C=10548/T=1026,OTH:C=841/T=65	ADAMTS17:926,ADAMTS13:922,ADAMTSL2:922,ADAMTSL3:918,ADAMTSL1:916,ADAMTSL5:915,ADAMTS7:911,ADAMTS14:910,ADAMTS18:909,ADAMTS12:909	NP_001275536.1
ReQTL_cis_star	1:150558904_T>C	ENSG00000143452	HORMAD1	1	nerve	5.31e-07	0.000144518	2	2	NM_001288607.1	intron	11204664	none	NA	NA	unknown	NA	-4.35	8.796	T	ADAMTSL4	by-frequency,by-cluster,by-hapmap,by-1000G	none	none	unknown	56	none	unknown	none	unknown	unknown	ADAMTS17:926,ADAMTS13:922,ADAMTSL2:922,ADAMTSL3:918,ADAMTSL1:916,ADAMTSL5:915,ADAMTS7:911,ADAMTS14:910,ADAMTS18:909,ADAMTS12:909	NA
ReQTL_cis_star	1:150558904_T>C	ENSG00000143457	GOLPH3L	1	nerve	8.2e-05	0.0111446	2	2	NM_001288607.1	intron	11204664	none	NA	NA	unknown	NA	-4.35	8.796	T	ADAMTSL4	by-frequency,by-cluster,by-hapmap,by-1000G	none	none	unknown	56	none	unknown	none	unknown	unknown	ADAMTS17:926,ADAMTS13:922,ADAMTSL2:922,ADAMTSL3:918,ADAMTSL1:916,ADAMTSL5:915,ADAMTS7:911,ADAMTS14:910,ADAMTS18:909,ADAMTS12:909	NA
ReQTL_cis_star	1:150560316_G>A	ENSG00000143382	ADAMTSL4	1	nerve	0.00021253	0.0244188	1	1	NM_001288607.1	3-prime-UTR	1553959	none	NA	NA	unknown	NA	1.08	9.227	G	ADAMTSL4	by-frequency,by-cluster,by-2hit-2allele,by-1000G	none	none	292568:G:A	257	none	unknown	none	unknown	unknown	ADAMTS17:926,ADAMTS13:922,ADAMTSL2:922,ADAMTSL3:918,ADAMTSL1:916,ADAMTSL5:915,ADAMTS7:911,ADAMTS14:910,ADAMTS18:909,ADAMTS12:909	NA
ReQTL_cis_star	1:150575271_G>A	ENSG00000143379	SETDB1	1	skinexp	6.71e-05	0.0107044	9	3;4;2	NM_001197320.1	3-prime-UTR	878471	none	NA	NA	unknown	NA	-0.041	10.99	A	MCL1	by-frequency,by-cluster,by-2hit-2allele,by-hapmap,by-1000G	none	none	http://www.ncbi.nlm.nih.gov/pubmed?term=30595370,30804560	1148	none	unknown	none	unknown	unknown	BCL2L11:999,BBC3:987,MIR3190:987,MIR3191:987,BAX:984,PMAIP1:983,AKT1:982,TP53:980,BAK1:956,BCL2:952	NA
ReQTL_cis_star	1:150575271_G>A	ENSG00000143437	ARNT	1	nerve	1.27e-05	0.00227817	9	3;4;2	NM_001197320.1	3-prime-UTR	878471	none	NA	NA	unknown	NA	-0.041	10.99	A	MCL1	by-frequency,by-cluster,by-2hit-2allele,by-hapmap,by-1000G	none	none	http://www.ncbi.nlm.nih.gov/pubmed?term=30595370,30804560	1148	none	unknown	none	unknown	unknown	BCL2L11:999,BBC3:987,MIR3190:987,MIR3191:987,BAX:984,PMAIP1:983,AKT1:982,TP53:980,BAK1:956,BCL2:952	NA
ReQTL_cis_star	1:150575271_G>A	ENSG00000143452	HORMAD1	3	nerve;skinexp;skinnonexp	1.51294110169909e-14;4.20033624144115e-21;9.61889547704516e-15	1.71052815075761e-11;1.13207219730416e-17;1.78751548165477e-11	9	3;4;2	NM_001197320.1	3-prime-UTR	878471	none	NA	NA	unknown	NA	-0.041	10.99	A	MCL1	by-frequency,by-cluster,by-2hit-2allele,by-hapmap,by-1000G	none	none	http://www.ncbi.nlm.nih.gov/pubmed?term=30595370,30804560	1148	none	unknown	none	unknown	unknown	BCL2L11:999,BBC3:987,MIR3190:987,MIR3191:987,BAX:984,PMAIP1:983,AKT1:982,TP53:980,BAK1:956,BCL2:952	NA
ReQTL_cis_star	1:150575271_G>A	ENSG00000143457	GOLPH3L	3	nerve;skinexp;skinnonexp	4.00421404887543e-12;3.16540662546626e-15;1.47240843949098e-12	3.157225060818e-09;4.25721232273661e-12;1.95575869450598e-09	9	3;4;2	NM_001197320.1	3-prime-UTR	878471	none	NA	NA	unknown	NA	-0.041	10.99	A	MCL1	by-frequency,by-cluster,by-2hit-2allele,by-hapmap,by-1000G	none	none	http://www.ncbi.nlm.nih.gov/pubmed?term=30595370,30804560	1148	none	unknown	none	unknown	unknown	BCL2L11:999,BBC3:987,MIR3190:987,MIR3191:987,BAX:984,PMAIP1:983,AKT1:982,TP53:980,BAK1:956,BCL2:952	NA
ReQTL_cis_star	1:150575271_G>A	ENSG00000253047	RF00561	1	skinexp	1.74e-05	0.00341283	9	3;4;2	NM_001197320.1	3-prime-UTR	878471	none	NA	NA	unknown	NA	-0.041	10.99	A	MCL1	by-frequency,by-cluster,by-2hit-2allele,by-hapmap,by-1000G	none	none	http://www.ncbi.nlm.nih.gov/pubmed?term=30595370,30804560	1148	none	unknown	none	unknown	unknown	BCL2L11:999,BBC3:987,MIR3190:987,MIR3191:987,BAX:984,PMAIP1:983,AKT1:982,TP53:980,BAK1:956,BCL2:952	NA
ReQTL_cis_star	1:150578819_T>C	ENSG00000143457	GOLPH3L	1	nerve	0.000349144	0.0363516	2	1;1	NM_001197320.1	intron	35661734	none	NA	NA	unknown	NA	-3.38	7.169	T	MCL1	by-frequency,by-cluster,by-1000G	none	none	http://www.ncbi.nlm.nih.gov/pubmed?term=30595370	22	none	unknown	none	AA:C=41/T=4365,EA:C=350/T=8250	AFR:C=70/T=9826,NFE:C=2874/T=61466,EAS:C=2/T=8560,SAS:C=923/T=11667,FIN:C=299/T=6307,AMR:C=266/T=11194,OTH:C=42/T=784	BCL2L11:999,BBC3:987,MIR3190:987,MIR3191:987,BAX:984,PMAIP1:983,AKT1:982,TP53:980,BAK1:956,BCL2:952	NA
ReQTL_cis_star	1:150578819_T>C	ENSG00000184678	HIST2H2BE	1	skinnonexp	0.000247954	0.0376704	2	1;1	NM_001197320.1	intron	35661734	none	NA	NA	unknown	NA	-3.38	7.169	T	MCL1	by-frequency,by-cluster,by-1000G	none	none	http://www.ncbi.nlm.nih.gov/pubmed?term=30595370	22	none	unknown	none	AA:C=41/T=4365,EA:C=350/T=8250	AFR:C=70/T=9826,NFE:C=2874/T=61466,EAS:C=2/T=8560,SAS:C=923/T=11667,FIN:C=299/T=6307,AMR:C=266/T=11194,OTH:C=42/T=784	BCL2L11:999,BBC3:987,MIR3190:987,MIR3191:987,BAX:984,PMAIP1:983,AKT1:982,TP53:980,BAK1:956,BCL2:952	NA
ReQTL_cis_star	1:150579566_G>A	ENSG00000143452	HORMAD1	3	nerve;skinexp;skinnonexp	1.98449383023331e-11;4.14556515084482e-09;1.142185614204e-09	1.38785609426354e-08;2.04592297265317e-06;8.84501222015866e-07	6	2;2;2	NM_001197320.1	5-prime-UTR	16837903	none	NA	NA	unknown	NA	-7.37	7.34	G	MCL1	by-frequency,by-cluster,by-1000G	none	none	http://www.ncbi.nlm.nih.gov/pubmed?term=27989323,30595370	144	none	unknown	150578853-150579877	AA:A=71/G=2613,EA:A=647/G=4545	AFR:A=110/G=3912,NFE:A=5800/G=28732,EAS:A=174/G=4762,SAS:A=998/G=10736,FIN:A=453/G=2299,AMR:A=465/G=4595,OTH:A=75/G=389	BCL2L11:999,BBC3:987,MIR3190:987,MIR3191:987,BAX:984,PMAIP1:983,AKT1:982,TP53:980,BAK1:956,BCL2:952	NA
ReQTL_cis_star	1:150579566_G>A	ENSG00000143457	GOLPH3L	3	nerve;skinexp;skinnonexp	1.07453520265296e-05;6.76827563382462e-06;2.60223238023226e-07	0.001974994479947;0.00151964691820765;0.000115197388216711	6	2;2;2	NM_001197320.1	5-prime-UTR	16837903	none	NA	NA	unknown	NA	-7.37	7.34	G	MCL1	by-frequency,by-cluster,by-1000G	none	none	http://www.ncbi.nlm.nih.gov/pubmed?term=27989323,30595370	144	none	unknown	150578853-150579877	AA:A=71/G=2613,EA:A=647/G=4545	AFR:A=110/G=3912,NFE:A=5800/G=28732,EAS:A=174/G=4762,SAS:A=998/G=10736,FIN:A=453/G=2299,AMR:A=465/G=4595,OTH:A=75/G=389	BCL2L11:999,BBC3:987,MIR3190:987,MIR3191:987,BAX:984,PMAIP1:983,AKT1:982,TP53:980,BAK1:956,BCL2:952	NA
ReQTL_cis_star	1:150582552_T>C	ENSG00000143452	HORMAD1	1	skinexp	1.07e-05	0.00226007	2	2	none	upstream-gene	76098726	none	NA	NA	unknown	NA	-1.97	6.18	T	none	by-frequency,by-cluster,by-1000G	none	none	unknown	3130	none	unknown	none	unknown	unknown	none	NA
ReQTL_cis_star	1:150582552_T>C	ENSG00000143457	GOLPH3L	1	skinexp	0.000256572	0.0319135	2	2	none	upstream-gene	76098726	none	NA	NA	unknown	NA	-1.97	6.18	T	none	by-frequency,by-cluster,by-1000G	none	none	unknown	3130	none	unknown	none	unknown	unknown	none	NA
ReQTL_cis_star	1:150621679_T>A	ENSG00000159164	SV2A	1	nerve	0.000125608	0.0158952	1	1	none	downstream-gene	115406107	none	NA	NA	unknown	NA	-7.33	2.622	T	none	by-frequency,by-cluster,by-1000G	none	none	unknown	1181	none	unknown	none	unknown	unknown	none	NA
ReQTL_cis_star	1:150623061_G>T	ENSG00000143452	HORMAD1	1	skinexp	8.08e-05	0.0124854	2	2	NM_004436.2	intron	11204682	none	NA	NA	unknown	NA	-2.34	0.006	G	ENSA	by-frequency,by-cluster,by-2hit-2allele,by-1000G	none	none	http://www.ncbi.nlm.nih.gov/pubmed?term=27863252,29403010,30595370	200	none	unknown	none	unknown	unknown	MASTL:991,PPP2CA:937,PPP2CB:906,PPP2R1B:905,ARPP19:902,PPP2R1A:901,MINK1:813,PTPA:706,ARPP21:706	NA
ReQTL_cis_star	1:150623061_G>T	ENSG00000143457	GOLPH3L	1	skinexp	7.58e-06	0.00167607	2	2	NM_004436.2	intron	11204682	none	NA	NA	unknown	NA	-2.34	0.006	G	ENSA	by-frequency,by-cluster,by-2hit-2allele,by-1000G	none	none	http://www.ncbi.nlm.nih.gov/pubmed?term=27863252,29403010,30595370	200	none	unknown	none	unknown	unknown	MASTL:991,PPP2CA:937,PPP2CB:906,PPP2R1B:905,ARPP19:902,PPP2R1A:901,MINK1:813,PTPA:706,ARPP21:706	NA
ReQTL_cis_star	1:150623935_C>A	ENSG00000143452	HORMAD1	1	nerve	0.000211147	0.0242963	1	1	NM_004436.2	intron	7517	none	NA	NA	unknown	NA	-2.65	7.805	C	ENSA	by-frequency,by-cluster,by-2hit-2allele,by-1000G	none	none	unknown	1074	none	unknown	none	unknown	unknown	MASTL:991,PPP2CA:937,PPP2CB:906,PPP2R1B:905,ARPP19:902,PPP2R1A:901,MINK1:813,PTPA:706,ARPP21:706	NA
ReQTL_cis_star	1:150624785_G>A	ENSG00000143437	ARNT	1	nerve	9.02e-06	0.00170105	7	3;2;2	NM_004436.2	intron	1971378	none	NA	NA	unknown	NA	2.84	10.34	G	ENSA	by-frequency,by-cluster,by-2hit-2allele,by-1000G	none	none	unknown	855	none	unknown	none	unknown	unknown	MASTL:991,PPP2CA:937,PPP2CB:906,PPP2R1B:905,ARPP19:902,PPP2R1A:901,MINK1:813,PTPA:706,ARPP21:706	NA
ReQTL_cis_star	1:150624785_G>A	ENSG00000143452	HORMAD1	3	nerve;skinexp;skinnonexp	1.1625409887422e-14;1.11828092619257e-19;8.62153283456582e-15	1.34203955607591e-11;2.56226945745465e-16;1.6151274024252e-11	7	3;2;2	NM_004436.2	intron	1971378	none	NA	NA	unknown	NA	2.84	10.34	G	ENSA	by-frequency,by-cluster,by-2hit-2allele,by-1000G	none	none	unknown	855	none	unknown	none	unknown	unknown	MASTL:991,PPP2CA:937,PPP2CB:906,PPP2R1B:905,ARPP19:902,PPP2R1A:901,MINK1:813,PTPA:706,ARPP21:706	NA
ReQTL_cis_star	1:150624785_G>A	ENSG00000143457	GOLPH3L	3	nerve;skinexp;skinnonexp	7.98685863864946e-13;3.85070822341096e-14;6.81596150041254e-12	7.05711645749362e-10;4.46440453506618e-11;8.03940200947663e-09	7	3;2;2	NM_004436.2	intron	1971378	none	NA	NA	unknown	NA	2.84	10.34	G	ENSA	by-frequency,by-cluster,by-2hit-2allele,by-1000G	none	none	unknown	855	none	unknown	none	unknown	unknown	MASTL:991,PPP2CA:937,PPP2CB:906,PPP2R1B:905,ARPP19:902,PPP2R1A:901,MINK1:813,PTPA:706,ARPP21:706	NA
ReQTL_cis_star	1:150625414_G>A	ENSG00000143437	ARNT	1	nerve	1.26e-05	0.00226625	8	3;3;2	NM_004436.2	intron	1053732	none	NA	NA	unknown	NA	0.705	3.883	G	ENSA	by-frequency,by-cluster,by-2hit-2allele,by-1000G	none	none	unknown	226	none	unknown	none	unknown	unknown	MASTL:991,PPP2CA:937,PPP2CB:906,PPP2R1B:905,ARPP19:902,PPP2R1A:901,MINK1:813,PTPA:706,ARPP21:706	NA
ReQTL_cis_star	1:150625414_G>A	ENSG00000143452	HORMAD1	3	nerve;skinexp;skinnonexp	2.8470972043287e-14;1.39570623331852e-20;5.49036873689846e-14	3.1041052025015e-11;3.55960996673334e-17;9.27316274938974e-11	8	3;3;2	NM_004436.2	intron	1053732	none	NA	NA	unknown	NA	0.705	3.883	G	ENSA	by-frequency,by-cluster,by-2hit-2allele,by-1000G	none	none	unknown	226	none	unknown	none	unknown	unknown	MASTL:991,PPP2CA:937,PPP2CB:906,PPP2R1B:905,ARPP19:902,PPP2R1A:901,MINK1:813,PTPA:706,ARPP21:706	NA
ReQTL_cis_star	1:150625414_G>A	ENSG00000143457	GOLPH3L	3	nerve;skinexp;skinnonexp	3.49865304847453e-12;6.60220887275925e-15;2.50344132320584e-11	2.78427099133908e-09;8.43503878869911e-12;2.65842231846021e-08	8	3;3;2	NM_004436.2	intron	1053732	none	NA	NA	unknown	NA	0.705	3.883	G	ENSA	by-frequency,by-cluster,by-2hit-2allele,by-1000G	none	none	unknown	226	none	unknown	none	unknown	unknown	MASTL:991,PPP2CA:937,PPP2CB:906,PPP2R1B:905,ARPP19:902,PPP2R1A:901,MINK1:813,PTPA:706,ARPP21:706	NA
ReQTL_cis_star	1:150625414_G>A	ENSG00000253047	RF00561	1	skinexp	0.000270643	0.0332736	8	3;3;2	NM_004436.2	intron	1053732	none	NA	NA	unknown	NA	0.705	3.883	G	ENSA	by-frequency,by-cluster,by-2hit-2allele,by-1000G	none	none	unknown	226	none	unknown	none	unknown	unknown	MASTL:991,PPP2CA:937,PPP2CB:906,PPP2R1B:905,ARPP19:902,PPP2R1A:901,MINK1:813,PTPA:706,ARPP21:706	NA
ReQTL_cis_star	1:150631213_G>C	ENSG00000253047	RF00561	1	nerve	7.22e-05	0.0100253	1	1	none	upstream-gene	35048125	none	NA	NA	unknown	NA	0.942	7.546	G	none	by-frequency,by-cluster,by-1000G	none	none	unknown	1800	none	unknown	none	unknown	unknown	none	NA
ReQTL_cis_star	1:150646485_T>G	ENSG00000143437	ARNT	1	nerve	1.62e-07	5.05e-05	7	3;2;2	NM_018178.5	3-prime-UTR	9733	none	NA	NA	unknown	NA	0.859	7.614	T	GOLPH3L	by-frequency,by-cluster,by-2hit-2allele,by-1000G	none	none	http://www.ncbi.nlm.nih.gov/pubmed?term=28928442	2264	none	unknown	none	unknown	unknown	GOLPH3:803,SACM1L:715	NA
ReQTL_cis_star	1:150646485_T>G	ENSG00000143452	HORMAD1	3	nerve;skinexp;skinnonexp	1.00993781952442e-09;2.04146581740815e-16;5.29374544149753e-10	5.1495636779229e-07;3.23997387991848e-13;4.37355089770591e-07	7	3;2;2	NM_018178.5	3-prime-UTR	9733	none	NA	NA	unknown	NA	0.859	7.614	T	GOLPH3L	by-frequency,by-cluster,by-2hit-2allele,by-1000G	none	none	http://www.ncbi.nlm.nih.gov/pubmed?term=28928442	2264	none	unknown	none	unknown	unknown	GOLPH3:803,SACM1L:715	NA
ReQTL_cis_star	1:150646485_T>G	ENSG00000143457	GOLPH3L	3	nerve;skinexp;skinnonexp	1.79355152312016e-06;1.57539870443481e-09;4.54308319845542e-09	0.000418946492648251;8.46839393967618e-07;3.082768595748e-06	7	3;2;2	NM_018178.5	3-prime-UTR	9733	none	NA	NA	unknown	NA	0.859	7.614	T	GOLPH3L	by-frequency,by-cluster,by-2hit-2allele,by-1000G	none	none	http://www.ncbi.nlm.nih.gov/pubmed?term=28928442	2264	none	unknown	none	unknown	unknown	GOLPH3:803,SACM1L:715	NA
ReQTL_cis_star	1:150648093_C>G	ENSG00000143379	SETDB1	3	nerve;skinexp;skinnonexp	0.000154959019158528;1.26272241716787e-05;8.60999013975272e-06	0.0188939860529542;0.00260097076409822;0.00239340077170211	11	4;4;3	NM_018178.5	3-prime-UTR	3087960	none	NA	NA	unknown	NA	1.82	2.126	G	GOLPH3L	by-frequency,by-cluster,by-1000G,by-other-pop	none	none	unknown	656	none	unknown	none	unknown	unknown	GOLPH3:803,SACM1L:715	NA
ReQTL_cis_star	1:150648093_C>G	ENSG00000143452	HORMAD1	3	nerve;skinexp;skinnonexp	1.676956983227e-49;3.84171624233071e-41;2.9008207551405e-39	5.31191329495202e-44;9.71550290545873e-37;1.10472513139804e-34	11	4;4;3	NM_018178.5	3-prime-UTR	3087960	none	NA	NA	unknown	NA	1.82	2.126	G	GOLPH3L	by-frequency,by-cluster,by-1000G,by-other-pop	none	none	unknown	656	none	unknown	none	unknown	unknown	GOLPH3:803,SACM1L:715	NA
ReQTL_cis_star	1:150648093_C>G	ENSG00000143457	GOLPH3L	3	nerve;skinexp;skinnonexp	2.93173755486721e-33;1.32040488823626e-27;6.66168781534872e-20	4.07904008245131e-29;7.16028580650324e-24;2.55800807042541e-16	11	4;4;3	NM_018178.5	3-prime-UTR	3087960	none	NA	NA	unknown	NA	1.82	2.126	G	GOLPH3L	by-frequency,by-cluster,by-1000G,by-other-pop	none	none	unknown	656	none	unknown	none	unknown	unknown	GOLPH3:803,SACM1L:715	NA
ReQTL_cis_star	1:150648093_C>G	ENSG00000163131	CTSS	1	skinexp	0.000116017	0.0168134	11	4;4;3	NM_018178.5	3-prime-UTR	3087960	none	NA	NA	unknown	NA	1.82	2.126	G	GOLPH3L	by-frequency,by-cluster,by-1000G,by-other-pop	none	none	unknown	656	none	unknown	none	unknown	unknown	GOLPH3:803,SACM1L:715	NA
ReQTL_cis_star	1:150648093_C>G	ENSG00000237781	AL356356.1	1	nerve	0.000335412	0.0352212	11	4;4;3	NM_018178.5	3-prime-UTR	3087960	none	NA	NA	unknown	NA	1.82	2.126	G	GOLPH3L	by-frequency,by-cluster,by-1000G,by-other-pop	none	none	unknown	656	none	unknown	none	unknown	unknown	GOLPH3:803,SACM1L:715	NA
ReQTL_cis_star	1:150755063_G>A	ENSG00000143379	SETDB1	2	nerve;skinexp	0.000121616946303501;3.77398571347343e-06	0.0154702394979028;0.000912628328062221	10	4;3;3	NM_001199739.1	intron	2230061	none	NA	NA	unknown	NA	1.23	9.045	G	CTSS	by-frequency,by-cluster,by-hapmap,by-1000G,by-other-pop	none	none	http://www.ncbi.nlm.nih.gov/pubmed?term=24064335	63	none	hsa04142:Lysosome;hsa04612:AntigenProcessingAndPresentation	none	AA:A=1229/G=3177,EA:A=3052/G=5548	AFR:A=2881/G=7499,NFE:A=23908/G=42782,EAS:A=2861/G=5777,SAS:A=8694/G=7810,FIN:A=2340/G=4274,AMR:A=4663/G=6907,OTH:A=331/G=577	CD74:952,TLR7:931,COL18A1:927,HLA-DRA:918,HSPG2:918,HLA-DRB1:915,HLA-DPB1:913,HLA-DRB5:908,HLA-DQA2:906,COL15A1:903	NA
ReQTL_cis_star	1:150755063_G>A	ENSG00000143437	ARNT	1	nerve	0.000307589	0.0328976	10	4;3;3	NM_001199739.1	intron	2230061	none	NA	NA	unknown	NA	1.23	9.045	G	CTSS	by-frequency,by-cluster,by-hapmap,by-1000G,by-other-pop	none	none	http://www.ncbi.nlm.nih.gov/pubmed?term=24064335	63	none	hsa04142:Lysosome;hsa04612:AntigenProcessingAndPresentation	none	AA:A=1229/G=3177,EA:A=3052/G=5548	AFR:A=2881/G=7499,NFE:A=23908/G=42782,EAS:A=2861/G=5777,SAS:A=8694/G=7810,FIN:A=2340/G=4274,AMR:A=4663/G=6907,OTH:A=331/G=577	CD74:952,TLR7:931,COL18A1:927,HLA-DRA:918,HSPG2:918,HLA-DRB1:915,HLA-DPB1:913,HLA-DRB5:908,HLA-DQA2:906,COL15A1:903	NA
ReQTL_cis_star	1:150755063_G>A	ENSG00000143452	HORMAD1	3	nerve;skinexp;skinnonexp	3.03121719207019e-42;2.32435746451959e-26;5.13867818174391e-20	2.20361760259663e-37;1.10151544484298e-22;2.00644669504991e-16	10	4;3;3	NM_001199739.1	intron	2230061	none	NA	NA	unknown	NA	1.23	9.045	G	CTSS	by-frequency,by-cluster,by-hapmap,by-1000G,by-other-pop	none	none	http://www.ncbi.nlm.nih.gov/pubmed?term=24064335	63	none	hsa04142:Lysosome;hsa04612:AntigenProcessingAndPresentation	none	AA:A=1229/G=3177,EA:A=3052/G=5548	AFR:A=2881/G=7499,NFE:A=23908/G=42782,EAS:A=2861/G=5777,SAS:A=8694/G=7810,FIN:A=2340/G=4274,AMR:A=4663/G=6907,OTH:A=331/G=577	CD74:952,TLR7:931,COL18A1:927,HLA-DRA:918,HSPG2:918,HLA-DRB1:915,HLA-DPB1:913,HLA-DRB5:908,HLA-DQA2:906,COL15A1:903	NA
ReQTL_cis_star	1:150755063_G>A	ENSG00000143457	GOLPH3L	3	nerve;skinexp;skinnonexp	6.63632409466892e-28;8.22248159964165e-17;5.24687530806011e-11	4.12345161586316e-24;1.36837820704738e-13;5.26025834053538e-08	10	4;3;3	NM_001199739.1	intron	2230061	none	NA	NA	unknown	NA	1.23	9.045	G	CTSS	by-frequency,by-cluster,by-hapmap,by-1000G,by-other-pop	none	none	http://www.ncbi.nlm.nih.gov/pubmed?term=24064335	63	none	hsa04142:Lysosome;hsa04612:AntigenProcessingAndPresentation	none	AA:A=1229/G=3177,EA:A=3052/G=5548	AFR:A=2881/G=7499,NFE:A=23908/G=42782,EAS:A=2861/G=5777,SAS:A=8694/G=7810,FIN:A=2340/G=4274,AMR:A=4663/G=6907,OTH:A=331/G=577	CD74:952,TLR7:931,COL18A1:927,HLA-DRA:918,HSPG2:918,HLA-DRB1:915,HLA-DPB1:913,HLA-DRB5:908,HLA-DQA2:906,COL15A1:903	NA
ReQTL_cis_star	1:150755063_G>A	ENSG00000163131	CTSS	1	skinnonexp	0.000354756	0.0496475	10	4;3;3	NM_001199739.1	intron	2230061	none	NA	NA	unknown	NA	1.23	9.045	G	CTSS	by-frequency,by-cluster,by-hapmap,by-1000G,by-other-pop	none	none	http://www.ncbi.nlm.nih.gov/pubmed?term=24064335	63	none	hsa04142:Lysosome;hsa04612:AntigenProcessingAndPresentation	none	AA:A=1229/G=3177,EA:A=3052/G=5548	AFR:A=2881/G=7499,NFE:A=23908/G=42782,EAS:A=2861/G=5777,SAS:A=8694/G=7810,FIN:A=2340/G=4274,AMR:A=4663/G=6907,OTH:A=331/G=577	CD74:952,TLR7:931,COL18A1:927,HLA-DRA:918,HSPG2:918,HLA-DRB1:915,HLA-DPB1:913,HLA-DRB5:908,HLA-DQA2:906,COL15A1:903	NA
ReQTL_cis_star	1:150764744_A>G	ENSG00000163131	CTSS	1	nerve	0.000208318	0.024026	1	1	NM_001199739.1	missense	41271951	VAL,ALA	7/282	20	0	64	-1.64	11.24	A	CTSS	by-frequency,by-cluster,by-1000G	none	none	http://www.ncbi.nlm.nih.gov/pubmed?term=28240269,29875488	21	none	hsa04142:Lysosome;hsa04612:AntigenProcessingAndPresentation	none	AA:G=66/A=4340,EA:G=701/A=7899	AFR:G=128/A=10206,NFE:G=4921/A=61691,EAS:G=0/A=8642,SAS:G=260/A=16224,FIN:G=445/A=6169,AMR:G=288/A=11266,OTH:G=47/A=857	CD74:952,TLR7:931,COL18A1:927,HLA-DRA:918,HSPG2:918,HLA-DRB1:915,HLA-DPB1:913,HLA-DRB5:908,HLA-DQA2:906,COL15A1:903	NP_001186668.1
ReQTL_cis_star	1:150765721_C>T	ENSG00000143437	ARNT	1	nerve	2.32e-06	0.000523516	7	3;2;2	NM_001199739.1	5-prime-UTR	1136774	none	NA	NA	unknown	NA	2.8	9.202	C	CTSS	by-frequency,by-cluster,by-1000G,by-other-pop	none	none	unknown	24	none	hsa04142:Lysosome;hsa04612:AntigenProcessingAndPresentation	none	unknown	unknown	CD74:952,TLR7:931,COL18A1:927,HLA-DRA:918,HSPG2:918,HLA-DRB1:915,HLA-DPB1:913,HLA-DRB5:908,HLA-DQA2:906,COL15A1:903	NA
ReQTL_cis_star	1:150765721_C>T	ENSG00000143452	HORMAD1	3	nerve;skinexp;skinnonexp	1.84123852545718e-17;6.06837675438189e-08;1.56053226661255e-06	3.0984570750578e-14;2.3345003963518e-05;0.000549233272571003	7	3;2;2	NM_001199739.1	5-prime-UTR	1136774	none	NA	NA	unknown	NA	2.8	9.202	C	CTSS	by-frequency,by-cluster,by-1000G,by-other-pop	none	none	unknown	24	none	hsa04142:Lysosome;hsa04612:AntigenProcessingAndPresentation	none	unknown	unknown	CD74:952,TLR7:931,COL18A1:927,HLA-DRA:918,HSPG2:918,HLA-DRB1:915,HLA-DPB1:913,HLA-DRB5:908,HLA-DQA2:906,COL15A1:903	NA
ReQTL_cis_star	1:150765721_C>T	ENSG00000143457	GOLPH3L	3	nerve;skinexp;skinnonexp	7.75287134060501e-12;5.00986199441674e-05;8.39394845489564e-06	5.81195129301434e-09;0.00836308532408504;0.00234130525362166	7	3;2;2	NM_001199739.1	5-prime-UTR	1136774	none	NA	NA	unknown	NA	2.8	9.202	C	CTSS	by-frequency,by-cluster,by-1000G,by-other-pop	none	none	unknown	24	none	hsa04142:Lysosome;hsa04612:AntigenProcessingAndPresentation	none	unknown	unknown	CD74:952,TLR7:931,COL18A1:927,HLA-DRA:918,HSPG2:918,HLA-DRB1:915,HLA-DPB1:913,HLA-DRB5:908,HLA-DQA2:906,COL15A1:903	NA
ReQTL_cis_star	1:150765724_A>G	ENSG00000143412	ANXA9	1	nerve	0.000470278	0.0458715	8	4;2;2	NM_001199739.1	5-prime-UTR	3754212	none	NA	NA	unknown	NA	-6.95	5.399	A	CTSS	by-frequency,by-cluster,by-1000G	none	none	unknown	27	none	hsa04142:Lysosome;hsa04612:AntigenProcessingAndPresentation	none	unknown	unknown	CD74:952,TLR7:931,COL18A1:927,HLA-DRA:918,HSPG2:918,HLA-DRB1:915,HLA-DPB1:913,HLA-DRB5:908,HLA-DQA2:906,COL15A1:903	NA
ReQTL_cis_star	1:150765724_A>G	ENSG00000143437	ARNT	1	nerve	0.000478869	0.0465208	8	4;2;2	NM_001199739.1	5-prime-UTR	3754212	none	NA	NA	unknown	NA	-6.95	5.399	A	CTSS	by-frequency,by-cluster,by-1000G	none	none	unknown	27	none	hsa04142:Lysosome;hsa04612:AntigenProcessingAndPresentation	none	unknown	unknown	CD74:952,TLR7:931,COL18A1:927,HLA-DRA:918,HSPG2:918,HLA-DRB1:915,HLA-DPB1:913,HLA-DRB5:908,HLA-DQA2:906,COL15A1:903	NA
ReQTL_cis_star	1:150765724_A>G	ENSG00000143452	HORMAD1	3	nerve;skinexp;skinnonexp	3.29641559505757e-32;8.564162030353e-11;1.51886419920646e-09	3.80382552223679e-28;5.88332275960509e-08;1.14587607893637e-06	8	4;2;2	NM_001199739.1	5-prime-UTR	3754212	none	NA	NA	unknown	NA	-6.95	5.399	A	CTSS	by-frequency,by-cluster,by-1000G	none	none	unknown	27	none	hsa04142:Lysosome;hsa04612:AntigenProcessingAndPresentation	none	unknown	unknown	CD74:952,TLR7:931,COL18A1:927,HLA-DRA:918,HSPG2:918,HLA-DRB1:915,HLA-DPB1:913,HLA-DRB5:908,HLA-DQA2:906,COL15A1:903	NA
ReQTL_cis_star	1:150765724_A>G	ENSG00000143457	GOLPH3L	3	nerve;skinexp;skinnonexp	2.56316881011279e-20;2.24095421965196e-08;4.22379477885267e-05	6.24763910862479e-17;9.51508880358184e-06;0.00914664108290177	8	4;2;2	NM_001199739.1	5-prime-UTR	3754212	none	NA	NA	unknown	NA	-6.95	5.399	A	CTSS	by-frequency,by-cluster,by-1000G	none	none	unknown	27	none	hsa04142:Lysosome;hsa04612:AntigenProcessingAndPresentation	none	unknown	unknown	CD74:952,TLR7:931,COL18A1:927,HLA-DRA:918,HSPG2:918,HLA-DRB1:915,HLA-DPB1:913,HLA-DRB5:908,HLA-DQA2:906,COL15A1:903	NA
ReQTL_cis_star	1:150810321_C>T	ENSG00000143437	ARNT	1	nerve	6.49e-08	2.23e-05	7	3;3;1	NM_001197325.1	3-prime-UTR	10847	none	NA	NA	unknown	NA	1.13	18.24	C	ARNT	by-frequency,by-cluster,by-2hit-2allele,by-hapmap,by-1000G	none	none	unknown	1790	none	hsa05200:PathwaysInCancer;hsa05211:RenalCellCarcinoma	none	unknown	unknown	EPAS1:998,HIF1A:992,HIF3A:988,AHR:981,VEGFA:978,EP300:964,LDHA:961,EPO:961,AKT1:960,EGLN1:957	NA
ReQTL_cis_star	1:150810321_C>T	ENSG00000143452	HORMAD1	2	skinexp;skinnonexp	2.72685220080072e-05;6.52975745092956e-05	0.00500426848698659;0.0130645573126147	7	3;3;1	NM_001197325.1	3-prime-UTR	10847	none	NA	NA	unknown	NA	1.13	18.24	C	ARNT	by-frequency,by-cluster,by-2hit-2allele,by-hapmap,by-1000G	none	none	unknown	1790	none	hsa05200:PathwaysInCancer;hsa05211:RenalCellCarcinoma	none	unknown	unknown	EPAS1:998,HIF1A:992,HIF3A:988,AHR:981,VEGFA:978,EP300:964,LDHA:961,EPO:961,AKT1:960,EGLN1:957	NA
ReQTL_cis_star	1:150810321_C>T	ENSG00000143457	GOLPH3L	1	skinexp	8.19e-06	0.00179333	7	3;3;1	NM_001197325.1	3-prime-UTR	10847	none	NA	NA	unknown	NA	1.13	18.24	C	ARNT	by-frequency,by-cluster,by-2hit-2allele,by-hapmap,by-1000G	none	none	unknown	1790	none	hsa05200:PathwaysInCancer;hsa05211:RenalCellCarcinoma	none	unknown	unknown	EPAS1:998,HIF1A:992,HIF3A:988,AHR:981,VEGFA:978,EP300:964,LDHA:961,EPO:961,AKT1:960,EGLN1:957	NA
ReQTL_cis_star	1:150810321_C>T	ENSG00000143458	GABPB2	2	nerve;skinexp	0.000239883473622711;0.000110206259184363	0.0269036051056979;0.0161033616192955	7	3;3;1	NM_001197325.1	3-prime-UTR	10847	none	NA	NA	unknown	NA	1.13	18.24	C	ARNT	by-frequency,by-cluster,by-2hit-2allele,by-hapmap,by-1000G	none	none	unknown	1790	none	hsa05200:PathwaysInCancer;hsa05211:RenalCellCarcinoma	none	unknown	unknown	EPAS1:998,HIF1A:992,HIF3A:988,AHR:981,VEGFA:978,EP300:964,LDHA:961,EPO:961,AKT1:960,EGLN1:957	NA
ReQTL_cis_star	1:150810321_C>T	ENSG00000266472	MRPS21	1	nerve	9.17e-05	0.0122322	7	3;3;1	NM_001197325.1	3-prime-UTR	10847	none	NA	NA	unknown	NA	1.13	18.24	C	ARNT	by-frequency,by-cluster,by-2hit-2allele,by-hapmap,by-1000G	none	none	unknown	1790	none	hsa05200:PathwaysInCancer;hsa05211:RenalCellCarcinoma	none	unknown	unknown	EPAS1:998,HIF1A:992,HIF3A:988,AHR:981,VEGFA:978,EP300:964,LDHA:961,EPO:961,AKT1:960,EGLN1:957	NA
ReQTL_cis_star	1:150830520_T>C	ENSG00000143452	HORMAD1	1	nerve	2.4e-17	4e-14	2	2	NM_001197325.1	intron	10305711	none	NA	NA	unknown	NA	-0.685	5.152	T	ARNT	by-frequency,by-cluster,by-1000G	none	none	unknown	538	none	hsa05200:PathwaysInCancer;hsa05211:RenalCellCarcinoma	none	unknown	unknown	EPAS1:998,HIF1A:992,HIF3A:988,AHR:981,VEGFA:978,EP300:964,LDHA:961,EPO:961,AKT1:960,EGLN1:957	NA
ReQTL_cis_star	1:150830520_T>C	ENSG00000143457	GOLPH3L	1	nerve	1.5e-15	1.94e-12	2	2	NM_001197325.1	intron	10305711	none	NA	NA	unknown	NA	-0.685	5.152	T	ARNT	by-frequency,by-cluster,by-1000G	none	none	unknown	538	none	hsa05200:PathwaysInCancer;hsa05211:RenalCellCarcinoma	none	unknown	unknown	EPAS1:998,HIF1A:992,HIF3A:988,AHR:981,VEGFA:978,EP300:964,LDHA:961,EPO:961,AKT1:960,EGLN1:957	NA
ReQTL_cis_star	1:150836413_C>G	ENSG00000143379	SETDB1	3	nerve;skinexp;skinnonexp	4.12471113420347e-05;1.9446216897795e-05;9.79204833259532e-06	0.00625971465880069;0.00375473185475253;0.00267045410870544	13	4;5;4	NM_001197325.1	synonymous	2228099	VAL	174/774	522	unknown	NA	1.05	9.256	G	ARNT	by-frequency,by-cluster,by-2hit-2allele,by-hapmap,by-1000G,by-other-pop	none	none	unknown	81	none	hsa05200:PathwaysInCancer;hsa05211:RenalCellCarcinoma	none	AA:G=2239/C=2167,EA:G=3164/C=5436	AFR:G=5209/C=5117,NFE:G=24624/C=41844,EAS:G=3141/C=5465,SAS:G=8940/C=7534,FIN:G=2335/C=4257,AMR:G=4862/C=6602,OTH:G=346/C=562	EPAS1:998,HIF1A:992,HIF3A:988,AHR:981,VEGFA:978,EP300:964,LDHA:961,EPO:961,AKT1:960,EGLN1:957	NP_001184254.1
ReQTL_cis_star	1:150836413_C>G	ENSG00000143412	ANXA9	1	skinexp	0.000122879	0.0176334	13	4;5;4	NM_001197325.1	synonymous	2228099	VAL	174/774	522	unknown	NA	1.05	9.256	G	ARNT	by-frequency,by-cluster,by-2hit-2allele,by-hapmap,by-1000G,by-other-pop	none	none	unknown	81	none	hsa05200:PathwaysInCancer;hsa05211:RenalCellCarcinoma	none	AA:G=2239/C=2167,EA:G=3164/C=5436	AFR:G=5209/C=5117,NFE:G=24624/C=41844,EAS:G=3141/C=5465,SAS:G=8940/C=7534,FIN:G=2335/C=4257,AMR:G=4862/C=6602,OTH:G=346/C=562	EPAS1:998,HIF1A:992,HIF3A:988,AHR:981,VEGFA:978,EP300:964,LDHA:961,EPO:961,AKT1:960,EGLN1:957	NP_001184254.1
ReQTL_cis_star	1:150836413_C>G	ENSG00000143437	ARNT	1	nerve	0.000497651	0.0479147	13	4;5;4	NM_001197325.1	synonymous	2228099	VAL	174/774	522	unknown	NA	1.05	9.256	G	ARNT	by-frequency,by-cluster,by-2hit-2allele,by-hapmap,by-1000G,by-other-pop	none	none	unknown	81	none	hsa05200:PathwaysInCancer;hsa05211:RenalCellCarcinoma	none	AA:G=2239/C=2167,EA:G=3164/C=5436	AFR:G=5209/C=5117,NFE:G=24624/C=41844,EAS:G=3141/C=5465,SAS:G=8940/C=7534,FIN:G=2335/C=4257,AMR:G=4862/C=6602,OTH:G=346/C=562	EPAS1:998,HIF1A:992,HIF3A:988,AHR:981,VEGFA:978,EP300:964,LDHA:961,EPO:961,AKT1:960,EGLN1:957	NP_001184254.1
ReQTL_cis_star	1:150836413_C>G	ENSG00000143452	HORMAD1	3	nerve;skinexp;skinnonexp	1.66238896456813e-34;2.56946960300143e-37;2.6855927955403e-28	2.8603890800531e-30;3.95052301646693e-33;2.89385427126981e-24	13	4;5;4	NM_001197325.1	synonymous	2228099	VAL	174/774	522	unknown	NA	1.05	9.256	G	ARNT	by-frequency,by-cluster,by-2hit-2allele,by-hapmap,by-1000G,by-other-pop	none	none	unknown	81	none	hsa05200:PathwaysInCancer;hsa05211:RenalCellCarcinoma	none	AA:G=2239/C=2167,EA:G=3164/C=5436	AFR:G=5209/C=5117,NFE:G=24624/C=41844,EAS:G=3141/C=5465,SAS:G=8940/C=7534,FIN:G=2335/C=4257,AMR:G=4862/C=6602,OTH:G=346/C=562	EPAS1:998,HIF1A:992,HIF3A:988,AHR:981,VEGFA:978,EP300:964,LDHA:961,EPO:961,AKT1:960,EGLN1:957	NP_001184254.1
ReQTL_cis_star	1:150836413_C>G	ENSG00000143457	GOLPH3L	3	nerve;skinexp;skinnonexp	3.62068548032157e-23;7.99446951160069e-28;7.65987195808955e-15	1.29026765525198e-19;4.44206050033956e-24;1.44177408355734e-11	13	4;5;4	NM_001197325.1	synonymous	2228099	VAL	174/774	522	unknown	NA	1.05	9.256	G	ARNT	by-frequency,by-cluster,by-2hit-2allele,by-hapmap,by-1000G,by-other-pop	none	none	unknown	81	none	hsa05200:PathwaysInCancer;hsa05211:RenalCellCarcinoma	none	AA:G=2239/C=2167,EA:G=3164/C=5436	AFR:G=5209/C=5117,NFE:G=24624/C=41844,EAS:G=3141/C=5465,SAS:G=8940/C=7534,FIN:G=2335/C=4257,AMR:G=4862/C=6602,OTH:G=346/C=562	EPAS1:998,HIF1A:992,HIF3A:988,AHR:981,VEGFA:978,EP300:964,LDHA:961,EPO:961,AKT1:960,EGLN1:957	NP_001184254.1
ReQTL_cis_star	1:150836413_C>G	ENSG00000163131	CTSS	2	skinexp;skinnonexp	8.66234535894499e-05;0.000152614045940262	0.0132177600086757;0.0257359081960809	13	4;5;4	NM_001197325.1	synonymous	2228099	VAL	174/774	522	unknown	NA	1.05	9.256	G	ARNT	by-frequency,by-cluster,by-2hit-2allele,by-hapmap,by-1000G,by-other-pop	none	none	unknown	81	none	hsa05200:PathwaysInCancer;hsa05211:RenalCellCarcinoma	none	AA:G=2239/C=2167,EA:G=3164/C=5436	AFR:G=5209/C=5117,NFE:G=24624/C=41844,EAS:G=3141/C=5465,SAS:G=8940/C=7534,FIN:G=2335/C=4257,AMR:G=4862/C=6602,OTH:G=346/C=562	EPAS1:998,HIF1A:992,HIF3A:988,AHR:981,VEGFA:978,EP300:964,LDHA:961,EPO:961,AKT1:960,EGLN1:957	NP_001184254.1
ReQTL_cis_star	1:150944181_C>T	ENSG00000143379	SETDB1	1	nerve	2.92e-05	0.00467797	8	4;2;2	NM_001145415.1	intron	2271076	none	NA	NA	unknown	NA	-2.41	9.993	T	SETDB1	by-frequency,by-cluster,by-2hit-2allele,by-1000G,by-other-pop	none	none	unknown	186	none	hsa00310:LysineDegradation	none	unknown	unknown	ATF7IP:992,CHD7:952,HIST2H3A:950,CAMKMT:923,PPARG:912,NLK:909,PLOD2:900,PLOD1:900,PLOD3:900,ATF7IP2:871	NA
ReQTL_cis_star	1:150944181_C>T	ENSG00000143418	CERS2	1	nerve	0.000512079	0.0489795	8	4;2;2	NM_001145415.1	intron	2271076	none	NA	NA	unknown	NA	-2.41	9.993	T	SETDB1	by-frequency,by-cluster,by-2hit-2allele,by-1000G,by-other-pop	none	none	unknown	186	none	hsa00310:LysineDegradation	none	unknown	unknown	ATF7IP:992,CHD7:952,HIST2H3A:950,CAMKMT:923,PPARG:912,NLK:909,PLOD2:900,PLOD1:900,PLOD3:900,ATF7IP2:871	NA
ReQTL_cis_star	1:150944181_C>T	ENSG00000143452	HORMAD1	3	nerve;skinexp;skinnonexp	1.04322636280345e-10;5.42476911229653e-12;3.31638063394724e-12	6.43802176134003e-08;4.58233983092238e-09;4.13814194710934e-09	8	4;2;2	NM_001145415.1	intron	2271076	none	NA	NA	unknown	NA	-2.41	9.993	T	SETDB1	by-frequency,by-cluster,by-2hit-2allele,by-1000G,by-other-pop	none	none	unknown	186	none	hsa00310:LysineDegradation	none	unknown	unknown	ATF7IP:992,CHD7:952,HIST2H3A:950,CAMKMT:923,PPARG:912,NLK:909,PLOD2:900,PLOD1:900,PLOD3:900,ATF7IP2:871	NA
ReQTL_cis_star	1:150944181_C>T	ENSG00000143457	GOLPH3L	3	nerve;skinexp;skinnonexp	1.62137555379388e-08;1.30994101494842e-12;6.23211701440701e-08	6.39988425427732e-06;1.21475930017994e-09;3.2597817957843e-05	8	4;2;2	NM_001145415.1	intron	2271076	none	NA	NA	unknown	NA	-2.41	9.993	T	SETDB1	by-frequency,by-cluster,by-2hit-2allele,by-1000G,by-other-pop	none	none	unknown	186	none	hsa00310:LysineDegradation	none	unknown	unknown	ATF7IP:992,CHD7:952,HIST2H3A:950,CAMKMT:923,PPARG:912,NLK:909,PLOD2:900,PLOD1:900,PLOD3:900,ATF7IP2:871	NA
ReQTL_cis_star	1:150958986_G>A	ENSG00000143452	HORMAD1	1	nerve	2.59e-05	0.00421617	2	2	NM_001145415.1	intron	2272214	none	NA	NA	unknown	NA	-2.19	2.962	G	SETDB1	by-frequency,by-cluster,by-2hit-2allele,by-1000G	none	none	unknown	190	none	hsa00310:LysineDegradation	none	unknown	unknown	ATF7IP:992,CHD7:952,HIST2H3A:950,CAMKMT:923,PPARG:912,NLK:909,PLOD2:900,PLOD1:900,PLOD3:900,ATF7IP2:871	NA
ReQTL_cis_star	1:150958986_G>A	ENSG00000143457	GOLPH3L	1	nerve	3.82e-05	0.00586276	2	2	NM_001145415.1	intron	2272214	none	NA	NA	unknown	NA	-2.19	2.962	G	SETDB1	by-frequency,by-cluster,by-2hit-2allele,by-1000G	none	none	unknown	190	none	hsa00310:LysineDegradation	none	unknown	unknown	ATF7IP:992,CHD7:952,HIST2H3A:950,CAMKMT:923,PPARG:912,NLK:909,PLOD2:900,PLOD1:900,PLOD3:900,ATF7IP2:871	NA
ReQTL_cis_star	1:150963396_A>G	ENSG00000143379	SETDB1	3	nerve;skinexp;skinnonexp	0.000204794601119854;3.03608280898347e-06;3.74365490498193e-06	0.0236985877276144;0.000754275080705017;0.00116887173435061	12	3;5;4	NM_001145415.1	intron	2280627	none	NA	NA	unknown	NA	-8.42	10.72	A	SETDB1	by-frequency,by-cluster,by-2hit-2allele,by-hapmap,by-1000G,by-other-pop	none	none	unknown	132	none	hsa00310:LysineDegradation	none	unknown	unknown	ATF7IP:992,CHD7:952,HIST2H3A:950,CAMKMT:923,PPARG:912,NLK:909,PLOD2:900,PLOD1:900,PLOD3:900,ATF7IP2:871	NA
ReQTL_cis_star	1:150963396_A>G	ENSG00000143412	ANXA9	1	skinexp	6.35e-05	0.0102056	12	3;5;4	NM_001145415.1	intron	2280627	none	NA	NA	unknown	NA	-8.42	10.72	A	SETDB1	by-frequency,by-cluster,by-2hit-2allele,by-hapmap,by-1000G,by-other-pop	none	none	unknown	132	none	hsa00310:LysineDegradation	none	unknown	unknown	ATF7IP:992,CHD7:952,HIST2H3A:950,CAMKMT:923,PPARG:912,NLK:909,PLOD2:900,PLOD1:900,PLOD3:900,ATF7IP2:871	NA
ReQTL_cis_star	1:150963396_A>G	ENSG00000143452	HORMAD1	3	nerve;skinexp;skinnonexp	8.20425956098644e-27;1.4020950125619e-29;3.22215679131442e-19	4.49447003613345e-23;9.20882051363396e-26;1.11139343638956e-15	12	3;5;4	NM_001145415.1	intron	2280627	none	NA	NA	unknown	NA	-8.42	10.72	A	SETDB1	by-frequency,by-cluster,by-2hit-2allele,by-hapmap,by-1000G,by-other-pop	none	none	unknown	132	none	hsa00310:LysineDegradation	none	unknown	unknown	ATF7IP:992,CHD7:952,HIST2H3A:950,CAMKMT:923,PPARG:912,NLK:909,PLOD2:900,PLOD1:900,PLOD3:900,ATF7IP2:871	NA
ReQTL_cis_star	1:150963396_A>G	ENSG00000143457	GOLPH3L	3	nerve;skinexp;skinnonexp	1.48306545278725e-17;1.0822611088059e-23;7.22528628641924e-11	2.53533395886487e-14;3.759398592941e-20;7.03813010586699e-08	12	3;5;4	NM_001145415.1	intron	2280627	none	NA	NA	unknown	NA	-8.42	10.72	A	SETDB1	by-frequency,by-cluster,by-2hit-2allele,by-hapmap,by-1000G,by-other-pop	none	none	unknown	132	none	hsa00310:LysineDegradation	none	unknown	unknown	ATF7IP:992,CHD7:952,HIST2H3A:950,CAMKMT:923,PPARG:912,NLK:909,PLOD2:900,PLOD1:900,PLOD3:900,ATF7IP2:871	NA
ReQTL_cis_star	1:150963396_A>G	ENSG00000163131	CTSS	2	skinexp;skinnonexp	0.000354740432012625;5.59502891588935e-05	0.0410274283248008;0.0115031717373785	12	3;5;4	NM_001145415.1	intron	2280627	none	NA	NA	unknown	NA	-8.42	10.72	A	SETDB1	by-frequency,by-cluster,by-2hit-2allele,by-hapmap,by-1000G,by-other-pop	none	none	unknown	132	none	hsa00310:LysineDegradation	none	unknown	unknown	ATF7IP:992,CHD7:952,HIST2H3A:950,CAMKMT:923,PPARG:912,NLK:909,PLOD2:900,PLOD1:900,PLOD3:900,ATF7IP2:871	NA
ReQTL_cis_star	1:150966095_G>A	ENSG00000143379	SETDB1	2	skinexp;skinnonexp	5.69149033292423e-06;2.38062766025845e-06	0.0013081653404939;0.000789304553528645	12	4;4;4	NM_022075.4	3-prime-UTR	8444	none	NA	NA	unknown	NA	3.38	0.09	G	CERS2	by-frequency,by-cluster,by-2hit-2allele,by-hapmap,by-1000G,by-other-pop	none	none	unknown	194	none	unknown	none	unknown	unknown	SPHK1:956,SPHK2:956,DEGS1:954,DEGS2:949,KDSR:949,UGCG:943,SGPP2:943,PLPP3:936,SGPP1:935,SMPD2:935	NA
ReQTL_cis_star	1:150966095_G>A	ENSG00000143412	ANXA9	1	skinexp	1.83e-06	0.000486916	12	4;4;4	NM_022075.4	3-prime-UTR	8444	none	NA	NA	unknown	NA	3.38	0.09	G	CERS2	by-frequency,by-cluster,by-2hit-2allele,by-hapmap,by-1000G,by-other-pop	none	none	unknown	194	none	unknown	none	unknown	unknown	SPHK1:956,SPHK2:956,DEGS1:954,DEGS2:949,KDSR:949,UGCG:943,SGPP2:943,PLPP3:936,SGPP1:935,SMPD2:935	NA
ReQTL_cis_star	1:150966095_G>A	ENSG00000143418	CERS2	1	nerve	0.000140873	0.0174785	12	4;4;4	NM_022075.4	3-prime-UTR	8444	none	NA	NA	unknown	NA	3.38	0.09	G	CERS2	by-frequency,by-cluster,by-2hit-2allele,by-hapmap,by-1000G,by-other-pop	none	none	unknown	194	none	unknown	none	unknown	unknown	SPHK1:956,SPHK2:956,DEGS1:954,DEGS2:949,KDSR:949,UGCG:943,SGPP2:943,PLPP3:936,SGPP1:935,SMPD2:935	NA
ReQTL_cis_star	1:150966095_G>A	ENSG00000143452	HORMAD1	3	nerve;skinexp;skinnonexp	1.23198273025e-39;1.87236822509169e-38;3.37569198493329e-29	4.65257158094611e-35;3.47026137526882e-34;4.20837226171724e-25	12	4;4;4	NM_022075.4	3-prime-UTR	8444	none	NA	NA	unknown	NA	3.38	0.09	G	CERS2	by-frequency,by-cluster,by-2hit-2allele,by-hapmap,by-1000G,by-other-pop	none	none	unknown	194	none	unknown	none	unknown	unknown	SPHK1:956,SPHK2:956,DEGS1:954,DEGS2:949,KDSR:949,UGCG:943,SGPP2:943,PLPP3:936,SGPP1:935,SMPD2:935	NA
ReQTL_cis_star	1:150966095_G>A	ENSG00000143457	GOLPH3L	3	nerve;skinexp;skinnonexp	9.69161123344036e-25;3.97562656085853e-26;1.6752187418954e-16	4.10221498144087e-21;1.80200101893118e-22;4.03223410687219e-13	12	4;4;4	NM_022075.4	3-prime-UTR	8444	none	NA	NA	unknown	NA	3.38	0.09	G	CERS2	by-frequency,by-cluster,by-2hit-2allele,by-hapmap,by-1000G,by-other-pop	none	none	unknown	194	none	unknown	none	unknown	unknown	SPHK1:956,SPHK2:956,DEGS1:954,DEGS2:949,KDSR:949,UGCG:943,SGPP2:943,PLPP3:936,SGPP1:935,SMPD2:935	NA
ReQTL_cis_star	1:150966095_G>A	ENSG00000163131	CTSS	1	skinnonexp	6.85e-05	0.0135906	12	4;4;4	NM_022075.4	3-prime-UTR	8444	none	NA	NA	unknown	NA	3.38	0.09	G	CERS2	by-frequency,by-cluster,by-2hit-2allele,by-hapmap,by-1000G,by-other-pop	none	none	unknown	194	none	unknown	none	unknown	unknown	SPHK1:956,SPHK2:956,DEGS1:954,DEGS2:949,KDSR:949,UGCG:943,SGPP2:943,PLPP3:936,SGPP1:935,SMPD2:935	NA
ReQTL_cis_star	1:150966095_G>A	ENSG00000196407	THEM5	1	nerve	0.000517362	0.0493532	12	4;4;4	NM_022075.4	3-prime-UTR	8444	none	NA	NA	unknown	NA	3.38	0.09	G	CERS2	by-frequency,by-cluster,by-2hit-2allele,by-hapmap,by-1000G,by-other-pop	none	none	unknown	194	none	unknown	none	unknown	unknown	SPHK1:956,SPHK2:956,DEGS1:954,DEGS2:949,KDSR:949,UGCG:943,SGPP2:943,PLPP3:936,SGPP1:935,SMPD2:935	NA
ReQTL_cis_star	1:150966401_A>G	ENSG00000143434	SEMA6C	1	nerve	0.000191185	0.0224152	1	1	NM_022075.4	intron	41308401	none	NA	NA	unknown	NA	0.195	0.009	A	CERS2	by-frequency,by-cluster,by-1000G	none	none	unknown	73	none	unknown	none	unknown	unknown	SPHK1:956,SPHK2:956,DEGS1:954,DEGS2:949,KDSR:949,UGCG:943,SGPP2:943,PLPP3:936,SGPP1:935,SMPD2:935	NA
ReQTL_cis_star	1:150967268_C>A	ENSG00000143379	SETDB1	1	nerve	0.0002213	0.0252232	5	3;2	NM_022075.4	intron	11204750	none	NA	NA	unknown	NA	-1.94	2.836	C	CERS2	by-frequency,by-cluster,by-2hit-2allele,by-hapmap,by-1000G	none	none	unknown	64	none	unknown	none	unknown	unknown	SPHK1:956,SPHK2:956,DEGS1:954,DEGS2:949,KDSR:949,UGCG:943,SGPP2:943,PLPP3:936,SGPP1:935,SMPD2:935	NA
ReQTL_cis_star	1:150967268_C>A	ENSG00000143452	HORMAD1	2	nerve;skinexp	1.26880534981172e-36;8.33056661383845e-06	2.92821947548159e-32;0.00181851443956772	5	3;2	NM_022075.4	intron	11204750	none	NA	NA	unknown	NA	-1.94	2.836	C	CERS2	by-frequency,by-cluster,by-2hit-2allele,by-hapmap,by-1000G	none	none	unknown	64	none	unknown	none	unknown	unknown	SPHK1:956,SPHK2:956,DEGS1:954,DEGS2:949,KDSR:949,UGCG:943,SGPP2:943,PLPP3:936,SGPP1:935,SMPD2:935	NA
ReQTL_cis_star	1:150967268_C>A	ENSG00000143457	GOLPH3L	2	nerve;skinexp	3.96915847500473e-23;0.000139871609235304	1.40241895396711e-19;0.0195986473591809	5	3;2	NM_022075.4	intron	11204750	none	NA	NA	unknown	NA	-1.94	2.836	C	CERS2	by-frequency,by-cluster,by-2hit-2allele,by-hapmap,by-1000G	none	none	unknown	64	none	unknown	none	unknown	unknown	SPHK1:956,SPHK2:956,DEGS1:954,DEGS2:949,KDSR:949,UGCG:943,SGPP2:943,PLPP3:936,SGPP1:935,SMPD2:935	NA
ReQTL_cis_star	1:150968149_T>G	ENSG00000143412	ANXA9	2	skinexp;skinnonexp	1.3399749728121e-06;4.7386792136762e-05	0.000371205853506883;0.0100525556181629	9	2;5;2	NM_022075.4	missense	267738	GLU,ALA	115/381	344	0.863	107	4.9	32	T	CERS2	by-frequency,by-cluster,by-1000G	none	none	http://www.ncbi.nlm.nih.gov/pubmed?term=28898252,28240269,28452372,23585552,30275531,30604766	53	none	unknown	none	AA:G=176/T=4230,EA:G=1821/T=6779	AFR:A=0/G=371/T=10003,NFE:A=1/G=13442/T=53169,EAS:A=0/G=315/T=8309,SAS:A=0/G=1285/T=15217,FIN:A=0/G=1255/T=5355,AMR:A=0/G=988/T=10582,OTH:A=0/G=146/T=762	SPHK1:956,SPHK2:956,DEGS1:954,DEGS2:949,KDSR:949,UGCG:943,SGPP2:943,PLPP3:936,SGPP1:935,SMPD2:935	NP_071358.1
ReQTL_cis_star	1:150968149_T>G	ENSG00000143452	HORMAD1	2	nerve;skinexp	5.51515799347363e-08;9.14238454294857e-08	1.9292092985572e-05;3.36677517877045e-05	9	2;5;2	NM_022075.4	missense	267738	GLU,ALA	115/381	344	0.863	107	4.9	32	T	CERS2	by-frequency,by-cluster,by-1000G	none	none	http://www.ncbi.nlm.nih.gov/pubmed?term=28898252,28240269,28452372,23585552,30275531,30604766	53	none	unknown	none	AA:G=176/T=4230,EA:G=1821/T=6779	AFR:A=0/G=371/T=10003,NFE:A=1/G=13442/T=53169,EAS:A=0/G=315/T=8309,SAS:A=0/G=1285/T=15217,FIN:A=0/G=1255/T=5355,AMR:A=0/G=988/T=10582,OTH:A=0/G=146/T=762	SPHK1:956,SPHK2:956,DEGS1:954,DEGS2:949,KDSR:949,UGCG:943,SGPP2:943,PLPP3:936,SGPP1:935,SMPD2:935	NP_071358.1
ReQTL_cis_star	1:150968149_T>G	ENSG00000143457	GOLPH3L	3	nerve;skinexp;skinnonexp	1.06515039008601e-06;8.75486447804356e-05;6.17225049615366e-07	0.000266049535219922;0.0133354598401204;0.000244783266099763	9	2;5;2	NM_022075.4	missense	267738	GLU,ALA	115/381	344	0.863	107	4.9	32	T	CERS2	by-frequency,by-cluster,by-1000G	none	none	http://www.ncbi.nlm.nih.gov/pubmed?term=28898252,28240269,28452372,23585552,30275531,30604766	53	none	unknown	none	AA:G=176/T=4230,EA:G=1821/T=6779	AFR:A=0/G=371/T=10003,NFE:A=1/G=13442/T=53169,EAS:A=0/G=315/T=8309,SAS:A=0/G=1285/T=15217,FIN:A=0/G=1255/T=5355,AMR:A=0/G=988/T=10582,OTH:A=0/G=146/T=762	SPHK1:956,SPHK2:956,DEGS1:954,DEGS2:949,KDSR:949,UGCG:943,SGPP2:943,PLPP3:936,SGPP1:935,SMPD2:935	NP_071358.1
ReQTL_cis_star	1:150968149_T>G	ENSG00000143458	GABPB2	1	skinexp	0.000110423	0.0161288	9	2;5;2	NM_022075.4	missense	267738	GLU,ALA	115/381	344	0.863	107	4.9	32	T	CERS2	by-frequency,by-cluster,by-1000G	none	none	http://www.ncbi.nlm.nih.gov/pubmed?term=28898252,28240269,28452372,23585552,30275531,30604766	53	none	unknown	none	AA:G=176/T=4230,EA:G=1821/T=6779	AFR:A=0/G=371/T=10003,NFE:A=1/G=13442/T=53169,EAS:A=0/G=315/T=8309,SAS:A=0/G=1285/T=15217,FIN:A=0/G=1255/T=5355,AMR:A=0/G=988/T=10582,OTH:A=0/G=146/T=762	SPHK1:956,SPHK2:956,DEGS1:954,DEGS2:949,KDSR:949,UGCG:943,SGPP2:943,PLPP3:936,SGPP1:935,SMPD2:935	NP_071358.1
ReQTL_cis_star	1:150968149_T>G	ENSG00000163131	CTSS	1	skinexp	2.04e-05	0.00390745	9	2;5;2	NM_022075.4	missense	267738	GLU,ALA	115/381	344	0.863	107	4.9	32	T	CERS2	by-frequency,by-cluster,by-1000G	none	none	http://www.ncbi.nlm.nih.gov/pubmed?term=28898252,28240269,28452372,23585552,30275531,30604766	53	none	unknown	none	AA:G=176/T=4230,EA:G=1821/T=6779	AFR:A=0/G=371/T=10003,NFE:A=1/G=13442/T=53169,EAS:A=0/G=315/T=8309,SAS:A=0/G=1285/T=15217,FIN:A=0/G=1255/T=5355,AMR:A=0/G=988/T=10582,OTH:A=0/G=146/T=762	SPHK1:956,SPHK2:956,DEGS1:954,DEGS2:949,KDSR:949,UGCG:943,SGPP2:943,PLPP3:936,SGPP1:935,SMPD2:935	NP_071358.1
ReQTL_cis_star	1:150986360_A>G	ENSG00000143452	HORMAD1	1	skinexp	6.51e-08	2.49e-05	3	2;1	NM_003568.2	missense	267733	ASP,GLY	166/346	497	0.99	94	5.1	14.34	A	ANXA9	by-frequency,by-cluster,by-hapmap,by-1000G	none	none	http://www.ncbi.nlm.nih.gov/pubmed?term=24097068,28334899,30696823	25	none	unknown	none	AA:G=271/A=4135,EA:G=1332/A=7268	AFR:G=600/A=9690,NFE:G=10110/A=56368,EAS:G=311/A=8319,SAS:G=1135/A=15325,FIN:G=919/A=5685,AMR:G=909/A=10605,OTH:G=124/A=778	none	NP_003559.2
ReQTL_cis_star	1:150986360_A>G	ENSG00000143457	GOLPH3L	2	skinexp;skinnonexp	2.37965787661929e-06;0.000123244742276829	0.000610824770762072;0.0217777525199118	3	2;1	NM_003568.2	missense	267733	ASP,GLY	166/346	497	0.99	94	5.1	14.34	A	ANXA9	by-frequency,by-cluster,by-hapmap,by-1000G	none	none	http://www.ncbi.nlm.nih.gov/pubmed?term=24097068,28334899,30696823	25	none	unknown	none	AA:G=271/A=4135,EA:G=1332/A=7268	AFR:G=600/A=9690,NFE:G=10110/A=56368,EAS:G=311/A=8319,SAS:G=1135/A=15325,FIN:G=919/A=5685,AMR:G=909/A=10605,OTH:G=124/A=778	none	NP_003559.2
ReQTL_cis_star	1:150987874_A>C	ENSG00000143452	HORMAD1	2	skinexp;skinnonexp	9.0052714349958e-10;1.0069377434077e-05	5.08939836493583e-07;0.00273401741686559	4	2;2	NM_003568.2	synonymous	7532008	ALA	205/346	615	unknown	NA	-4.49	2.701	A	ANXA9	by-frequency,by-cluster,by-2hit-2allele,by-1000G	none	none	unknown	3	none	unknown	none	AA:C=1982/A=2424,EA:C=2611/A=5989	AFR:C=4685/A=5715,NFE:C=20813/A=45753,EAS:C=4957/A=3655,SAS:C=9563/A=6889,FIN:C=1725/A=4847,AMR:C=5417/A=6107,OTH:C=360/A=542	none	NP_003559.2
ReQTL_cis_star	1:150987874_A>C	ENSG00000143457	GOLPH3L	2	skinexp;skinnonexp	6.94312530065865e-07;7.41760543406385e-06	0.000207440912945233;0.00210552221685666	4	2;2	NM_003568.2	synonymous	7532008	ALA	205/346	615	unknown	NA	-4.49	2.701	A	ANXA9	by-frequency,by-cluster,by-2hit-2allele,by-1000G	none	none	unknown	3	none	unknown	none	AA:C=1982/A=2424,EA:C=2611/A=5989	AFR:C=4685/A=5715,NFE:C=20813/A=45753,EAS:C=4957/A=3655,SAS:C=9563/A=6889,FIN:C=1725/A=4847,AMR:C=5417/A=6107,OTH:C=360/A=542	none	NP_003559.2
ReQTL_cis_star	1:150996466_C>T	ENSG00000143452	HORMAD1	1	skinexp	3.75e-06	0.000907786	3	2;1	none	downstream-gene	771201	none	NA	NA	unknown	NA	1.05	6.923	C	none	by-frequency,by-cluster,by-1000G	none	none	unknown	902	none	unknown	none	unknown	unknown	none	NA
ReQTL_cis_star	1:150996466_C>T	ENSG00000143457	GOLPH3L	2	skinexp;skinnonexp	0.000262231011155654;3.85062272143684e-05	0.0324744672056988;0.00848251904982148	3	2;1	none	downstream-gene	771201	none	NA	NA	unknown	NA	1.05	6.923	C	none	by-frequency,by-cluster,by-1000G	none	none	unknown	902	none	unknown	none	unknown	unknown	none	NA
ReQTL_cis_star	1:150997116_C>T	ENSG00000143434	SEMA6C	1	skinnonexp	1.75e-06	0.000606461	1	1	NM_001040217.2	3-prime-UTR	75172050	none	NA	NA	unknown	NA	-0.663	4.102	C	MINDY1	by-frequency,by-cluster,by-1000G	none	none	unknown	252	none	unknown	none	unknown	unknown	none	NA
ReQTL_cis_star	1:150998360_T>A	ENSG00000143452	HORMAD1	1	skinexp	1.62e-06	0.000438217	2	2	NM_001040217.2	intron	1673160	none	NA	NA	unknown	NA	-0.816	4.489	T	MINDY1	by-frequency,by-cluster,by-2hit-2allele,by-hapmap,by-1000G,by-other-pop	none	none	unknown	85	none	unknown	none	unknown	unknown	none	NA
ReQTL_cis_star	1:150998360_T>A	ENSG00000143457	GOLPH3L	1	skinexp	0.000108279	0.0158721	2	2	NM_001040217.2	intron	1673160	none	NA	NA	unknown	NA	-0.816	4.489	T	MINDY1	by-frequency,by-cluster,by-2hit-2allele,by-hapmap,by-1000G,by-other-pop	none	none	unknown	85	none	unknown	none	unknown	unknown	none	NA
ReQTL_cis_star	1:15100621_C>T	ENSG00000175147	TMEM51-AS1	1	nerve	5.86e-05	0.00842277	1	1	NM_201628.2	intron	532075	none	NA	NA	unknown	NA	-5.67	3.056	T	KAZN	by-frequency,by-cluster,by-2hit-2allele,by-1000G	none	none	unknown	920	none	unknown	none	unknown	unknown	none	NA
ReQTL_cis_star	1:151034063_C>A	ENSG00000163155	LYSMD1	2	nerve;skinnonexp	1.63836478381317e-05;0.000301842583596176	0.00284260004661143;0.0438104007991006	2	1;1	NM_001303229.1	synonymous	3738476	GLY	215/272	645	unknown	NA	1.6	6.164	A	PRUNE1	by-frequency,by-cluster,by-2hit-2allele,by-hapmap,by-1000G	none	none	unknown	258	none	hsa00230:PurineMetabolism	none	AA:A=3634/C=772,EA:A=7480/C=1120	AFR:G=0/A=8526/C=1878,NFE:G=0/A=57119/C=9611,EAS:G=122/A=7523/C=999,SAS:G=0/A=13192/C=3320,FIN:G=0/A=5467/C=1147,AMR:G=0/A=10075/C=1501,OTH:G=0/A=757/C=151	HDDC3:904	NP_001290158.1
ReQTL_cis_star	1:151037158_T>C	ENSG00000143437	ARNT	1	skinexp	0.00023318	0.0295499	7	6;1	NM_001159642.1	intron	1969442	none	NA	NA	unknown	NA	0.149	5.731	C	BNIPL	by-frequency,by-cluster,by-hapmap,by-1000G	none	none	unknown	155	none	unknown	none	unknown	unknown	GFER:780,ANXA5:758,BCL2:724	NA
ReQTL_cis_star	1:151037158_T>C	ENSG00000143443	C1orf56	2	skinexp;skinnonexp	0.000409519652276058;2.29980602352272e-05	0.0458801774085838;0.00550273571842059	7	6;1	NM_001159642.1	intron	1969442	none	NA	NA	unknown	NA	0.149	5.731	C	BNIPL	by-frequency,by-cluster,by-hapmap,by-1000G	none	none	unknown	155	none	unknown	none	unknown	unknown	GFER:780,ANXA5:758,BCL2:724	NA
ReQTL_cis_star	1:151037158_T>C	ENSG00000143458	GABPB2	1	skinexp	2.48e-05	0.00460778	7	6;1	NM_001159642.1	intron	1969442	none	NA	NA	unknown	NA	0.149	5.731	C	BNIPL	by-frequency,by-cluster,by-hapmap,by-1000G	none	none	unknown	155	none	unknown	none	unknown	unknown	GFER:780,ANXA5:758,BCL2:724	NA
ReQTL_cis_star	1:151037158_T>C	ENSG00000197622	CDC42SE1	1	skinexp	0.000198666	0.0259816	7	6;1	NM_001159642.1	intron	1969442	none	NA	NA	unknown	NA	0.149	5.731	C	BNIPL	by-frequency,by-cluster,by-hapmap,by-1000G	none	none	unknown	155	none	unknown	none	unknown	unknown	GFER:780,ANXA5:758,BCL2:724	NA
ReQTL_cis_star	1:151037158_T>C	ENSG00000213190	MLLT11	1	skinexp	0.00010836	0.0158805	7	6;1	NM_001159642.1	intron	1969442	none	NA	NA	unknown	NA	0.149	5.731	C	BNIPL	by-frequency,by-cluster,by-hapmap,by-1000G	none	none	unknown	155	none	unknown	none	unknown	unknown	GFER:780,ANXA5:758,BCL2:724	NA
ReQTL_cis_star	1:151037158_T>C	ENSG00000264553	MIR4257	1	skinexp	0.000277549	0.0339116	7	6;1	NM_001159642.1	intron	1969442	none	NA	NA	unknown	NA	0.149	5.731	C	BNIPL	by-frequency,by-cluster,by-hapmap,by-1000G	none	none	unknown	155	none	unknown	none	unknown	unknown	GFER:780,ANXA5:758,BCL2:724	NA
ReQTL_cis_star	1:151037508_C>G	ENSG00000143434	SEMA6C	2	skinexp;skinnonexp	2.67897535422657e-05;1.43105219048011e-08	0.00492776856376402;8.67327132405627e-06	2	1;1	NM_001159642.1	5-prime-UTR	12070288	none	NA	NA	unknown	NA	2.87	8.862	C	BNIPL	by-frequency,by-cluster,by-1000G	none	none	unknown	57	none	unknown	none	unknown	unknown	GFER:780,ANXA5:758,BCL2:724	NA
ReQTL_cis_star	1:151038045_G>C	ENSG00000143443	C1orf56	2	skinexp;skinnonexp	0.000420852287445638;2.12725907069519e-05	0.0468340092334557;0.00514702829107467	2	1;1	NM_001159642.1	intron	2902811	none	NA	NA	unknown	NA	0.005	0.482	unknown	BNIPL	by-frequency,by-cluster,by-1000G	none	none	unknown	381	none	unknown	none	unknown	unknown	GFER:780,ANXA5:758,BCL2:724	NA
ReQTL_cis_star	1:151043392_G>A	ENSG00000143434	SEMA6C	2	skinexp;skinnonexp	2.05976939767852e-05;4.55041904662306e-10	0.00394373770316503;3.7989480871479e-07	2	1;1	NM_001159642.1	missense	12068365	SER,ASN	144/276	431	0.722	46	4.36	16.96	G	BNIPL	by-frequency,by-cluster,by-1000G	none	none	unknown	43	none	unknown	none	AA:A=690/G=3716,EA:A=709/G=7891	AFR:A=1658/G=8748,NFE:A=4751/G=61985,EAS:A=0/G=8654,SAS:A=200/G=16312,FIN:A=437/G=6177,AMR:A=316/G=11262,OTH:A=56/G=852	GFER:780,ANXA5:758,BCL2:724	NP_001153114.1
ReQTL_cis_star	1:151045584_G>C	ENSG00000143434	SEMA6C	2	skinexp;skinnonexp	7.27622675948604e-06;1.0077154130968e-07	0.0016189185746999;4.98491532319265e-05	2	1;1	NM_001159642.1	intron	11204766	none	NA	NA	unknown	NA	-1.28	5.376	G	BNIPL	by-frequency,by-cluster,by-1000G	none	none	unknown	211	none	unknown	none	unknown	unknown	GFER:780,ANXA5:758,BCL2:724	NA
ReQTL_cis_star	1:151046704_A>G	ENSG00000143443	C1orf56	2	skinexp;skinnonexp	4.35531487522824e-06;7.0253531270134e-06	0.00103407678946177;0.00200723733284186	5	4;1	NM_001159642.1	3-prime-UTR	6587553	none	NA	NA	unknown	NA	-1.04	16.28	G	BNIPL	by-frequency,by-cluster,by-2hit-2allele,by-hapmap,by-1000G	none	none	unknown	54	none	unknown	none	AA:G=3164/A=1242,EA:G=6953/A=1647	AFR:G=7542/A=2862,NFE:G=53809/A=12903,EAS:G=7994/A=654,SAS:G=13678/A=2832,FIN:G=5123/A=1487,AMR:G=9782/A=1792,OTH:G=745/A=163	GFER:780,ANXA5:758,BCL2:724	NA
ReQTL_cis_star	1:151046704_A>G	ENSG00000143458	GABPB2	1	skinexp	4e-05	0.00691922	5	4;1	NM_001159642.1	3-prime-UTR	6587553	none	NA	NA	unknown	NA	-1.04	16.28	G	BNIPL	by-frequency,by-cluster,by-2hit-2allele,by-hapmap,by-1000G	none	none	unknown	54	none	unknown	none	AA:G=3164/A=1242,EA:G=6953/A=1647	AFR:G=7542/A=2862,NFE:G=53809/A=12903,EAS:G=7994/A=654,SAS:G=13678/A=2832,FIN:G=5123/A=1487,AMR:G=9782/A=1792,OTH:G=745/A=163	GFER:780,ANXA5:758,BCL2:724	NA
ReQTL_cis_star	1:151046704_A>G	ENSG00000197622	CDC42SE1	1	skinexp	5.59e-05	0.00918753	5	4;1	NM_001159642.1	3-prime-UTR	6587553	none	NA	NA	unknown	NA	-1.04	16.28	G	BNIPL	by-frequency,by-cluster,by-2hit-2allele,by-hapmap,by-1000G	none	none	unknown	54	none	unknown	none	AA:G=3164/A=1242,EA:G=6953/A=1647	AFR:G=7542/A=2862,NFE:G=53809/A=12903,EAS:G=7994/A=654,SAS:G=13678/A=2832,FIN:G=5123/A=1487,AMR:G=9782/A=1792,OTH:G=745/A=163	GFER:780,ANXA5:758,BCL2:724	NA
ReQTL_cis_star	1:151046704_A>G	ENSG00000213190	MLLT11	1	skinexp	0.000165684	0.0224348	5	4;1	NM_001159642.1	3-prime-UTR	6587553	none	NA	NA	unknown	NA	-1.04	16.28	G	BNIPL	by-frequency,by-cluster,by-2hit-2allele,by-hapmap,by-1000G	none	none	unknown	54	none	unknown	none	AA:G=3164/A=1242,EA:G=6953/A=1647	AFR:G=7542/A=2862,NFE:G=53809/A=12903,EAS:G=7994/A=654,SAS:G=13678/A=2832,FIN:G=5123/A=1487,AMR:G=9782/A=1792,OTH:G=745/A=163	GFER:780,ANXA5:758,BCL2:724	NA
ReQTL_cis_star	1:151054339_C>T	ENSG00000143443	C1orf56	2	skinexp;skinnonexp	6.70089348924549e-05;0.000152182823954417	0.0106875222560185;0.0256769654633384	7	2;4;1	NM_001038707.1	intron	2902810	none	NA	NA	unknown	NA	2.31	8.228	T	CDC42SE1	by-frequency,by-cluster,by-2hit-2allele,by-hapmap,by-1000G,by-other-pop	none	none	unknown	16	none	unknown	none	AA:T=3084/C=1322,EA:T=6876/C=1724	AFR:T=7324/C=3080,NFE:T=53288/C=13438,EAS:T=7979/C=673,SAS:T=13698/C=2814,FIN:T=5079/C=1535,AMR:T=9743/C=1835,OTH:T=740/C=168	none	NA
ReQTL_cis_star	1:151054339_C>T	ENSG00000143458	GABPB2	1	skinexp	5.98e-05	0.00971171	7	2;4;1	NM_001038707.1	intron	2902810	none	NA	NA	unknown	NA	2.31	8.228	T	CDC42SE1	by-frequency,by-cluster,by-2hit-2allele,by-hapmap,by-1000G,by-other-pop	none	none	unknown	16	none	unknown	none	AA:T=3084/C=1322,EA:T=6876/C=1724	AFR:T=7324/C=3080,NFE:T=53288/C=13438,EAS:T=7979/C=673,SAS:T=13698/C=2814,FIN:T=5079/C=1535,AMR:T=9743/C=1835,OTH:T=740/C=168	none	NA
ReQTL_cis_star	1:151054339_C>T	ENSG00000163155	LYSMD1	1	nerve	2.26e-05	0.00374048	7	2;4;1	NM_001038707.1	intron	2902810	none	NA	NA	unknown	NA	2.31	8.228	T	CDC42SE1	by-frequency,by-cluster,by-2hit-2allele,by-hapmap,by-1000G,by-other-pop	none	none	unknown	16	none	unknown	none	AA:T=3084/C=1322,EA:T=6876/C=1724	AFR:T=7324/C=3080,NFE:T=53288/C=13438,EAS:T=7979/C=673,SAS:T=13698/C=2814,FIN:T=5079/C=1535,AMR:T=9743/C=1835,OTH:T=740/C=168	none	NA
ReQTL_cis_star	1:151054339_C>T	ENSG00000197622	CDC42SE1	1	skinexp	8.53e-05	0.0130566	7	2;4;1	NM_001038707.1	intron	2902810	none	NA	NA	unknown	NA	2.31	8.228	T	CDC42SE1	by-frequency,by-cluster,by-2hit-2allele,by-hapmap,by-1000G,by-other-pop	none	none	unknown	16	none	unknown	none	AA:T=3084/C=1322,EA:T=6876/C=1724	AFR:T=7324/C=3080,NFE:T=53288/C=13438,EAS:T=7979/C=673,SAS:T=13698/C=2814,FIN:T=5079/C=1535,AMR:T=9743/C=1835,OTH:T=740/C=168	none	NA
ReQTL_cis_star	1:151054339_C>T	ENSG00000213190	MLLT11	2	nerve;skinexp	6.71865278692651e-05;4.99446778985016e-05	0.00943732827832964;0.00834304893983566	7	2;4;1	NM_001038707.1	intron	2902810	none	NA	NA	unknown	NA	2.31	8.228	T	CDC42SE1	by-frequency,by-cluster,by-2hit-2allele,by-hapmap,by-1000G,by-other-pop	none	none	unknown	16	none	unknown	none	AA:T=3084/C=1322,EA:T=6876/C=1724	AFR:T=7324/C=3080,NFE:T=53288/C=13438,EAS:T=7979/C=673,SAS:T=13698/C=2814,FIN:T=5079/C=1535,AMR:T=9743/C=1835,OTH:T=740/C=168	none	NA
ReQTL_cis_star	1:151059000_T>A	ENSG00000163155	LYSMD1	1	nerve	0.000188731	0.0221769	2	2	NM_001038707.1	intron	3806387	none	NA	NA	unknown	NA	-1.16	7.403	A	CDC42SE1	by-frequency,by-cluster,by-2hit-2allele,by-1000G	none	none	unknown	477	none	unknown	none	unknown	unknown	none	NA
ReQTL_cis_star	1:151059000_T>A	ENSG00000213190	MLLT11	1	nerve	0.000271453	0.0297355	2	2	NM_001038707.1	intron	3806387	none	NA	NA	unknown	NA	-1.16	7.403	A	CDC42SE1	by-frequency,by-cluster,by-2hit-2allele,by-1000G	none	none	unknown	477	none	unknown	none	unknown	unknown	none	NA
ReQTL_cis_star	1:151059191_T>C	ENSG00000163155	LYSMD1	1	nerve	0.000201559	0.023391	1	1	NM_001038707.1	intron	3806386	none	NA	NA	unknown	NA	-2.02	9.06	C	CDC42SE1	by-frequency,by-cluster,by-hapmap,by-1000G	none	none	unknown	286	none	unknown	none	unknown	unknown	none	NA
ReQTL_cis_star	1:151067959_G>A	ENSG00000163155	LYSMD1	1	nerve	9.46e-05	0.0125598	2	2	NM_006818.3	3-prime-UTR	15740	none	NA	NA	unknown	NA	-5.95	0.037	G	MLLT11	by-frequency,by-cluster,by-2hit-2allele,by-hapmap,by-1000G,by-other-pop	none	none	unknown	741	none	unknown	none	unknown	unknown	none	NA
ReQTL_cis_star	1:151067959_G>A	ENSG00000213190	MLLT11	1	nerve	0.000282224	0.0306957	2	2	NM_006818.3	3-prime-UTR	15740	none	NA	NA	unknown	NA	-5.95	0.037	G	MLLT11	by-frequency,by-cluster,by-2hit-2allele,by-hapmap,by-1000G,by-other-pop	none	none	unknown	741	none	unknown	none	unknown	unknown	none	NA
ReQTL_cis_star	1:151090481_G>A	ENSG00000143434	SEMA6C	2	skinexp;skinnonexp	0.000163531871565092;3.13320834010939e-06	0.0221955542621695;0.000999603845502977	2	1;1	NM_001323906.1	missense	11204774	VAL,ILE	62/453	184	0.915	29	5.46	19.61	G	GABPB2	by-frequency,by-cluster,by-1000G	none	none	unknown	76	none	unknown	none	AA:A=665/G=3741,EA:A=705/G=7895	AFR:A=1599/G=8803,NFE:A=4735/G=61995,EAS:A=0/G=8654,SAS:A=183/G=16329,FIN:A=435/G=6179,AMR:A=304/G=11270,OTH:A=55/G=853	none	NP_001310835.1
ReQTL_cis_star	1:151118705_A>G	ENSG00000197622	CDC42SE1	1	skinexp	0.000451859	0.0495288	2	1;1	NM_001323906.1	intron	4970998	none	NA	NA	unknown	NA	-2.04	6.44	G	GABPB2	by-frequency,by-cluster,by-2hit-2allele,by-1000G	none	none	unknown	564	none	unknown	none	unknown	unknown	none	NA
ReQTL_cis_star	1:151118705_A>G	ENSG00000213190	MLLT11	1	nerve	0.000193395	0.0226152	2	1;1	NM_001323906.1	intron	4970998	none	NA	NA	unknown	NA	-2.04	6.44	G	GABPB2	by-frequency,by-cluster,by-2hit-2allele,by-1000G	none	none	unknown	564	none	unknown	none	unknown	unknown	none	NA
ReQTL_cis_star	1:151132122_A>G	ENSG00000143437	ARNT	1	skinexp	0.000215552	0.027754	4	1;3	NM_001178061.1	3-prime-UTR	4971005	none	NA	NA	unknown	NA	2.11	1.311	G	SEMA6C	by-frequency,by-cluster,by-2hit-2allele,by-hapmap,by-1000G	none	none	unknown	1396	none	hsa04360:AxonGuidance	151131210-151133624	unknown	unknown	PLXNA2:706	NA
ReQTL_cis_star	1:151132122_A>G	ENSG00000143443	C1orf56	1	skinexp	0.000337093	0.0394073	4	1;3	NM_001178061.1	3-prime-UTR	4971005	none	NA	NA	unknown	NA	2.11	1.311	G	SEMA6C	by-frequency,by-cluster,by-2hit-2allele,by-hapmap,by-1000G	none	none	unknown	1396	none	hsa04360:AxonGuidance	151131210-151133624	unknown	unknown	PLXNA2:706	NA
ReQTL_cis_star	1:151132122_A>G	ENSG00000163155	LYSMD1	1	nerve	1.37e-05	0.00242933	4	1;3	NM_001178061.1	3-prime-UTR	4971005	none	NA	NA	unknown	NA	2.11	1.311	G	SEMA6C	by-frequency,by-cluster,by-2hit-2allele,by-hapmap,by-1000G	none	none	unknown	1396	none	hsa04360:AxonGuidance	151131210-151133624	unknown	unknown	PLXNA2:706	NA
ReQTL_cis_star	1:151132122_A>G	ENSG00000264553	MIR4257	1	skinexp	0.000195862	0.0256837	4	1;3	NM_001178061.1	3-prime-UTR	4971005	none	NA	NA	unknown	NA	2.11	1.311	G	SEMA6C	by-frequency,by-cluster,by-2hit-2allele,by-hapmap,by-1000G	none	none	unknown	1396	none	hsa04360:AxonGuidance	151131210-151133624	unknown	unknown	PLXNA2:706	NA
ReQTL_cis_star	1:151133348_C>G	ENSG00000143437	ARNT	1	skinexp	0.000134423	0.0189613	8	1;6;1	NM_001178061.1	synonymous	4971006	PRO	675/963	2025	unknown	NA	-0.87	9.427	C	SEMA6C	by-frequency,by-cluster,by-2hit-2allele,by-1000G	none	none	unknown	170	none	hsa04360:AxonGuidance	151131210-151133624	AA:G=2594/C=1782,EA:G=6905/C=1655	AFR:G=4116/C=2310,NFE:G=42002/C=9038,EAS:G=6871/C=575,SAS:G=12113/C=2471,FIN:G=3041/C=745,AMR:G=8347/C=1439,OTH:G=548/C=114	PLXNA2:706	NP_001171532.1
ReQTL_cis_star	1:151133348_C>G	ENSG00000143443	C1orf56	2	skinexp;skinnonexp	6.86143718187502e-05;0.000280014877953413	0.010906295511175;0.0413393766553332	8	1;6;1	NM_001178061.1	synonymous	4971006	PRO	675/963	2025	unknown	NA	-0.87	9.427	C	SEMA6C	by-frequency,by-cluster,by-2hit-2allele,by-1000G	none	none	unknown	170	none	hsa04360:AxonGuidance	151131210-151133624	AA:G=2594/C=1782,EA:G=6905/C=1655	AFR:G=4116/C=2310,NFE:G=42002/C=9038,EAS:G=6871/C=575,SAS:G=12113/C=2471,FIN:G=3041/C=745,AMR:G=8347/C=1439,OTH:G=548/C=114	PLXNA2:706	NP_001171532.1
ReQTL_cis_star	1:151133348_C>G	ENSG00000143458	GABPB2	1	skinexp	9.95e-05	0.014797	8	1;6;1	NM_001178061.1	synonymous	4971006	PRO	675/963	2025	unknown	NA	-0.87	9.427	C	SEMA6C	by-frequency,by-cluster,by-2hit-2allele,by-1000G	none	none	unknown	170	none	hsa04360:AxonGuidance	151131210-151133624	AA:G=2594/C=1782,EA:G=6905/C=1655	AFR:G=4116/C=2310,NFE:G=42002/C=9038,EAS:G=6871/C=575,SAS:G=12113/C=2471,FIN:G=3041/C=745,AMR:G=8347/C=1439,OTH:G=548/C=114	PLXNA2:706	NP_001171532.1
ReQTL_cis_star	1:151133348_C>G	ENSG00000163155	LYSMD1	1	nerve	3.17e-05	0.00500726	8	1;6;1	NM_001178061.1	synonymous	4971006	PRO	675/963	2025	unknown	NA	-0.87	9.427	C	SEMA6C	by-frequency,by-cluster,by-2hit-2allele,by-1000G	none	none	unknown	170	none	hsa04360:AxonGuidance	151131210-151133624	AA:G=2594/C=1782,EA:G=6905/C=1655	AFR:G=4116/C=2310,NFE:G=42002/C=9038,EAS:G=6871/C=575,SAS:G=12113/C=2471,FIN:G=3041/C=745,AMR:G=8347/C=1439,OTH:G=548/C=114	PLXNA2:706	NP_001171532.1
ReQTL_cis_star	1:151133348_C>G	ENSG00000197622	CDC42SE1	1	skinexp	0.000299907	0.0360205	8	1;6;1	NM_001178061.1	synonymous	4971006	PRO	675/963	2025	unknown	NA	-0.87	9.427	C	SEMA6C	by-frequency,by-cluster,by-2hit-2allele,by-1000G	none	none	unknown	170	none	hsa04360:AxonGuidance	151131210-151133624	AA:G=2594/C=1782,EA:G=6905/C=1655	AFR:G=4116/C=2310,NFE:G=42002/C=9038,EAS:G=6871/C=575,SAS:G=12113/C=2471,FIN:G=3041/C=745,AMR:G=8347/C=1439,OTH:G=548/C=114	PLXNA2:706	NP_001171532.1
ReQTL_cis_star	1:151133348_C>G	ENSG00000213190	MLLT11	1	skinexp	0.000179395	0.0238967	8	1;6;1	NM_001178061.1	synonymous	4971006	PRO	675/963	2025	unknown	NA	-0.87	9.427	C	SEMA6C	by-frequency,by-cluster,by-2hit-2allele,by-1000G	none	none	unknown	170	none	hsa04360:AxonGuidance	151131210-151133624	AA:G=2594/C=1782,EA:G=6905/C=1655	AFR:G=4116/C=2310,NFE:G=42002/C=9038,EAS:G=6871/C=575,SAS:G=12113/C=2471,FIN:G=3041/C=745,AMR:G=8347/C=1439,OTH:G=548/C=114	PLXNA2:706	NP_001171532.1
ReQTL_cis_star	1:151133348_C>G	ENSG00000264553	MIR4257	1	skinexp	0.0002242	0.0286254	8	1;6;1	NM_001178061.1	synonymous	4971006	PRO	675/963	2025	unknown	NA	-0.87	9.427	C	SEMA6C	by-frequency,by-cluster,by-2hit-2allele,by-1000G	none	none	unknown	170	none	hsa04360:AxonGuidance	151131210-151133624	AA:G=2594/C=1782,EA:G=6905/C=1655	AFR:G=4116/C=2310,NFE:G=42002/C=9038,EAS:G=6871/C=575,SAS:G=12113/C=2471,FIN:G=3041/C=745,AMR:G=8347/C=1439,OTH:G=548/C=114	PLXNA2:706	NP_001171532.1
ReQTL_cis_star	1:151135661_T>G	ENSG00000143437	ARNT	1	skinexp	0.000168491	0.0227409	7	1;6	NM_001178061.1	missense	4971007	THR,PRO	455/963	1363	0	38	4.64	12.58	G	SEMA6C	by-frequency,by-cluster,by-2hit-2allele,by-1000G	none	none	unknown	71	none	hsa04360:AxonGuidance	none	AA:G=3430/T=976,EA:G=6960/T=1640	AFR:G=8029/T=2371,NFE:G=54022/T=12690,EAS:G=7951/T=695,SAS:G=13749/T=2763,FIN:G=5127/T=1481,AMR:G=9756/T=1820,OTH:G=744/T=164	PLXNA2:706	NP_001171532.1
ReQTL_cis_star	1:151135661_T>G	ENSG00000143443	C1orf56	1	skinexp	0.000307087	0.0367004	7	1;6	NM_001178061.1	missense	4971007	THR,PRO	455/963	1363	0	38	4.64	12.58	G	SEMA6C	by-frequency,by-cluster,by-2hit-2allele,by-1000G	none	none	unknown	71	none	hsa04360:AxonGuidance	none	AA:G=3430/T=976,EA:G=6960/T=1640	AFR:G=8029/T=2371,NFE:G=54022/T=12690,EAS:G=7951/T=695,SAS:G=13749/T=2763,FIN:G=5127/T=1481,AMR:G=9756/T=1820,OTH:G=744/T=164	PLXNA2:706	NP_001171532.1
ReQTL_cis_star	1:151135661_T>G	ENSG00000163155	LYSMD1	2	nerve;skinexp	9.44556336151757e-06;7.07640321788971e-05	0.0017696498168823;0.0112006142942964	7	1;6	NM_001178061.1	missense	4971007	THR,PRO	455/963	1363	0	38	4.64	12.58	G	SEMA6C	by-frequency,by-cluster,by-2hit-2allele,by-1000G	none	none	unknown	71	none	hsa04360:AxonGuidance	none	AA:G=3430/T=976,EA:G=6960/T=1640	AFR:G=8029/T=2371,NFE:G=54022/T=12690,EAS:G=7951/T=695,SAS:G=13749/T=2763,FIN:G=5127/T=1481,AMR:G=9756/T=1820,OTH:G=744/T=164	PLXNA2:706	NP_001171532.1
ReQTL_cis_star	1:151135661_T>G	ENSG00000197622	CDC42SE1	1	skinexp	0.000122216	0.0175575	7	1;6	NM_001178061.1	missense	4971007	THR,PRO	455/963	1363	0	38	4.64	12.58	G	SEMA6C	by-frequency,by-cluster,by-2hit-2allele,by-1000G	none	none	unknown	71	none	hsa04360:AxonGuidance	none	AA:G=3430/T=976,EA:G=6960/T=1640	AFR:G=8029/T=2371,NFE:G=54022/T=12690,EAS:G=7951/T=695,SAS:G=13749/T=2763,FIN:G=5127/T=1481,AMR:G=9756/T=1820,OTH:G=744/T=164	PLXNA2:706	NP_001171532.1
ReQTL_cis_star	1:151135661_T>G	ENSG00000213190	MLLT11	1	skinexp	0.00045107	0.049479	7	1;6	NM_001178061.1	missense	4971007	THR,PRO	455/963	1363	0	38	4.64	12.58	G	SEMA6C	by-frequency,by-cluster,by-2hit-2allele,by-1000G	none	none	unknown	71	none	hsa04360:AxonGuidance	none	AA:G=3430/T=976,EA:G=6960/T=1640	AFR:G=8029/T=2371,NFE:G=54022/T=12690,EAS:G=7951/T=695,SAS:G=13749/T=2763,FIN:G=5127/T=1481,AMR:G=9756/T=1820,OTH:G=744/T=164	PLXNA2:706	NP_001171532.1
ReQTL_cis_star	1:151135661_T>G	ENSG00000264553	MIR4257	1	skinexp	3.41e-05	0.00605547	7	1;6	NM_001178061.1	missense	4971007	THR,PRO	455/963	1363	0	38	4.64	12.58	G	SEMA6C	by-frequency,by-cluster,by-2hit-2allele,by-1000G	none	none	unknown	71	none	hsa04360:AxonGuidance	none	AA:G=3430/T=976,EA:G=6960/T=1640	AFR:G=8029/T=2371,NFE:G=54022/T=12690,EAS:G=7951/T=695,SAS:G=13749/T=2763,FIN:G=5127/T=1481,AMR:G=9756/T=1820,OTH:G=744/T=164	PLXNA2:706	NP_001171532.1
ReQTL_cis_star	1:151144534_G>A	ENSG00000143434	SEMA6C	3	nerve;skinexp;skinnonexp	0.000219934730099151;4.73557674506542e-05;3.94376113312572e-06	0.0250990056036207;0.00798053950471968;0.00122024973229296	3	1;1;1	NM_001178061.1	intron	12089658	none	NA	NA	unknown	NA	-1.45	6.889	G	SEMA6C	by-frequency,by-cluster,by-1000G	none	none	unknown	98	none	hsa04360:AxonGuidance	none	unknown	unknown	PLXNA2:706	NA
ReQTL_cis_star	1:151145566_C>T	ENSG00000143434	SEMA6C	3	nerve;skinexp;skinnonexp	1.84115157846409e-05;1.0273232476668e-06;6.88115017146199e-09	0.00314102727645208;0.000293425271807595;4.48011704932713e-06	3	1;1;1	NM_001178061.1	intron	12060682	none	NA	NA	unknown	NA	4.64	12.15	C	SEMA6C	by-frequency,by-cluster,by-1000G	none	none	unknown	543	none	hsa04360:AxonGuidance	none	unknown	unknown	PLXNA2:706	NA
ReQTL_cis_star	1:151146024_T>C	ENSG00000143434	SEMA6C	2	skinexp;skinnonexp	0.000326898295643819;0.000262082345573195	0.0384683024811821;0.0392717109203206	2	1;1	NM_001178061.1	intron	12087892	none	NA	NA	unknown	NA	-1.43	0.149	C	SEMA6C	by-frequency,by-cluster,by-2hit-2allele,by-1000G	none	none	unknown	403	none	hsa04360:AxonGuidance	151145574-151146897	unknown	unknown	PLXNA2:706	NA
ReQTL_cis_star	1:151146204_T>C	ENSG00000143434	SEMA6C	3	nerve;skinexp;skinnonexp	5.74951428966899e-05;8.39390366847231e-07;2.63688481572598e-05	0.00828290631349653;0.000245394268358841;0.00618878278789556	3	1;1;1	NM_001178061.1	intron	12088941	none	NA	NA	unknown	NA	-0.599	2.951	T	SEMA6C	by-frequency,by-cluster,by-1000G	none	none	unknown	223	none	hsa04360:AxonGuidance	151145574-151146897	unknown	unknown	PLXNA2:706	NA
ReQTL_cis_star	1:151146803_G>C	ENSG00000234614	C2CD4D-AS1	1	nerve	0.000495432	0.0477389	1	1	XM_017000077.1	5-prime-UTR	116355694	none	NA	NA	unknown	NA	3.57	7.476	G	SEMA6C	by-frequency,by-cluster,by-1000G	none	none	unknown	371	none	hsa04360:AxonGuidance	151145574-151146897	unknown	unknown	PLXNA2:706	NA
ReQTL_cis_star	1:15116872_A>G	ENSG00000175147	TMEM51-AS1	2	skinexp;skinnonexp	0.000156188457040692;7.15030577314177e-07	0.0214397636098354;0.000278291642470328	2	1;1	NM_201628.2	3-prime-UTR	1476356	none	NA	NA	unknown	NA	1.76	7.317	G	KAZN,TMEM51-AS1	by-frequency,by-cluster,by-hapmap,by-1000G	none	none	unknown	936	none	unknown	none	unknown	unknown	none	NA
ReQTL_cis_star	1:15117274_A>G	ENSG00000175147	TMEM51-AS1	2	skinexp;skinnonexp	0.000401880661394061;1.19448554821295e-06	0.0452211835793328;0.000435966525072473	2	1;1	NM_201628.2	3-prime-UTR	10754880	none	NA	NA	unknown	NA	-0.195	4.677	G	KAZN,TMEM51-AS1	by-frequency,by-cluster,by-1000G	none	none	unknown	534	none	unknown	none	unknown	unknown	none	NA
ReQTL_cis_star	1:1511847_T>C	ENSG00000225905	AL391244.1	1	skinnonexp	0.00020617	0.0326759	1	1	none	upstream-gene	116365928	none	NA	NA	unknown	NA	-0.054	8.846	C	none	by-frequency,by-cluster,by-1000G	none	none	unknown	627	none	unknown	1511499-1512825	unknown	unknown	none	NA
ReQTL_cis_star	1:151236587_C>T	ENSG00000143398	PIP5K1A	1	nerve	2.71e-05	0.00437585	2	2	NM_001135636.1	synonymous	12407426	TYR	311/523	933	unknown	NA	-6.12	5.673	T	PIP5K1A	by-frequency,by-cluster,by-2hit-2allele,by-hapmap,by-1000G	none	none	unknown	30	none	hsa00562:InositolPhosphateMetabolism;hsa01100:MetabolicPathways;hsa04070:PhosphatidylinositolSignalingSystem;hsa04144:Endocytosis;hsa04666:FcGammaR-mediatedPhagocytosis;hsa04810:RegulationOfActinCytoskeleton	none	AA:T=2910/C=1496,EA:T=6022/C=2578	AFR:T=6862/C=3486,NFE:T=45911/C=20703,EAS:T=5405/C=3231,SAS:T=10115/C=6387,FIN:T=3944/C=2662,AMR:T=7319/C=4203,OTH:T=615/C=291	TLN1:975,PI4KB:969,PI4KA:967,PLCB4:960,PLCB1:960,PLCD1:959,PLCD4:958,PLCZ1:958,PLCH1:958,PLCH2:957,PLCB2:957,PLCE1:957,PLCB3:957,PLCD3:957	NP_001129108.1
ReQTL_cis_star	1:151236587_C>T	ENSG00000143452	HORMAD1	1	nerve	6.53e-05	0.00921643	2	2	NM_001135636.1	synonymous	12407426	TYR	311/523	933	unknown	NA	-6.12	5.673	T	PIP5K1A	by-frequency,by-cluster,by-2hit-2allele,by-hapmap,by-1000G	none	none	unknown	30	none	hsa00562:InositolPhosphateMetabolism;hsa01100:MetabolicPathways;hsa04070:PhosphatidylinositolSignalingSystem;hsa04144:Endocytosis;hsa04666:FcGammaR-mediatedPhagocytosis;hsa04810:RegulationOfActinCytoskeleton	none	AA:T=2910/C=1496,EA:T=6022/C=2578	AFR:T=6862/C=3486,NFE:T=45911/C=20703,EAS:T=5405/C=3231,SAS:T=10115/C=6387,FIN:T=3944/C=2662,AMR:T=7319/C=4203,OTH:T=615/C=291	TLN1:975,PI4KB:969,PI4KA:967,PLCB4:960,PLCB1:960,PLCD1:959,PLCD4:958,PLCZ1:958,PLCH1:958,PLCH2:957,PLCB2:957,PLCE1:957,PLCB3:957,PLCD3:957	NP_001129108.1
ReQTL_cis_star	1:151238313_C>T	ENSG00000143398	PIP5K1A	1	nerve	0.000220257	0.0251259	1	1	NM_001135636.1	intron	7532935	none	NA	NA	unknown	NA	1.8	8.049	C	PIP5K1A	by-frequency,by-cluster,by-1000G	none	none	unknown	46	none	hsa00562:InositolPhosphateMetabolism;hsa01100:MetabolicPathways;hsa04070:PhosphatidylinositolSignalingSystem;hsa04144:Endocytosis;hsa04666:FcGammaR-mediatedPhagocytosis;hsa04810:RegulationOfActinCytoskeleton	none	AA:T=2365/C=2041,EA:T=5961/C=2639	AFR:T=5412/C=4924,NFE:T=45185/C=21051,EAS:T=5351/C=3189,SAS:T=9958/C=6498,FIN:T=3916/C=2644,AMR:T=7159/C=4209,OTH:T=601/C=299	TLN1:975,PI4KB:969,PI4KA:967,PLCB4:960,PLCB1:960,PLCD1:959,PLCD4:958,PLCZ1:958,PLCH1:958,PLCH2:957,PLCB2:957,PLCE1:957,PLCB3:957,PLCD3:957	NA
ReQTL_cis_star	1:151266575_T>C	ENSG00000143398	PIP5K1A	1	nerve	1.81e-05	0.00309912	3	3	NM_001330692.1	synonymous	7489	SER	320/381	960	unknown	NA	-11	0.235	C	PSMD4	by-frequency,by-cluster,by-hapmap,by-1000G,suspect	none	none	unknown	13	none	hsa03050:Proteasome	none	AA:C=2799/T=1607,EA:C=6062/T=2538	AFR:C=6597/T=3739,NFE:C=46118/T=20248,EAS:C=5406/T=3192,SAS:C=10113/T=6325,FIN:C=3946/T=2614,AMR:C=7326/T=4132,OTH:C=617/T=289	PSMD13:999,PSMB8:999,PSMD14:999,PSMB9:999,PSMA7:999,PSMB2:999,PSMC6:999,PSMA1:999,PSMA4:999,PSMC4:999,PSMD5:999,PSMD8:999,PSMA3:999,PSMD7:999,PSMA2:999,PSMB3:999,SEM1:999,ADRM1:999,PSMB7:999,PSMC1:999,PSMA6:999,USP14:999,PSMD11:999,PSMB1:999,PSMD3:999,PSMB6:999,PSMA5:999,PSMB4:999,PSMC2:999,PSMD6:999,PSMC3:999,PSMD1:999,PSMD2:999,PSMC5:999,PSMD12:999,PSMB5:999,UCHL5:999	NP_001317621.1
ReQTL_cis_star	1:151266575_T>C	ENSG00000143452	HORMAD1	1	nerve	1.86e-05	0.00316859	3	3	NM_001330692.1	synonymous	7489	SER	320/381	960	unknown	NA	-11	0.235	C	PSMD4	by-frequency,by-cluster,by-hapmap,by-1000G,suspect	none	none	unknown	13	none	hsa03050:Proteasome	none	AA:C=2799/T=1607,EA:C=6062/T=2538	AFR:C=6597/T=3739,NFE:C=46118/T=20248,EAS:C=5406/T=3192,SAS:C=10113/T=6325,FIN:C=3946/T=2614,AMR:C=7326/T=4132,OTH:C=617/T=289	PSMD13:999,PSMB8:999,PSMD14:999,PSMB9:999,PSMA7:999,PSMB2:999,PSMC6:999,PSMA1:999,PSMA4:999,PSMC4:999,PSMD5:999,PSMD8:999,PSMA3:999,PSMD7:999,PSMA2:999,PSMB3:999,SEM1:999,ADRM1:999,PSMB7:999,PSMC1:999,PSMA6:999,USP14:999,PSMD11:999,PSMB1:999,PSMD3:999,PSMB6:999,PSMA5:999,PSMB4:999,PSMC2:999,PSMD6:999,PSMC3:999,PSMD1:999,PSMD2:999,PSMC5:999,PSMD12:999,PSMB5:999,UCHL5:999	NP_001317621.1
ReQTL_cis_star	1:151266575_T>C	ENSG00000143457	GOLPH3L	1	nerve	0.000127343	0.016079	3	3	NM_001330692.1	synonymous	7489	SER	320/381	960	unknown	NA	-11	0.235	C	PSMD4	by-frequency,by-cluster,by-hapmap,by-1000G,suspect	none	none	unknown	13	none	hsa03050:Proteasome	none	AA:C=2799/T=1607,EA:C=6062/T=2538	AFR:C=6597/T=3739,NFE:C=46118/T=20248,EAS:C=5406/T=3192,SAS:C=10113/T=6325,FIN:C=3946/T=2614,AMR:C=7326/T=4132,OTH:C=617/T=289	PSMD13:999,PSMB8:999,PSMD14:999,PSMB9:999,PSMA7:999,PSMB2:999,PSMC6:999,PSMA1:999,PSMA4:999,PSMC4:999,PSMD5:999,PSMD8:999,PSMA3:999,PSMD7:999,PSMA2:999,PSMB3:999,SEM1:999,ADRM1:999,PSMB7:999,PSMC1:999,PSMA6:999,USP14:999,PSMD11:999,PSMB1:999,PSMD3:999,PSMB6:999,PSMA5:999,PSMB4:999,PSMC2:999,PSMD6:999,PSMC3:999,PSMD1:999,PSMD2:999,PSMC5:999,PSMD12:999,PSMB5:999,UCHL5:999	NP_001317621.1
ReQTL_cis_star	1:151315696_G>A	ENSG00000143398	PIP5K1A	1	nerve	0.000403627	0.0407367	1	1	NM_001198773.2	synonymous	1056847	ASP	262/802	786	unknown	NA	2.26	5.882	G	PI4KB	by-frequency,by-cluster,by-2hit-2allele,by-1000G	none	none	unknown	124	none	hsa00562:InositolPhosphateMetabolism;hsa01100:MetabolicPathways;hsa04070:PhosphatidylinositolSignalingSystem	none	AA:A=1503/G=2903,EA:A=5590/G=3010	AFR:A=3438/G=6966,NFE:A=42481/G=24229,EAS:A=4969/G=3663,SAS:A=9884/G=6626,FIN:A=3560/G=3046,AMR:A=7080/G=4482,OTH:A=567/G=339	ARF1:976,MIR3620:976,NCS1:970,PIP5K1A:969,ARF3:966,SYNJ1:965,PIP5KL1:962,PIP4K2B:962,SYNJ2:961,PIKFYVE:961	NP_001185702.1
ReQTL_cis_star	1:151341298_A>G	ENSG00000143398	PIP5K1A	1	nerve	0.00045589	0.044785	1	1	NM_000449.3	3-prime-UTR	7552906	none	NA	NA	unknown	NA	1.33	8.069	A	RFX5	by-frequency,by-cluster,by-2hit-2allele,by-hapmap,by-1000G	none	none	292600:A:G	1881	none	hsa04612:AntigenProcessingAndPresentation;hsa05340:PrimaryImmunodeficiency	none	unknown	unknown	RFXANK:997,RFXAP:997,CIITA:983,RBMS1:778,HLA-DRA:731	NA
ReQTL_cis_star	1:151342811_G>C	ENSG00000143458	GABPB2	1	nerve	0.000218743	0.0249806	1	1	NM_000449.3	missense	2233854	PRO,ARG	409/617	1226	0.664	103	3.26	10.08	G	RFX5	by-frequency,by-cluster,by-1000G	none	none	292612:G:C	368	none	hsa04612:AntigenProcessingAndPresentation;hsa05340:PrimaryImmunodeficiency	none	AA:C=154/G=4252,EA:C=1392/G=7208	AFR:C=280/G=10126,NFE:C=10793/G=55923,EAS:C=4/G=8650,SAS:C=1618/G=14892,FIN:C=834/G=5780,AMR:C=763/G=10815,OTH:C=123/G=785	RFXANK:997,RFXAP:997,CIITA:983,RBMS1:778,HLA-DRA:731	NP_000440.1
ReQTL_cis_star	1:151399662_G>A	ENSG00000143442	POGZ	2	nerve;skinexp	0.00034762699482141;9.44460442188948e-08	0.0362264851987955;3.46862967569522e-05	2	1;1	NM_002796.2	synonymous	7172	PRO	25/265	75	unknown	NA	-1.33	7.108	G	PSMB4	by-frequency,by-cluster,by-1000G,by-other-pop	none	none	unknown	66	none	hsa03050:Proteasome	151399382-151400106	AA:A=1709/G=2697,EA:A=7058/G=1542	AFR:A=3789/G=6509,NFE:A=54554/G=12050,EAS:A=1946/G=6690,SAS:A=11392/G=5118,FIN:A=5112/G=1502,AMR:A=4280/G=7292,OTH:A=650/G=258	PSMD6:999,PSMB5:999,PSMA8:999,PSMD12:999,PSMC5:999,PSMB8:999,PSMB10:999,PSMD1:999,PSMD14:999,PSMC3:999,PSMB2:999,PSMB9:999,PSMA7:999,PSMD4:999,UCHL5:999,PSMC6:999,PSMC2:999,PSMA1:999,PSMA4:999,PSMC4:999,PSMD8:999,PSMA3:999,PSMD7:999,PSMA2:999,PSMB3:999,PSMB7:999,PSMC1:999,PSMA6:999,PSMD11:999,PSMB1:999,PSMD3:999,PSMB6:999,PSMA5:999	NP_002787.2
ReQTL_cis_star	1:151401549_T>C	ENSG00000143442	POGZ	2	nerve;skinexp	2.4542441903751e-05;2.79341235218935e-09	0.00401953915669015;1.43283652119007e-06	2	1;1	NM_002796.2	missense	4603	ILE,THR	234/265	701	0.836	89	5.99	20.3	T	PSMB4	by-frequency,by-cluster,by-hapmap,by-1000G	none	none	unknown	8	none	hsa03050:Proteasome	none	AA:C=415/T=3991,EA:C=1486/T=7114	AFR:C=937/T=9467,NFE:C=11545/T=55189,EAS:C=3149/T=5491,SAS:C=3568/T=12944,FIN:C=1020/T=5594,AMR:C=3117/T=8461,OTH:C=172/T=736	PSMD6:999,PSMB5:999,PSMA8:999,PSMD12:999,PSMC5:999,PSMB8:999,PSMB10:999,PSMD1:999,PSMD14:999,PSMC3:999,PSMB2:999,PSMB9:999,PSMA7:999,PSMD4:999,UCHL5:999,PSMC6:999,PSMC2:999,PSMA1:999,PSMA4:999,PSMC4:999,PSMD8:999,PSMA3:999,PSMD7:999,PSMA2:999,PSMB3:999,PSMB7:999,PSMC1:999,PSMA6:999,PSMD11:999,PSMB1:999,PSMD3:999,PSMB6:999,PSMA5:999	NP_002787.2
ReQTL_cis_star	1:151403108_T>C	ENSG00000143436	MRPL9	1	skinexp	0.000111271	0.0162377	1	1	NM_001194937.1	3-prime-UTR	3811409	none	NA	NA	unknown	NA	1.5	0.097	T	POGZ	by-frequency,by-cluster,by-2hit-2allele,by-1000G	none	none	unknown	1292	none	unknown	none	unknown	unknown	PSIP1:793,CAMP:774,MAD2L2:774,CHAMP1:730	NA
ReQTL_cis_star	1:151406774_G>A	ENSG00000143442	POGZ	1	nerve	0.00015034	0.0184383	1	1	NM_001194937.1	intron	2274535	none	NA	NA	unknown	NA	-2.99	2.969	G	POGZ	by-frequency,by-cluster,by-2hit-2allele,by-hapmap,by-1000G	none	none	unknown	135	none	unknown	none	unknown	unknown	PSIP1:793,CAMP:774,MAD2L2:774,CHAMP1:730	NA
ReQTL_cis_star	1:151455190_T>C	ENSG00000143442	POGZ	1	nerve	0.000307406	0.0328847	1	1	NM_001194937.1	intron	12740875	none	NA	NA	unknown	NA	-3.03	1.012	T	POGZ	by-frequency,by-cluster,by-1000G	none	none	unknown	229	none	unknown	none	unknown	unknown	PSIP1:793,CAMP:774,MAD2L2:774,CHAMP1:730	NA
ReQTL_cis_star	1:151458028_G>C	ENSG00000143442	POGZ	1	nerve	1.95e-05	0.00329097	1	1	NM_001194937.1	intron	12071705	none	NA	NA	unknown	NA	-2.47	1.622	G	POGZ	by-frequency,by-cluster,by-1000G	none	none	unknown	1010	none	unknown	none	unknown	unknown	PSIP1:793,CAMP:774,MAD2L2:774,CHAMP1:730	NA
ReQTL_cis_star	1:151458228_A>G	ENSG00000143442	POGZ	1	nerve	0.000118671	0.0151605	1	1	NM_001194937.1	intron	12068166	none	NA	NA	unknown	NA	1.93	9.468	G	POGZ	by-frequency,by-cluster,by-2hit-2allele,by-1000G	none	none	unknown	810	none	unknown	none	unknown	unknown	PSIP1:793,CAMP:774,MAD2L2:774,CHAMP1:730	NA
ReQTL_cis_star	1:151458279_T>C	ENSG00000143442	POGZ	1	nerve	8.19e-05	0.0111403	1	1	NM_001194937.1	intron	12029691	none	NA	NA	unknown	NA	1.59	12.44	G	POGZ	by-frequency,by-cluster,by-2hit-2allele,by-1000G	none	none	unknown	759	none	unknown	none	unknown	unknown	PSIP1:793,CAMP:774,MAD2L2:774,CHAMP1:730	NA
ReQTL_cis_star	1:151524901_C>T	ENSG00000143373	ZNF687	1	skinnonexp	0.000263273	0.0394055	1	1	NM_020770.2	intron	55898807	none	NA	NA	unknown	NA	2.4	8.35	C	CGN	by-frequency,by-cluster,by-1000G	none	none	unknown	13	none	hsa04530:TightJunction	none	AA:T=436/C=3962,EA:T=3/C=8593	AFR:T=1087/C=7537,NFE:T=15/C=55657,EAS:T=0/C=6862,SAS:T=4/C=14188,FIN:T=0/C=5270,AMR:T=67/C=9057,OTH:T=2/C=754	TJP2:989,TJP1:988,F11R:973,ARHGEF18:948,TJP3:941,PARD6A:940,RHOA:939,PARD3:937,ARHGEF2:930,OCLN:913	NA
ReQTL_cis_star	1:151540326_G>T	ENSG00000143452	HORMAD1	1	skinexp	0.000322892	0.0381046	1	1	NM_001126337.1	5-prime-UTR	16833376	none	NA	NA	unknown	NA	-9.28	5.736	G	TUFT1	by-frequency,by-cluster,by-1000G	none	none	unknown	101	none	unknown	151540186-151540723	AA:T=225/G=4181,EA:T=1899/G=6701	AFR:C=0/T=512/G=9850,NFE:C=0/T=14146/G=52328,EAS:C=0/T=391/G=8231,SAS:C=2/T=2487/G=14001,FIN:C=0/T=1061/G=5537,AMR:C=0/T=1005/G=10549,OTH:C=0/T=156/G=740	TFIP11:926,NSMCE4A:774,SMC6:774,AMBN:760,ENAM:759	NA
ReQTL_cis_star	1:151695819_A>C	ENSG00000143376	SNX27	3	nerve;skinexp;skinnonexp	2.8811733486623e-08;3.34570002427632e-12;2.00170417248062e-08	1.07633070635e-05;2.92705484099293e-09;1.17204796206839e-05	3	1;1;1	NM_001330723.1	3-prime-UTR	1308137	none	NA	NA	unknown	NA	0.36	6.789	C	SNX27	by-frequency,by-cluster,by-2hit-2allele,by-1000G	none	none	unknown	1450	none	unknown	none	unknown	unknown	DGKZ:819,SLC18B1:799,PHLPP2:774,CYTIP:762	NA
ReQTL_cis_star	1:151697079_C>A	ENSG00000143376	SNX27	3	nerve;skinexp;skinnonexp	1.73031359350262e-08;6.38671010492336e-11;1.44719050393475e-08	6.78567152787467e-06;4.47611444604247e-08;8.75624766014897e-06	4	1;1;2	NM_001330723.1	3-prime-UTR	3204344	none	NA	NA	unknown	NA	-2.72	2.578	C	CELF3,SNX27	by-frequency,by-cluster,by-2hit-2allele,by-1000G	none	none	unknown	2710	none	unknown	none	unknown	unknown	DGKZ:819,SLC18B1:799,PHLPP2:774,CYTIP:762	NA
ReQTL_cis_star	1:151697079_C>A	ENSG00000182134	TDRKH	1	skinnonexp	2.55e-05	0.00601853	4	1;1;2	NM_001330723.1	3-prime-UTR	3204344	none	NA	NA	unknown	NA	-2.72	2.578	C	CELF3,SNX27	by-frequency,by-cluster,by-2hit-2allele,by-1000G	none	none	unknown	2710	none	unknown	none	unknown	unknown	DGKZ:819,SLC18B1:799,PHLPP2:774,CYTIP:762	NA
ReQTL_cis_star	1:151697521_C>A	ENSG00000143376	SNX27	3	nerve;skinexp;skinnonexp	1.07670575118517e-07;1.63982052824251e-11;1.18114556824714e-07	3.51318503193431e-05;1.27362610617423e-08;5.73343822740314e-05	4	1;1;2	NM_001330723.1	3-prime-UTR	1048694	none	NA	NA	unknown	NA	2.6	7.828	A	CELF3,SNX27	by-frequency,by-cluster,by-2hit-2allele,by-1000G	none	none	unknown	3152	none	unknown	none	unknown	unknown	DGKZ:819,SLC18B1:799,PHLPP2:774,CYTIP:762	NA
ReQTL_cis_star	1:151697521_C>A	ENSG00000182134	TDRKH	1	skinnonexp	0.00016207	0.027035	4	1;1;2	NM_001330723.1	3-prime-UTR	1048694	none	NA	NA	unknown	NA	2.6	7.828	A	CELF3,SNX27	by-frequency,by-cluster,by-2hit-2allele,by-1000G	none	none	unknown	3152	none	unknown	none	unknown	unknown	DGKZ:819,SLC18B1:799,PHLPP2:774,CYTIP:762	NA
ReQTL_cis_star	1:151760851_T>C	ENSG00000143436	MRPL9	1	nerve	0.000167136	0.0200825	1	1	NM_001300733.1	missense	74228558	ILE,VAL	179/234	535	0.714	29	5.27	14.47	T	MRPL9	by-frequency,by-cluster,by-1000G	none	none	unknown	36	none	unknown	none	AA:C=350/T=4056,EA:C=937/T=7663	AFR:C=789/T=9481,NFE:C=7172/T=59198,EAS:C=150/T=8374,SAS:C=1295/T=15177,FIN:C=615/T=5973,AMR:C=490/T=11012,OTH:C=90/T=816	MRPL11:999,MRPL24:999,MRPL19:998,MRPL15:997,MRPL3:997,MRPL18:997,MRPL47:996,MRPL22:996,MRPS18A:996,MRPL32:996,MRPL51:996,MRPL17:996,MRPL39:996,MRPL13:996,MRPL46:996	NP_001287662.1
ReQTL_cis_star	1:151760859_T>G	ENSG00000143376	SNX27	2	nerve;skinexp	0.000431793233026036;0.000303705678765673	0.0429577022385283;0.0363878669071482	5	2;2;1	NM_001300733.1	missense	8480	GLU,ALA	176/234	527	0.968	107	5.27	18.44	T	MRPL9	by-frequency,by-cluster,by-2hit-2allele,by-hapmap,by-1000G,by-other-pop	none	none	unknown	41	none	unknown	none	AA:G=2777/T=1629,EA:G=4111/T=4489	AFR:G=6661/T=3653,NFE:G=32422/T=33970,EAS:G=3047/T=5481,SAS:G=6238/T=10236,FIN:G=3630/T=2954,AMR:G=6704/T=4818,OTH:G=444/T=464	MRPL11:999,MRPL24:999,MRPL19:998,MRPL15:997,MRPL3:997,MRPL18:997,MRPL47:996,MRPL22:996,MRPS18A:996,MRPL32:996,MRPL51:996,MRPL17:996,MRPL39:996,MRPL13:996,MRPL46:996	NP_001287662.1
ReQTL_cis_star	1:151760859_T>G	ENSG00000182134	TDRKH	3	nerve;skinexp;skinnonexp	1.36168907263572e-07;1.46776645714237e-05;9.72151413940495e-05	4.33887018511862e-05;0.00295428394738607;0.0180032766973607	5	2;2;1	NM_001300733.1	missense	8480	GLU,ALA	176/234	527	0.968	107	5.27	18.44	T	MRPL9	by-frequency,by-cluster,by-2hit-2allele,by-hapmap,by-1000G,by-other-pop	none	none	unknown	41	none	unknown	none	AA:G=2777/T=1629,EA:G=4111/T=4489	AFR:G=6661/T=3653,NFE:G=32422/T=33970,EAS:G=3047/T=5481,SAS:G=6238/T=10236,FIN:G=3630/T=2954,AMR:G=6704/T=4818,OTH:G=444/T=464	MRPL11:999,MRPL24:999,MRPL19:998,MRPL15:997,MRPL3:997,MRPL18:997,MRPL47:996,MRPL22:996,MRPS18A:996,MRPL32:996,MRPL51:996,MRPL17:996,MRPL39:996,MRPL13:996,MRPL46:996	NP_001287662.1
ReQTL_cis_star	1:151762965_G>A	ENSG00000143436	MRPL9	1	nerve	7e-05	0.00976501	1	1	NM_001300733.1	intron	74905404	none	NA	NA	unknown	NA	-7.02	7.503	G	MRPL9	by-frequency,by-cluster,by-1000G	none	none	unknown	16	none	unknown	none	AA:A=266/G=4140,EA:A=871/G=7729	AFR:A=595/G=9669,NFE:A=6764/G=59114,EAS:A=155/G=8467,SAS:A=1369/G=13845,FIN:A=520/G=6094,AMR:A=472/G=11096,OTH:A=77/G=805	MRPL11:999,MRPL24:999,MRPL19:998,MRPL15:997,MRPL3:997,MRPL18:997,MRPL47:996,MRPL22:996,MRPS18A:996,MRPL32:996,MRPL51:996,MRPL17:996,MRPL39:996,MRPL13:996,MRPL46:996	NA
ReQTL_cis_star	1:151763100_T>C	ENSG00000143436	MRPL9	1	nerve	0.000517793	0.0493798	4	2;1;1	NM_001134939.1	5-prime-UTR	7007	none	NA	NA	unknown	NA	3.7	14.41	T	OAZ3,MRPL9	by-frequency,by-cluster,by-2hit-2allele,by-hapmap,by-1000G	none	none	unknown	47	none	unknown	151762970-151763617	AA:C=512/T=3894,EA:C=1200/T=7398	AFR:C=1384/T=8844,NFE:C=10017/T=55965,EAS:C=839/T=7743,SAS:C=1734/T=14720,FIN:C=1187/T=5391,AMR:C=1476/T=10038,OTH:C=105/T=789	AZIN1:993,ODC1:986,OAZ1:944,AZIN2:921,PSMA8:914,OAZ2:913,PSMB4:907,PSMD13:904,PSMB7:903,PSMD3:903	NA
ReQTL_cis_star	1:151763100_T>C	ENSG00000203288	TDRKH-AS1	3	nerve;skinexp;skinnonexp	4.04870252363255e-07;1.54263056229972e-05;7.76832364133982e-05	0.000113684955301912;0.00308272633913225;0.0150351620791914	4	2;1;1	NM_001134939.1	5-prime-UTR	7007	none	NA	NA	unknown	NA	3.7	14.41	T	OAZ3,MRPL9	by-frequency,by-cluster,by-2hit-2allele,by-hapmap,by-1000G	none	none	unknown	47	none	unknown	151762970-151763617	AA:C=512/T=3894,EA:C=1200/T=7398	AFR:C=1384/T=8844,NFE:C=10017/T=55965,EAS:C=839/T=7743,SAS:C=1734/T=14720,FIN:C=1187/T=5391,AMR:C=1476/T=10038,OTH:C=105/T=789	AZIN1:993,ODC1:986,OAZ1:944,AZIN2:921,PSMA8:914,OAZ2:913,PSMB4:907,PSMD13:904,PSMB7:903,PSMD3:903	NA
ReQTL_cis_star	1:151773603_A>T	ENSG00000203288	TDRKH-AS1	1	nerve	1.33e-08	5.35e-06	1	1	NM_001083963.1	3-prime-UTR	1054479	none	NA	NA	unknown	NA	-0.765	6.388	A	TDRKH	by-frequency,by-cluster,by-2hit-2allele,by-hapmap,by-1000G	none	none	unknown	625	none	unknown	none	unknown	unknown	PIWIL4:971,PIWIL1:970,PIWIL2:970,TDRD1:947,MOV10L1:947,ASZ1:936,HENMT1:932,TDRD9:928,MAEL:924,TDRD12:923	NA
ReQTL_cis_star	1:151773726_T>A	ENSG00000203288	TDRKH-AS1	1	nerve	0.000147842	0.0181887	1	1	NM_001083963.1	3-prime-UTR	6683364	none	NA	NA	unknown	NA	4.53	11.66	T	TDRKH	by-frequency,by-cluster,by-2hit-2allele,by-1000G	none	none	unknown	502	none	unknown	none	unknown	unknown	PIWIL4:971,PIWIL1:970,PIWIL2:970,TDRD1:947,MOV10L1:947,ASZ1:936,HENMT1:932,TDRD9:928,MAEL:924,TDRD12:923	NA
ReQTL_cis_star	1:151773759_C>T	ENSG00000182134	TDRKH	1	nerve	2.51e-07	7.44e-05	1	1	NM_001083963.1	3-prime-UTR	1054475	none	NA	NA	unknown	NA	1.09	9.393	C	TDRKH	by-frequency,by-cluster,by-2hit-2allele,by-hapmap,by-1000G	none	none	unknown	469	none	unknown	none	unknown	unknown	PIWIL4:971,PIWIL1:970,PIWIL2:970,TDRD1:947,MOV10L1:947,ASZ1:936,HENMT1:932,TDRD9:928,MAEL:924,TDRD12:923	NA
ReQTL_cis_star	1:151774048_C>A	ENSG00000182134	TDRKH	1	nerve	1.7e-08	6.69e-06	1	1	NM_001083963.1	3-prime-UTR	1623480	none	NA	NA	unknown	NA	-4.56	0.374	A	TDRKH	by-frequency,by-cluster,by-2hit-2allele,by-hapmap,by-1000G	none	none	unknown	180	none	unknown	none	unknown	unknown	PIWIL4:971,PIWIL1:970,PIWIL2:970,TDRD1:947,MOV10L1:947,ASZ1:936,HENMT1:932,TDRD9:928,MAEL:924,TDRD12:923	NA
ReQTL_cis_star	1:151806207_C>T	ENSG00000143376	SNX27	2	skinexp;skinnonexp	0.000206348856237755;0.000142262088426459	0.0268152600006893;0.0243578857521716	4	3;1	NM_001001523.1	3-prime-UTR	9017	none	NA	NA	unknown	NA	4.52	12.53	C	RORC	by-frequency,by-cluster,by-2hit-2allele,by-hapmap,by-1000G	none	none	unknown	978	none	unknown	none	unknown	unknown	FOXP3:934,MED1:901,RORB:865,NCOA1:865,NCOA2:846,NPAS2:829,BHLHE41:829,BHLHE40:827,PER2:809,RORA:809	NA
ReQTL_cis_star	1:151806207_C>T	ENSG00000182134	TDRKH	1	skinexp	2.44e-08	1.03e-05	4	3;1	NM_001001523.1	3-prime-UTR	9017	none	NA	NA	unknown	NA	4.52	12.53	C	RORC	by-frequency,by-cluster,by-2hit-2allele,by-hapmap,by-1000G	none	none	unknown	978	none	unknown	none	unknown	unknown	FOXP3:934,MED1:901,RORB:865,NCOA1:865,NCOA2:846,NPAS2:829,BHLHE41:829,BHLHE40:827,PER2:809,RORA:809	NA
ReQTL_cis_star	1:151806207_C>T	ENSG00000213171	LINGO4	1	skinexp	4e-06	0.00095979	4	3;1	NM_001001523.1	3-prime-UTR	9017	none	NA	NA	unknown	NA	4.52	12.53	C	RORC	by-frequency,by-cluster,by-2hit-2allele,by-hapmap,by-1000G	none	none	unknown	978	none	unknown	none	unknown	unknown	FOXP3:934,MED1:901,RORB:865,NCOA1:865,NCOA2:846,NPAS2:829,BHLHE41:829,BHLHE40:827,PER2:809,RORA:809	NA
ReQTL_cis_star	1:151806423_T>C	ENSG00000143376	SNX27	2	skinexp;skinnonexp	0.000168052094594942;0.000195630580945209	0.0226941195065151;0.0313956760411066	6	4;2	NM_001001523.1	3-prime-UTR	9826	none	NA	NA	unknown	NA	-0.049	5.622	T	RORC	by-frequency,by-cluster,by-1000G	none	none	unknown	1194	none	unknown	none	unknown	unknown	FOXP3:934,MED1:901,RORB:865,NCOA1:865,NCOA2:846,NPAS2:829,BHLHE41:829,BHLHE40:827,PER2:809,RORA:809	NA
ReQTL_cis_star	1:151806423_T>C	ENSG00000182134	TDRKH	2	skinexp;skinnonexp	2.78037616027846e-07;0.000134659187977323	9.1572886809999e-05;0.0233262117700593	6	4;2	NM_001001523.1	3-prime-UTR	9826	none	NA	NA	unknown	NA	-0.049	5.622	T	RORC	by-frequency,by-cluster,by-1000G	none	none	unknown	1194	none	unknown	none	unknown	unknown	FOXP3:934,MED1:901,RORB:865,NCOA1:865,NCOA2:846,NPAS2:829,BHLHE41:829,BHLHE40:827,PER2:809,RORA:809	NA
ReQTL_cis_star	1:151806423_T>C	ENSG00000185962	LCE3A	1	skinexp	0.000243543	0.0305822	6	4;2	NM_001001523.1	3-prime-UTR	9826	none	NA	NA	unknown	NA	-0.049	5.622	T	RORC	by-frequency,by-cluster,by-1000G	none	none	unknown	1194	none	unknown	none	unknown	unknown	FOXP3:934,MED1:901,RORB:865,NCOA1:865,NCOA2:846,NPAS2:829,BHLHE41:829,BHLHE40:827,PER2:809,RORA:809	NA
ReQTL_cis_star	1:151806423_T>C	ENSG00000213171	LINGO4	1	skinexp	3.13e-05	0.00563285	6	4;2	NM_001001523.1	3-prime-UTR	9826	none	NA	NA	unknown	NA	-0.049	5.622	T	RORC	by-frequency,by-cluster,by-1000G	none	none	unknown	1194	none	unknown	none	unknown	unknown	FOXP3:934,MED1:901,RORB:865,NCOA1:865,NCOA2:846,NPAS2:829,BHLHE41:829,BHLHE40:827,PER2:809,RORA:809	NA
ReQTL_cis_star	1:151847848_T>C	ENSG00000234614	C2CD4D-AS1	2	skinexp;skinnonexp	9.84067283960404e-06;3.08459119773602e-05	0.00210140807299086;0.00705386913289756	2	1;1	NM_182578.3	missense	6587625	ASP,GLY	197/248	590	0	94	4.17	0.017	C	THEM5,LOC100132111	by-frequency,by-cluster,by-1000G	none	none	unknown	15	none	unknown	none	AA:C=3782/T=624,EA:C=6954/T=1646	AFR:C=9102/T=1302,NFE:C=53503/T=13213,EAS:C=5627/T=3013,SAS:C=10279/T=6233,FIN:C=5974/T=640,AMR:C=10213/T=1365,OTH:C=712/T=196	none	NP_872384.1
ReQTL_cis_star	1:151853096_A>G	ENSG00000234614	C2CD4D-AS1	1	skinexp	2.76e-05	0.00506147	1	1	NM_182578.3	intron	998501	none	NA	NA	unknown	NA	-0.424	4.073	A	THEM5	by-frequency,by-cluster,by-2hit-2allele,by-hapmap,by-1000G	none	none	unknown	345	none	unknown	none	unknown	unknown	none	NA
ReQTL_cis_star	1:151855337_G>A	ENSG00000159445	THEM4	1	nerve	0.00028468	0.030913	1	1	none	upstream-gene	4845624	none	NA	NA	unknown	NA	-0.312	7.515	G	none	by-frequency,by-cluster,by-2hit-2allele,by-1000G	none	none	unknown	1895	none	unknown	none	unknown	unknown	none	NA
ReQTL_cis_star	1:151874041_C>T	ENSG00000159445	THEM4	1	nerve	1.66e-06	0.000391697	1	1	NM_053055.4	3-prime-UTR	13320	none	NA	NA	unknown	NA	-5.84	1.562	C	THEM4	by-frequency,by-cluster,by-2hit-2allele,by-hapmap,by-1000G	none	none	unknown	888	none	unknown	none	unknown	unknown	AKT1:947,PDPK1:936,AKT2:929,AKT3:917,TRIB3:905	NA
ReQTL_cis_star	1:151874243_A>G	ENSG00000159445	THEM4	1	nerve	0.000337637	0.0354013	1	1	NM_053055.4	3-prime-UTR	4845385	none	NA	NA	unknown	NA	0.041	1.719	G	THEM4	by-frequency,by-cluster,by-2hit-2allele,by-hapmap,by-1000G	none	none	unknown	686	none	unknown	none	unknown	unknown	AKT1:947,PDPK1:936,AKT2:929,AKT3:917,TRIB3:905	NA
ReQTL_cis_star	1:151874704_A>G	ENSG00000159445	THEM4	1	nerve	8.62e-05	0.0116181	1	1	NM_053055.4	3-prime-UTR	10749666	none	NA	NA	unknown	NA	-5.04	4.269	G	THEM4	by-frequency,by-cluster,by-2hit-2allele,by-hapmap,by-1000G	none	none	unknown	225	none	unknown	none	unknown	unknown	AKT1:947,PDPK1:936,AKT2:929,AKT3:917,TRIB3:905	NA
ReQTL_cis_star	1:151874717_A>C	ENSG00000159445	THEM4	2	nerve;skinexp	1.473112633403e-07;1.59654880729414e-05	4.6505930739847e-05;0.00317569917584369	2	1;1	NM_053055.4	3-prime-UTR	11204907	none	NA	NA	unknown	NA	0.741	10.54	A	THEM4	by-frequency,by-cluster,by-2hit-2allele,by-1000G	none	none	unknown	212	none	unknown	none	unknown	unknown	AKT1:947,PDPK1:936,AKT2:929,AKT3:917,TRIB3:905	NA
ReQTL_cis_star	1:151890500_A>G	ENSG00000196407	THEM5	1	nerve	4.02e-05	0.00612551	2	2	NM_053055.4	intron	41264560	none	NA	NA	unknown	NA	-0.233	4.448	A	THEM4	by-frequency,by-cluster,by-1000G	none	none	unknown	1125	none	unknown	none	unknown	unknown	AKT1:947,PDPK1:936,AKT2:929,AKT3:917,TRIB3:905	NA
ReQTL_cis_star	1:151890500_A>G	ENSG00000225556	C2CD4D	1	nerve	2.02e-05	0.00340305	2	2	NM_053055.4	intron	41264560	none	NA	NA	unknown	NA	-0.233	4.448	A	THEM4	by-frequency,by-cluster,by-1000G	none	none	unknown	1125	none	unknown	none	unknown	unknown	AKT1:947,PDPK1:936,AKT2:929,AKT3:917,TRIB3:905	NA
ReQTL_cis_star	1:151890525_A>G	ENSG00000159445	THEM4	1	nerve	0.000336981	0.0353476	1	1	NM_053055.4	intron	1048910	none	NA	NA	unknown	NA	-1.55	1.927	G	THEM4	by-frequency,by-cluster,by-1000G	none	none	unknown	1150	none	unknown	none	unknown	unknown	AKT1:947,PDPK1:936,AKT2:929,AKT3:917,TRIB3:905	NA
ReQTL_cis_star	1:151895084_G>A	ENSG00000159445	THEM4	1	nerve	0.000333585	0.0350673	1	1	NM_053055.4	synonymous	3762427	ASP	70/241	210	unknown	NA	-7.51	3.997	A	THEM4	by-frequency,by-cluster,by-1000G	none	none	http://www.ncbi.nlm.nih.gov/pubmed?term=25676789	77	none	unknown	none	AA:A=4006/G=400,EA:A=7845/G=751	AFR:A=9494/G=910,NFE:A=60839/G=5897,EAS:A=8179/G=473,SAS:A=15143/G=1369,FIN:A=6044/G=570,AMR:A=10558/G=1018,OTH:A=806/G=102	AKT1:947,PDPK1:936,AKT2:929,AKT3:917,TRIB3:905	NP_444283.2
ReQTL_cis_star	1:151909409_A>C	ENSG00000159445	THEM4	1	nerve	4.43e-06	0.000922298	1	1	NM_053055.4	missense	3748805	LEU,ARG	17/241	50	0	102	-0.278	0.562	C	THEM4	by-frequency,by-cluster,by-1000G	none	none	unknown	50	none	unknown	151909288-151909931	unknown	AFR:C=506/A=48,NFE:C=3044/A=352,EAS:C=199/A=7,SAS:C=6193/A=529,FIN:C=4/A=0,AMR:C=158/A=22,OTH:C=112/A=8	AKT1:947,PDPK1:936,AKT2:929,AKT3:917,TRIB3:905	NP_444283.2
ReQTL_cis_star	1:152036921_A>C	ENSG00000234614	C2CD4D-AS1	1	nerve	0.000516682	0.0493126	1	1	NM_005620.1	5-prime-UTR	6702172	none	NA	NA	unknown	NA	-1.89	13.04	A	S100A11	by-frequency,by-cluster,by-1000G	none	none	unknown	9	none	unknown	none	AA:C=306/A=4100,EA:C=3/A=8597	AFR:C=761/A=9571,NFE:C=4/A=66518,EAS:C=0/A=8624,SAS:C=2/A=16502,FIN:C=0/A=6610,AMR:C=24/A=11538,OTH:C=3/A=905	ANXA1:880,ANXA2:758	NA
ReQTL_cis_star	1:152112508_C>G	ENSG00000234614	C2CD4D-AS1	1	skinexp	0.000206685	0.0268486	1	1	NM_007113.3	missense	3134814	VAL,LEU	237/1944	709	0.01	32	0.891	5.841	C	TCHH	by-frequency,by-cluster,by-1000G	none	none	unknown	571	none	unknown	152107522-152112739	AA:G=283/C=3855,EA:G=334/C=8058	AFR:A=1/G=675/C=9096,NFE:A=0/G=2372/C=64280,EAS:A=0/G=270/C=8352,SAS:A=0/G=914/C=15596,FIN:A=0/G=232/C=6382,AMR:A=0/G=700/C=10868,OTH:A=0/G=55/C=845	IVL:759,LOR:758,S100A10:752,TTC3:724	NP_009044.2
ReQTL_cis_star	1:152153991_T>C	ENSG00000159445	THEM4	2	skinexp;skinnonexp	6.21536882717993e-06;2.5682942660499e-05	0.00141054088802037;0.00605396434212324	2	1;1	NM_001122965.1	3-prime-UTR	3001978	none	NA	NA	unknown	NA	-3	7.652	C	RPTN	by-frequency,by-cluster,by-2hit-2allele,by-1000G	none	none	unknown	2970	none	unknown	none	unknown	unknown	NUP155:917,NUP93:882,NUP107:881,NUP62CL:847,NUP62:847,GLE1:841,NUP210L:838,NUP210:838,NUP54:835,TPR:826	NA
ReQTL_cis_star	1:152308532_A>G	ENSG00000143631	FLG	1	skinexp	0.000413249	0.0461854	1	1	NM_002016.1	synonymous	7512554	HIS	2118/4062	6354	unknown	NA	-0.578	2.476	G	FLG	by-frequency,by-cluster,by-2hit-2allele,by-1000G	none	none	unknown	5507	none	unknown	none	AA:G=1446/A=2960,EA:G=1083/A=7517	unknown	IVL:828,SPINK5:819,KRT1:816,KRT10:783,LOR:776,LELP1:755,S100A10:707	NP_002007.1
ReQTL_cis_star	1:152308563_G>A	ENSG00000143631	FLG	1	skinexp	0.000312657	0.0371854	1	1	NM_002016.1	missense	7522925	ALA,VAL	2108/4062	6323	0.324	64	-6.74	6.463	G	FLG	by-frequency,by-cluster,by-1000G	none	none	unknown	5476	none	unknown	none	AA:A=1572/G=2834,EA:A=1153/G=7447	unknown	IVL:828,SPINK5:819,KRT1:816,KRT10:783,LOR:776,LELP1:755,S100A10:707	NP_002007.1
ReQTL_cis_star	1:152308814_A>G	ENSG00000143631	FLG	1	skinexp	1.89e-05	0.0036578	1	1	NM_002016.1	synonymous	80353812	HIS	2024/4062	6072	unknown	NA	-6.69	2.157	G	FLG	by-frequency,by-cluster,by-1000G	none	none	unknown	5225	none	unknown	none	AA:G=1156/A=3250,EA:G=1085/A=7515	unknown	IVL:828,SPINK5:819,KRT1:816,KRT10:783,LOR:776,LELP1:755,S100A10:707	NP_002007.1
ReQTL_cis_star	1:152308828_A>C	ENSG00000143631	FLG	1	skinexp	0.000228239	0.0290326	1	1	NM_002016.1	missense	7512857	SER,ALA	2020/4062	6058	0.998	99	1.13	6.327	A	FLG	by-frequency,by-cluster	none	none	unknown	5211	none	unknown	none	AA:C=1440/A=2966,EA:C=1143/A=7457	unknown	IVL:828,SPINK5:819,KRT1:816,KRT10:783,LOR:776,LELP1:755,S100A10:707	NP_002007.1
ReQTL_cis_star	1:152312894_G>T	ENSG00000213171	LINGO4	1	skinexp	0.000256882	0.0319432	1	1	NM_002016.1	missense	113652604	HIS,GLN	664/4062	1992	0.149	24	-4.96	0.821	T	FLG	by-frequency,by-cluster,by-1000G	none	none	unknown	1145	none	unknown	none	AA:T=417/G=3989,EA:T=7/G=8593	unknown	IVL:828,SPINK5:819,KRT1:816,KRT10:783,LOR:776,LELP1:755,S100A10:707	NP_002007.1
ReQTL_cis_star	1:152409586_C>T	ENSG00000159527	PGLYRP3	1	skinexp	0.000158485	0.0216732	1	1	NM_016190.2	3-prime-UTR	10888486	none	NA	NA	unknown	NA	1.66	6.891	C	CRNN	by-frequency,by-cluster,by-2hit-2allele,by-hapmap,by-1000G	none	none	unknown	1358	none	unknown	none	AA:T=182/C=4224,EA:T=1306/C=7294	AFR:T=380/C=9894,NFE:T=10420/C=54392,EAS:T=3603/C=4995,SAS:T=3838/C=7732,FIN:T=904/C=5702,AMR:T=3986/C=7520,OTH:T=173/C=661	DEPP1:726	NA
ReQTL_cis_star	1:152579809_C>A	ENSG00000172155	LCE1D	2	skinexp;skinnonexp	1.70714781575055e-09;7.69712580786759e-09	9.10605028725725e-07;4.95809826899648e-06	4	2;2	NM_032563.1	missense	512208	GLY,VAL	43/93	128	0.44	109	0.259	0.19	C	LCE3D	by-frequency,by-cluster,by-1000G	none	none	unknown	149	none	unknown	none	AA:A=789/C=3617,EA:A=3138/C=5454	AFR:A=1726/C=8636,NFE:A=24024/C=42678,EAS:A=2747/C=5879,SAS:A=4667/C=11841,FIN:A=2440/C=4174,AMR:A=2711/C=8761,OTH:A=276/C=630	LCE3E:880,LCE3C:873,ELOVL6:760	NP_115952.1
ReQTL_cis_star	1:152579809_C>A	ENSG00000187170	LCE4A	2	skinexp;skinnonexp	5.88964351734348e-05;0.000108627938755579	0.00958803279800476;0.0197033731049807	4	2;2	NM_032563.1	missense	512208	GLY,VAL	43/93	128	0.44	109	0.259	0.19	C	LCE3D	by-frequency,by-cluster,by-1000G	none	none	unknown	149	none	unknown	none	AA:A=789/C=3617,EA:A=3138/C=5454	AFR:A=1726/C=8636,NFE:A=24024/C=42678,EAS:A=2747/C=5879,SAS:A=4667/C=11841,FIN:A=2440/C=4174,AMR:A=2711/C=8761,OTH:A=276/C=630	LCE3E:880,LCE3C:873,ELOVL6:760	NP_115952.1
ReQTL_cis_star	1:152655515_C>T	ENSG00000186226	LCE1E	1	skinexp	0.000121946	0.0175215	1	1	NR_145430.1	non-coding-exon	41267636	none	NA	39	unknown	NA	-0.579	4.213	C	LINC00302	by-frequency,by-cluster,by-1000G	none	none	unknown	33	none	unknown	none	unknown	unknown	none	NA
ReQTL_cis_star	1:152664367_A>T	ENSG00000172155	LCE1D	2	skinexp;skinnonexp	1.00724708656916e-09;1.70298212844908e-11	5.62948869855376e-07;1.85736156719648e-08	5	2;3	NM_178430.3	missense	9793541	SER,CYS	88/111	262	0.805	112	0.291	4.613	A	LCE2D	by-frequency,by-cluster,by-1000G	none	none	unknown	283	none	unknown	none	AA:T=289/A=4099,EA:T=2484/A=6092	AFR:G=0/T=501/A=8803,NFE:G=1/T=18565/A=46996,EAS:G=0/T=230/A=8374,SAS:G=0/T=2457/A=13925,FIN:G=0/T=1424/A=5180,AMR:G=0/T=1401/A=10151,OTH:G=0/T=168/A=728	ELOVL6:758	NP_848517.1
ReQTL_cis_star	1:152664367_A>T	ENSG00000186226	LCE1E	2	skinexp;skinnonexp	6.72309301356877e-07;2.09671972526254e-07	0.000201680055373519;9.52300914355467e-05	5	2;3	NM_178430.3	missense	9793541	SER,CYS	88/111	262	0.805	112	0.291	4.613	A	LCE2D	by-frequency,by-cluster,by-1000G	none	none	unknown	283	none	unknown	none	AA:T=289/A=4099,EA:T=2484/A=6092	AFR:G=0/T=501/A=8803,NFE:G=1/T=18565/A=46996,EAS:G=0/T=230/A=8374,SAS:G=0/T=2457/A=13925,FIN:G=0/T=1424/A=5180,AMR:G=0/T=1401/A=10151,OTH:G=0/T=168/A=728	ELOVL6:758	NP_848517.1
ReQTL_cis_star	1:152664367_A>T	ENSG00000187170	LCE4A	1	skinnonexp	0.000323053	0.0462039	5	2;3	NM_178430.3	missense	9793541	SER,CYS	88/111	262	0.805	112	0.291	4.613	A	LCE2D	by-frequency,by-cluster,by-1000G	none	none	unknown	283	none	unknown	none	AA:T=289/A=4099,EA:T=2484/A=6092	AFR:G=0/T=501/A=8803,NFE:G=1/T=18565/A=46996,EAS:G=0/T=230/A=8374,SAS:G=0/T=2457/A=13925,FIN:G=0/T=1424/A=5180,AMR:G=0/T=1401/A=10151,OTH:G=0/T=168/A=728	ELOVL6:758	NP_848517.1
ReQTL_cis_star	1:152686718_G>T	ENSG00000172155	LCE1D	2	skinexp;skinnonexp	3.41803932854929e-06;1.76614302469351e-07	0.00083634406113312;8.17789230028108e-05	3	1;2	NM_014357.4	intron	35748742	none	NA	NA	unknown	NA	-1.41	0.151	G	LCE2B	by-frequency,by-cluster,by-1000G	none	none	unknown	104	none	unknown	none	unknown	unknown	ELOVL6:758	NA
ReQTL_cis_star	1:152686718_G>T	ENSG00000186226	LCE1E	1	skinnonexp	2.93e-07	0.000127692	3	1;2	NM_014357.4	intron	35748742	none	NA	NA	unknown	NA	-1.41	0.151	G	LCE2B	by-frequency,by-cluster,by-1000G	none	none	unknown	104	none	unknown	none	unknown	unknown	ELOVL6:758	NA
ReQTL_cis_star	1:152687329_G>A	ENSG00000172155	LCE1D	2	skinexp;skinnonexp	2.71964653011812e-10;6.29151816573798e-10	1.6960810139056e-07;5.12328054527759e-07	4	2;2	NM_014357.4	3-prime-UTR	41310873	none	NA	NA	unknown	NA	-4.17	3.06	G	LCE2B	by-frequency,by-cluster,by-1000G	none	none	unknown	506	none	unknown	none	unknown	unknown	ELOVL6:758	NA
ReQTL_cis_star	1:152687329_G>A	ENSG00000186226	LCE1E	2	skinexp;skinnonexp	3.96329063398023e-07;2.30319607677611e-06	0.000125904735539853;0.000767660139881451	4	2;2	NM_014357.4	3-prime-UTR	41310873	none	NA	NA	unknown	NA	-4.17	3.06	G	LCE2B	by-frequency,by-cluster,by-1000G	none	none	unknown	506	none	unknown	none	unknown	unknown	ELOVL6:758	NA
ReQTL_cis_star	1:152687372_A>G	ENSG00000172155	LCE1D	2	skinexp;skinnonexp	8.76657947439747e-10;6.27604326138652e-11	4.96279181866793e-07;6.18499057703389e-08	4	2;2	NM_014357.4	3-prime-UTR	41308367	none	NA	NA	unknown	NA	-0.436	3.381	A	LCE2B	by-frequency,by-cluster,by-1000G	none	none	unknown	549	none	unknown	none	unknown	unknown	ELOVL6:758	NA
ReQTL_cis_star	1:152687372_A>G	ENSG00000186226	LCE1E	2	skinexp;skinnonexp	9.23432624084755e-07;7.07143927769804e-07	0.000267349305388067;0.000275530727499199	4	2;2	NM_014357.4	3-prime-UTR	41308367	none	NA	NA	unknown	NA	-0.436	3.381	A	LCE2B	by-frequency,by-cluster,by-1000G	none	none	unknown	549	none	unknown	none	unknown	unknown	ELOVL6:758	NA
ReQTL_cis_star	1:152718796_G>T	ENSG00000172155	LCE1D	2	skinexp;skinnonexp	3.98067158459855e-08;6.58831774490338e-05	1.60243942147189e-05;0.0131637230688708	4	2;2	none	upstream-gene	4845318	none	NA	NA	unknown	NA	-2.31	3.466	G	none	by-frequency,by-cluster,by-2hit-2allele,by-hapmap,by-1000G	none	none	unknown	19915	none	unknown	none	unknown	unknown	none	NA
ReQTL_cis_star	1:152718796_G>T	ENSG00000186226	LCE1E	2	skinexp;skinnonexp	7.65922594039247e-07;3.79314663795529e-06	0.000226262815655606;0.00118100846155452	4	2;2	none	upstream-gene	4845318	none	NA	NA	unknown	NA	-2.31	3.466	G	none	by-frequency,by-cluster,by-2hit-2allele,by-hapmap,by-1000G	none	none	unknown	19915	none	unknown	none	unknown	unknown	none	NA
ReQTL_cis_star	1:152718832_C>T	ENSG00000172155	LCE1D	2	skinexp;skinnonexp	7.86253176212334e-08;1.68932550131883e-06	2.94149238006522e-05;0.000588822494286352	4	2;2	none	upstream-gene	4845469	none	NA	NA	unknown	NA	0.644	4.433	T	none	by-frequency,by-cluster,by-2hit-2allele,by-hapmap,by-1000G	none	none	unknown	19951	none	unknown	none	unknown	unknown	none	NA
ReQTL_cis_star	1:152718832_C>T	ENSG00000186226	LCE1E	2	skinexp;skinnonexp	1.06042391107792e-06;2.43997437039747e-06	0.000301637821168829;0.000806192877089852	4	2;2	none	upstream-gene	4845469	none	NA	NA	unknown	NA	0.644	4.433	T	none	by-frequency,by-cluster,by-2hit-2allele,by-hapmap,by-1000G	none	none	unknown	19951	none	unknown	none	unknown	unknown	none	NA
ReQTL_cis_star	1:152718891_A>G	ENSG00000172155	LCE1D	2	skinexp;skinnonexp	2.36156507913671e-10;1.7037945249772e-05	1.48993613080367e-07;0.00426842674275654	4	2;2	none	upstream-gene	7545543	none	NA	NA	unknown	NA	-0.216	5.757	G	none	by-frequency,by-cluster,by-2hit-2allele,by-hapmap,by-1000G	none	none	unknown	20010	none	unknown	none	unknown	unknown	none	NA
ReQTL_cis_star	1:152718891_A>G	ENSG00000186226	LCE1E	2	skinexp;skinnonexp	3.9401737157964e-09;1.10205041186687e-05	1.95669142422503e-06;0.00295646105825529	4	2;2	none	upstream-gene	7545543	none	NA	NA	unknown	NA	-0.216	5.757	G	none	by-frequency,by-cluster,by-2hit-2allele,by-hapmap,by-1000G	none	none	unknown	20010	none	unknown	none	unknown	unknown	none	NA
ReQTL_cis_star	1:152718962_C>A	ENSG00000172155	LCE1D	2	skinexp;skinnonexp	3.94344347928973e-08;1.45802036942606e-06	1.58958133008655e-05;0.000517477730434241	4	2;2	none	upstream-gene	7534164	none	NA	NA	unknown	NA	0.434	4.929	A	none	by-frequency,by-cluster,by-2hit-2allele,by-hapmap,by-1000G	none	none	unknown	20081	none	unknown	none	unknown	unknown	none	NA
ReQTL_cis_star	1:152718962_C>A	ENSG00000186226	LCE1E	2	skinexp;skinnonexp	2.86425815792266e-07;3.75159162924423e-07	9.4003771605637e-05;0.000158892422234734	4	2;2	none	upstream-gene	7534164	none	NA	NA	unknown	NA	0.434	4.929	A	none	by-frequency,by-cluster,by-2hit-2allele,by-hapmap,by-1000G	none	none	unknown	20081	none	unknown	none	unknown	unknown	none	NA
ReQTL_cis_star	1:152719467_G>A	ENSG00000172155	LCE1D	2	skinexp;skinnonexp	6.35478558109008e-10;3.82686603678333e-06	3.70521243542129e-07;0.00119030733312579	4	2;2	none	upstream-gene	1332499	none	NA	NA	unknown	NA	-1.92	4.294	A	none	by-frequency,by-cluster,by-2hit-2allele,by-hapmap,by-1000G	none	none	unknown	20586	none	unknown	none	unknown	unknown	none	NA
ReQTL_cis_star	1:152719467_G>A	ENSG00000186226	LCE1E	2	skinexp;skinnonexp	7.11988601319847e-10;2.14022445469158e-06	4.09919862863079e-07;0.00072025274889493	4	2;2	none	upstream-gene	1332499	none	NA	NA	unknown	NA	-1.92	4.294	A	none	by-frequency,by-cluster,by-2hit-2allele,by-hapmap,by-1000G	none	none	unknown	20586	none	unknown	none	unknown	unknown	none	NA
ReQTL_cis_star	1:152719598_G>C	ENSG00000172155	LCE1D	2	skinexp;skinnonexp	5.86831716682496e-15;5.08742301460228e-08	7.56167597404722e-12;2.7214561020732e-05	4	2;2	NM_001024679.2	missense	1332500	SER,THR	26/251	77	0	58	0.885	0.012	C	C1orf68	by-frequency,by-cluster,by-2hit-2allele,by-hapmap,by-1000G	none	none	unknown	20717	none	unknown	none	AA:G=1384,EA:G=3182	AFR:C=1224/G=1084,NFE:C=3084/G=6196,EAS:C=92/G=532,SAS:C=1787/G=6125,FIN:C=496/G=1146,AMR:C=144/G=270,OTH:C=53/G=191	none	NP_001019850.1
ReQTL_cis_star	1:152719598_G>C	ENSG00000186226	LCE1E	2	skinexp;skinnonexp	5.57647172995899e-13;5.34325852881525e-07	5.44168521077381e-10;0.000215941979473455	4	2;2	NM_001024679.2	missense	1332500	SER,THR	26/251	77	0	58	0.885	0.012	C	C1orf68	by-frequency,by-cluster,by-2hit-2allele,by-hapmap,by-1000G	none	none	unknown	20717	none	unknown	none	AA:G=1384,EA:G=3182	AFR:C=1224/G=1084,NFE:C=3084/G=6196,EAS:C=92/G=532,SAS:C=1787/G=6125,FIN:C=496/G=1146,AMR:C=144/G=270,OTH:C=53/G=191	none	NP_001019850.1
ReQTL_cis_star	1:152719996_A>C	ENSG00000172155	LCE1D	2	skinexp;skinnonexp	3.2470918873217e-15;7.54670388523517e-08	4.36057045647411e-12;3.8652151271808e-05	4	2;2	NM_001024679.2	missense	873775	THR,PRO	159/251	475	0	38	5.4	0.348	C	C1orf68	by-frequency,by-cluster,by-2hit-2allele,by-1000G,by-other-pop	none	none	unknown	21115	none	unknown	none	AA:C=693/A=691,EA:C=1114/A=2068	AFR:C=1173/A=1055,NFE:C=2938/A=5944,EAS:C=93/A=533,SAS:C=1788/A=6126,FIN:C=492/A=1142,AMR:C=142/A=268,OTH:C=53/A=189	none	NP_001019850.1
ReQTL_cis_star	1:152719996_A>C	ENSG00000186226	LCE1E	2	skinexp;skinnonexp	5.25075828177541e-13;5.88761394495463e-07	5.14238894011119e-10;0.000234969804231867	4	2;2	NM_001024679.2	missense	873775	THR,PRO	159/251	475	0	38	5.4	0.348	C	C1orf68	by-frequency,by-cluster,by-2hit-2allele,by-1000G,by-other-pop	none	none	unknown	21115	none	unknown	none	AA:C=693/A=691,EA:C=1114/A=2068	AFR:C=1173/A=1055,NFE:C=2938/A=5944,EAS:C=93/A=533,SAS:C=1788/A=6126,FIN:C=492/A=1142,AMR:C=142/A=268,OTH:C=53/A=189	none	NP_001019850.1
ReQTL_cis_star	1:152720036_G>A	ENSG00000186226	LCE1E	1	skinexp	1.88e-05	0.00364455	1	1	NM_001024679.2	missense	41268474	CYS,TYR	172/251	515	0.002	194	0.809	11.17	G	C1orf68	by-frequency,by-cluster,by-1000G	none	none	unknown	21155	none	unknown	none	AA:A=158/G=1226,EA:A=293/G=2889	AFR:A=253/G=1913,NFE:A=790/G=7994,EAS:A=72/G=550,SAS:A=902/G=7008,FIN:A=210/G=1414,AMR:A=31/G=379,OTH:A=28/G=214	none	NP_001019850.1
ReQTL_cis_star	1:152720112_A>G	ENSG00000172155	LCE1D	2	skinexp;skinnonexp	4.07731215762411e-14;3.57663837226301e-06	4.7129879392255e-11;0.0011218905302372	4	2;2	NM_001024679.2	synonymous	944682	SER	197/251	591	unknown	NA	-8.4	0.021	G	C1orf68	by-frequency,by-cluster,by-2hit-2allele,by-1000G,by-other-pop	none	none	unknown	21231	none	unknown	none	AA:G=693/A=691,EA:G=1113/A=2069	AFR:G=1124/A=1030,NFE:G=2891/A=5885,EAS:G=91/A=531,SAS:G=1788/A=6122,FIN:G=481/A=1123,AMR:G=142/A=268,OTH:G=53/A=191	none	NP_001019850.1
ReQTL_cis_star	1:152720112_A>G	ENSG00000186226	LCE1E	2	skinexp;skinnonexp	7.54966280755328e-12;1.1335089456062e-05	6.23031375897194e-09;0.00302741628872923	4	2;2	NM_001024679.2	synonymous	944682	SER	197/251	591	unknown	NA	-8.4	0.021	G	C1orf68	by-frequency,by-cluster,by-2hit-2allele,by-1000G,by-other-pop	none	none	unknown	21231	none	unknown	none	AA:G=693/A=691,EA:G=1113/A=2069	AFR:G=1124/A=1030,NFE:G=2891/A=5885,EAS:G=91/A=531,SAS:G=1788/A=6122,FIN:G=481/A=1123,AMR:G=142/A=268,OTH:G=53/A=191	none	NP_001019850.1
ReQTL_cis_star	1:152720305_G>T	ENSG00000172155	LCE1D	2	skinexp;skinnonexp	2.54725963656824e-13;2.55051815986876e-06	2.62583653145247e-10;0.000837146006170109	4	2;2	NM_001024679.2	3-prime-UTR	3814350	none	NA	NA	unknown	NA	-9.27	6.318	G	C1orf68	by-frequency,by-cluster,by-2hit-2allele,by-1000G	none	none	unknown	21424	none	unknown	none	AA:T=691/G=693,EA:T=1111/G=2071	AFR:T=1056/G=910,NFE:T=2230/G=3974,EAS:T=81/G=447,SAS:T=450/G=984,FIN:T=483/G=1139,AMR:T=129/G=213,OTH:T=32/G=108	none	NA
ReQTL_cis_star	1:152720305_G>T	ENSG00000186226	LCE1E	2	skinexp;skinnonexp	1.54581028249117e-11;1.37331757401589e-05	1.20475921058872e-08;0.00356325334391944	4	2;2	NM_001024679.2	3-prime-UTR	3814350	none	NA	NA	unknown	NA	-9.27	6.318	G	C1orf68	by-frequency,by-cluster,by-2hit-2allele,by-1000G	none	none	unknown	21424	none	unknown	none	AA:T=691/G=693,EA:T=1111/G=2071	AFR:T=1056/G=910,NFE:T=2230/G=3974,EAS:T=81/G=447,SAS:T=450/G=984,FIN:T=483/G=1139,AMR:T=129/G=213,OTH:T=32/G=108	none	NA
ReQTL_cis_star	1:152720386_G>C	ENSG00000172155	LCE1D	2	skinexp;skinnonexp	8.18862006414448e-14;3.73520946703482e-06	9.02574386072235e-11;0.00116649685336418	4	2;2	NM_001024679.2	3-prime-UTR	3814351	none	NA	NA	unknown	NA	-7.05	7.86	G	C1orf68	by-frequency,by-cluster,by-2hit-2allele,by-1000G	none	none	unknown	21505	none	unknown	none	unknown	unknown	none	NA
ReQTL_cis_star	1:152720386_G>C	ENSG00000186226	LCE1E	2	skinexp;skinnonexp	8.29133697244175e-12;1.07670328460534e-05	6.78444226307924e-09;0.00289825109463847	4	2;2	NM_001024679.2	3-prime-UTR	3814351	none	NA	NA	unknown	NA	-7.05	7.86	G	C1orf68	by-frequency,by-cluster,by-2hit-2allele,by-1000G	none	none	unknown	21505	none	unknown	none	unknown	unknown	none	NA
ReQTL_cis_star	1:152720472_T>A	ENSG00000172155	LCE1D	1	skinexp	6.82e-11	4.76e-08	3	2;1	none	downstream-gene	3814352	none	NA	NA	unknown	NA	3.75	15.22	A	none	by-frequency,by-cluster,by-2hit-2allele,by-1000G	none	none	unknown	21591	none	unknown	none	unknown	unknown	none	NA
[truncated: 49,645 more rows]
