# Supplementary material for: ReQTL: identifying correlations between expressed SNVs and gene expression using RNA-sequencing data
Source: Bioinformatics. 2019 Oct 7;36(5):1351–9. doi: 10.1093/bioinformatics/btz750 (PMC7058180; doi:10.1093/bioinformatics/btz750)
Supplement: btz750_Supplementary_Data [file btz750_supplementary_data.zip › btz750-Suppl_Data/S_Table2_correlations_ReQTL_cisANDtrans_hisat_3tissues.xlsx]

## Sheet: S_Table2_correlations_ReQTL_cis
group	SNV	gene_ID	gene_name	tissue_count	tissues	p_values	fdrs	num_genes_regulated	num_genes_regulated_by_tissue	accession	functionGVS	rsID	aminoAcids	proteinPosition	cDNAPosition	polyPhen	granthamScore	consScoreGERP	scoreCADD	chimpAllele	geneList	dbSNPValidation	repeatMasker	tandemRepeat	clinicalAssociation	distanceToSplice	microRNAs	keggPathway	cpgIslands	genomesESP	genomesExAC	PPI	proteinAccession
ReQTL_cis_hisat	1:169923520_T>C	ENSG00000000457	SCYL3	1	nerve	2.59e-05	0.00623443	3	2;1	NM_001204514.1	intron	590181	none	NA	NA	unknown	NA	0.418	3.57	T	KIFAP3	by-frequency,by-cluster,by-2hit-2allele,by-hapmap,by-1000G,by-other-pop	none	none	unknown	416	none	unknown	none	unknown	unknown	KIF3B:994,KIF3A:991,KIF3C:980,KLC1:971,IFT88:956,KIF5B:951,IFT52:949,KIF17:949,IFT172:945,KIF5A:944	NA
ReQTL_cis_hisat	1:169854519_C>T	ENSG00000000457	SCYL3	1	skinnonexp	9.08e-05	0.0235928	2	1;1	NM_020423.6	synonymous	1062976	VAL	586/689	1758	unknown	NA	-0.605	5.326	C	SCYL3	by-frequency,by-cluster,by-hapmap,by-1000G	none	none	unknown	250	none	unknown	none	AA:T=718/C=3688,EA:T=2404/C=6196	AFR:A=0/T=1675/C=8645,NFE:A=0/T=18907/C=47809,EAS:A=0/T=55/C=8597,SAS:A=0/T=2778/C=13722,FIN:A=0/T=1550/C=5062,AMR:A=2/T=1464/C=10102,OTH:A=0/T=203/C=705	EZR:820	NP_065156.5
ReQTL_cis_hisat	1:169854927_A>G	ENSG00000000457	SCYL3	1	nerve	0.000268171	0.0418737	4	2;1;1	NM_020423.6	synonymous	12132384	ASN	450/689	1350	unknown	NA	0.927	6.347	A	SCYL3	by-frequency,by-cluster,by-1000G	none	none	unknown	38	none	unknown	none	AA:G=89/A=4301,EA:G=825/A=7773	AFR:G=211/A=9569,NFE:G=6431/A=59509,EAS:G=135/A=8463,SAS:G=1262/A=14594,FIN:G=440/A=6154,AMR:G=482/A=10980,OTH:G=78/A=814	EZR:820	NP_065156.5
ReQTL_cis_hisat	1:169921433_T>A	ENSG00000000457	SCYL3	1	nerve	0.000301795	0.045899	4	2;1;1	NM_001204514.1	3-prime-UTR	4519	none	NA	NA	unknown	NA	1.95	2.316	A	KIFAP3	by-frequency,by-cluster,by-2hit-2allele,by-hapmap,by-1000G	none	none	unknown	349	none	unknown	none	unknown	unknown	KIF3B:994,KIF3A:991,KIF3C:980,KLC1:971,IFT88:956,KIF5B:951,IFT52:949,KIF17:949,IFT172:945,KIF5A:944	NA
ReQTL_cis_hisat	1:169854519_C>T	ENSG00000000460	C1orf112	1	nerve	0.000100177	0.019195	2	1;1	NM_020423.6	synonymous	1062976	VAL	586/689	1758	unknown	NA	-0.605	5.326	C	SCYL3	by-frequency,by-cluster,by-hapmap,by-1000G	none	none	unknown	250	none	unknown	none	AA:T=718/C=3688,EA:T=2404/C=6196	AFR:A=0/T=1675/C=8645,NFE:A=0/T=18907/C=47809,EAS:A=0/T=55/C=8597,SAS:A=0/T=2778/C=13722,FIN:A=0/T=1550/C=5062,AMR:A=2/T=1464/C=10102,OTH:A=0/T=203/C=705	EZR:820	NP_065156.5
ReQTL_cis_hisat	6:144189789_C>T	ENSG00000001036	FUCA2	1	skinexp	0.000111958	0.0220585	1	1	NM_003764.3	3-prime-UTR	3734227	none	NA	NA	unknown	NA	2.56	4.139	C	STX11	by-frequency,by-cluster,by-2hit-2allele,by-hapmap,by-1000G	none	none	355635:C:T	3167	none	hsa04130:SNAREInteractionsInVesicularTransport	none	unknown	unknown	STXBP2:982,SNAP23:975,VAMP8:958,VAMP2:948,SNAP25:942,VAMP4:925,VAMP3:918,VAMP1:914,VAMP5:905,STX16:900	NA
ReQTL_cis_hisat	6:41108459_A>G	ENSG00000001167	NFYA	1	nerve	1.59e-10	1.41e-07	1	1	none	na	61730401	none	NA	NA	unknown	NA	3.07	5.455	unknown	none	by-frequency,by-cluster,by-1000G	none	none	unknown	10747	none	unknown	none	unknown	unknown	none	NA
ReQTL_cis_hisat	6:41138805_T>G	ENSG00000001167	NFYA	1	nerve	3.89e-09	2.65e-06	1	1	none	na	62396341	none	NA	NA	unknown	NA	-4.51	0.005	G	none	by-frequency,by-cluster,by-1000G	none	none	unknown	11114	none	unknown	none	unknown	unknown	none	NA
ReQTL_cis_hisat	6:41139117_A>G	ENSG00000001167	NFYA	1	nerve	4.53e-08	2.41e-05	1	1	none	na	62396342	none	NA	NA	unknown	NA	-1.17	0.009	G	none	by-frequency,by-cluster,by-1000G	none	none	unknown	10802	none	unknown	none	unknown	unknown	none	NA
ReQTL_cis_hisat	6:41137983_A>C	ENSG00000001167	NFYA	1	nerve	2.51e-07	0.000110512	1	1	none	na	72856290	none	NA	NA	unknown	NA	-1.1	0	A	none	by-frequency,by-cluster,by-1000G	none	none	unknown	11936	none	unknown	none	unknown	unknown	none	NA
ReQTL_cis_hisat	6:41100761_G>A	ENSG00000001167	NFYA	1	nerve	6.01e-06	0.00179666	1	1	NM_002505.4	3-prime-UTR	72856259	none	NA	NA	unknown	NA	-5.82	1.032	A	NFYA	by-frequency,by-cluster,by-1000G	none	none	unknown	3049	none	hsa04612:AntigenProcessingAndPresentation	41100737-41101604	unknown	unknown	NFYC:999,NFYB:999,SP1:966,TP53:952,HSPA5:928,MYC:925,SREBF2:924,HMGCS1:924,RB1:917,FASN:916	NA
ReQTL_cis_hisat	6:41101455_C>G	ENSG00000001167	NFYA	1	nerve	1.11e-05	0.00302535	1	1	NM_002505.4	3-prime-UTR	67151216	none	NA	NA	unknown	NA	1.86	3.904	G	NFYA	by-frequency,by-cluster,by-hapmap,by-1000G	none	none	unknown	3743	none	hsa04612:AntigenProcessingAndPresentation	41100737-41101604	unknown	unknown	NFYC:999,NFYB:999,SP1:966,TP53:952,HSPA5:928,MYC:925,SREBF2:924,HMGCS1:924,RB1:917,FASN:916	NA
ReQTL_cis_hisat	6:41138475_A>C	ENSG00000001167	NFYA	1	nerve	3.5e-05	0.00803036	1	1	none	na	62396340	none	NA	NA	unknown	NA	-0.359	8.282	A	none	by-frequency,by-cluster,by-1000G	none	none	unknown	11444	none	unknown	none	unknown	unknown	none	NA
ReQTL_cis_hisat	6:41137292_T>A	ENSG00000001167	NFYA	1	nerve	4.08e-05	0.00910916	1	1	none	na	62396338	none	NA	NA	unknown	NA	-2.51	2.827	A	none	by-frequency,by-cluster,by-1000G	none	none	unknown	12627	none	unknown	none	unknown	unknown	none	NA
ReQTL_cis_hisat	6:41101454_C>G	ENSG00000001167	NFYA	1	nerve	0.000232134	0.0374181	1	1	NM_002505.4	3-prime-UTR	11961582	none	NA	NA	unknown	NA	-5.48	0.079	G	NFYA	by-frequency,by-cluster,by-2hit-2allele,by-hapmap,by-1000G	none	none	unknown	3742	none	hsa04612:AntigenProcessingAndPresentation	41100737-41101604	unknown	unknown	NFYC:999,NFYB:999,SP1:966,TP53:952,HSPA5:928,MYC:925,SREBF2:924,HMGCS1:924,RB1:917,FASN:916	NA
ReQTL_cis_hisat	6:46888363_G>A	ENSG00000001561	ENPP4	1	skinexp	0.000133081	0.0253236	1	1	NM_001098518.1	synonymous	678312	THR	100/1347	300	unknown	NA	-10.9	0.475	G	ADGRF5	by-frequency,by-cluster,by-2hit-2allele,by-1000G,by-other-pop	none	none	unknown	29	none	unknown	none	AA:A=4096/G=310,EA:A=7530/G=1070	AFR:A=9728/G=674,NFE:A=58983/G=7739,EAS:A=7407/G=1239,SAS:A=13218/G=3284,FIN:A=5973/G=641,AMR:A=10103/G=1475,OTH:A=816/G=92	SFTPB:911,SFTPC:903,TENM2:743	NP_001091988.1
ReQTL_cis_hisat	6:46141179_C>G	ENSG00000001561	ENPP4	1	nerve	0.000282947	0.0436744	1	1	NM_014936.4	synonymous	9472696	ALA	318/454	954	unknown	NA	-0.619	3.327	C	ENPP4	by-frequency,by-cluster,by-1000G	none	none	unknown	44	none	unknown	none	AA:G=607/C=3799,EA:G=586/C=8008	AFR:A=0/T=0/G=1456/C=8856,NFE:A=1/T=4/G=4675/C=61286,EAS:A=0/T=29/G=1523/C=7044,SAS:A=0/T=1/G=318/C=16033,FIN:A=0/T=0/G=1055/C=5475,AMR:A=0/T=0/G=881/C=10371,OTH:A=0/T=0/G=79/C=823	FHIT:820,AACS:802	NP_055751.1
ReQTL_cis_hisat	12:913286_C>T	ENSG00000002016	RAD52	2	nerve;skinexp	1.57337938751451e-06;2.81239681769167e-05	0.000557410669370694;0.00710178749417061	2	1;1	NM_001297419.1	3-prime-UTR	1051669	none	NA	NA	unknown	NA	-2.55	1.164	C	RAD52	by-frequency,by-cluster,by-2hit-2allele,by-hapmap,by-1000G	none	none	unknown	167	none	hsa03440:HomologousRecombination	none	unknown	unknown	RAD51:999,RPA1:998,RPA2:996,ERCC1:996,RAD50:996,ERCC4:996,WRN:993,BLM:993,MRE11:992,ATR:992	NA
ReQTL_cis_hisat	12:830136_A>G	ENSG00000002016	RAD52	2	nerve;skinexp	1.05652899557124e-05;5.94808113881299e-05	0.00290632726626016;0.0131713247623564	2	1;1	NM_001184985.1	synonymous	10774466	ALA	429/2643	1287	unknown	NA	-10.1	9.514	G	WNK1	by-frequency,by-cluster,by-2hit-2allele,by-1000G	none	none	261066:A:G	25	none	unknown	none	AA:G=2475/A=1931,EA:G=6441/A=2159	AFR:G=5713/A=4685,NFE:G=50721/A=16005,EAS:G=7483/A=1165,SAS:G=11623/A=4887,FIN:G=5276/A=1332,AMR:G=8933/A=2629,OTH:G=675/A=233	SCNN1A:951,SCNN1G:936,SCNN1B:934,SLC12A3:903,SCNN1D:900,UBA52:900,UBC:900,RPS27A:900,UBB:900,SYT2:888	NP_001171914.1
ReQTL_cis_hisat	17:48052892_G>T	ENSG00000002919	SNX11	1	skinnonexp	3.98e-06	0.0018004	1	1	NM_001330261.1	intron	12450620	none	NA	NA	unknown	NA	-4.9	1.825	G	NFE2L1	by-frequency,by-cluster,by-2hit-2allele,by-hapmap,by-1000G	none	none	unknown	1262	none	unknown	none	unknown	unknown	MAFG:876,KEAP1:862,MAFK:835,MAFF:802,NRF1:761,C3orf35:760,FOS:722	NA
ReQTL_cis_hisat	17:48058771_G>C	ENSG00000002919	SNX11	1	skinexp	0.000180248	0.0321436	5	1;3;1	NM_001330261.1	synonymous	2229369	SER	472/762	1416	unknown	NA	-8.9	3.604	G	NFE2L1	by-frequency,by-cluster,by-1000G,by-other-pop	none	none	unknown	477	none	unknown	none	AA:C=123/G=4283,EA:C=867/G=7733	AFR:C=261/G=10113,NFE:C=6983/G=59747,EAS:C=1743/G=6899,SAS:C=1972/G=14532,FIN:C=833/G=5781,AMR:C=654/G=10922,OTH:C=113/G=795	MAFG:876,KEAP1:862,MAFK:835,MAFF:802,NRF1:761,C3orf35:760,FOS:722	NP_001317190.1
ReQTL_cis_hisat	17:48059659_G>A	ENSG00000002919	SNX11	1	skinexp	0.000223591	0.0380547	1	1	NM_001330261.1	3-prime-UTR	11654627	none	NA	NA	unknown	NA	4.31	3.516	G	NFE2L1	by-frequency,by-cluster,by-hapmap,by-1000G	none	none	unknown	1365	none	unknown	none	AA:A=23/G=4365,EA:A=274/G=8284	AFR:A=43/G=8667,NFE:A=1954/G=58784,EAS:A=0/G=8258,SAS:A=55/G=8897,FIN:A=120/G=6022,AMR:A=161/G=11001,OTH:A=17/G=717	MAFG:876,KEAP1:862,MAFK:835,MAFF:802,NRF1:761,C3orf35:760,FOS:722	NA
ReQTL_cis_hisat	17:48032005_G>A	ENSG00000002919	SNX11	1	nerve	0.000290935	0.0445949	4	2;2	NM_016429.3	intron	72823530	none	NA	NA	unknown	NA	-1.97	5.37	G	COPZ2	by-frequency,by-cluster,by-1000G	none	none	unknown	149	none	unknown	none	unknown	unknown	ARCN1:997,COPG1:995,COPA:992,COPB2:992,COPE:991,COPB1:989,ARF3:946,ARF1:946,MIR3620:946,ARF4:946,ARF5:946	NA
ReQTL_cis_hisat	17:48050997_G>C	ENSG00000002919	SNX11	3	nerve;skinexp;skinnonexp	1.48833695666028e-06;1.47867370527969e-08;9.37491675123e-09	0.000531360596635791;9.52679542772429e-06;8.94404699291086e-06	6	2;2;2	NM_001330261.1	5-prime-UTR	12936731	none	NA	NA	unknown	NA	2.26	8.859	G	NFE2L1	by-frequency,by-cluster,by-1000G	none	none	unknown	391	none	unknown	none	unknown	unknown	MAFG:876,KEAP1:862,MAFK:835,MAFF:802,NRF1:761,C3orf35:760,FOS:722	NA
ReQTL_cis_hisat	17:48070445_T>A	ENSG00000002919	SNX11	3	nerve;skinexp;skinnonexp	1.7663786437625e-06;9.04690786747396e-09;5.93518534044093e-08	0.000615585921073787;6.16021804647404e-06;4.67561590109256e-05	7	2;3;2	NM_001127228.1	3-prime-UTR	6847	none	NA	NA	unknown	NA	3.07	0.221	A	CBX1	by-frequency,by-cluster,by-2hit-2allele,by-hapmap,by-1000G	none	none	unknown	1135	none	unknown	none	unknown	unknown	TRIM28:775,SUV39H1:732,EMSY:729,DNMT3B:709	NA
ReQTL_cis_hisat	17:48101312_G>A	ENSG00000002919	SNX11	3	nerve;skinexp;skinnonexp	3.07026279954277e-06;2.04747199225067e-08;1.34607187126926e-09	0.00100258405999605;1.27827530703394e-05;1.56249606069943e-06	6	2;2;2	NM_001127228.1	5-prime-UTR	3744347	none	NA	NA	unknown	NA	-3.59	3.253	A	CBX1	by-frequency,by-cluster,by-2hit-2allele,by-1000G	none	none	unknown	45	none	unknown	48100788-48101581	unknown	unknown	TRIM28:775,SUV39H1:732,EMSY:729,DNMT3B:709	NA
ReQTL_cis_hisat	17:48121514_G>C	ENSG00000002919	SNX11	3	nerve;skinexp;skinnonexp	7.11680746160454e-06;3.40775608362327e-09;2.82849958355644e-09	0.00207385010361609;2.56076166853165e-06;3.04666227150582e-06	6	2;2;2	NM_001330320.1	3-prime-UTR	3744346	none	NA	NA	unknown	NA	-2.08	10.29	G	SNX11	by-frequency,by-cluster,by-1000G	none	none	unknown	280	none	unknown	none	AA:C=2545/G=1861,EA:C=6734/G=1866	AFR:T=1/C=5940/G=4387,NFE:T=9/C=51892/G=14675,EAS:T=0/C=6951/G=1693,SAS:T=1/C=12891/G=3560,FIN:T=0/C=5090/G=1524,AMR:T=0/C=10071/G=1505,OTH:T=0/C=682/G=222	VPS35:848,VPS26A:835,VPS29:830,VPS26B:805	NA
ReQTL_cis_hisat	17:48122230_C>G	ENSG00000002919	SNX11	3	nerve;skinexp;skinnonexp	1.18084877298359e-05;1.03965775877646e-08;1.27841745411389e-08	0.00318967525840729;6.96186068746628e-06;1.18509297996357e-05	6	2;2;2	NM_001330320.1	3-prime-UTR	7222136	none	NA	NA	unknown	NA	-2.5	6.025	G	SNX11	by-frequency,by-cluster,by-2hit-2allele,by-hapmap,by-1000G	none	none	unknown	996	none	unknown	none	AA:G=780/C=604,EA:G=2485/C=697	unknown	VPS35:848,VPS26A:835,VPS29:830,VPS26B:805	NA
ReQTL_cis_hisat	17:48070793_C>T	ENSG00000002919	SNX11	2	nerve;skinexp	2.41195889304308e-05;0.000157513497440859	0.00587021295711599;0.028973393123345	3	2;1	NM_001127228.1	3-prime-UTR	1050025	none	NA	NA	unknown	NA	-0.401	9.535	C	CBX1	by-frequency,by-cluster,by-1000G	none	none	unknown	787	none	unknown	none	unknown	unknown	TRIM28:775,SUV39H1:732,EMSY:729,DNMT3B:709	NA
ReQTL_cis_hisat	17:48050760_A>G	ENSG00000002919	SNX11	2	skinexp;skinnonexp	3.46103559156075e-05;6.35024152436487e-07	0.00844802073324337;0.000371119087773084	5	2;2;1	NM_001330261.1	5-prime-UTR	8067470	none	NA	NA	unknown	NA	2.2	8.914	A	NFE2L1	by-frequency,by-cluster,by-2hit-2allele,by-hapmap,by-1000G	none	none	unknown	154	none	unknown	none	unknown	unknown	MAFG:876,KEAP1:862,MAFK:835,MAFF:802,NRF1:761,C3orf35:760,FOS:722	NA
ReQTL_cis_hisat	12:9695394_C>T	ENSG00000003056	M6PR	1	skinexp	0.000314534	0.0495328	1	1	NM_001004419.4	3-prime-UTR	2401388	none	NA	NA	unknown	NA	-0.542	11.97	G	CLEC2D	by-frequency,by-cluster,by-2hit-2allele,by-1000G	none	none	unknown	635	none	unknown	none	unknown	unknown	KLRB1:990	NA
ReQTL_cis_hisat	16:90044390_C>T	ENSG00000003249	DBNDD1	1	skinnonexp	3.53e-08	2.93e-05	1	1	NM_001286205.1	3-prime-UTR	74583214	none	NA	NA	unknown	NA	-5.4	6.132	C	GAS8	by-frequency,by-cluster,by-1000G	none	none	unknown	1195	none	unknown	none	unknown	unknown	SMO:907	NA
ReQTL_cis_hisat	16:89996112_G>C	ENSG00000003249	DBNDD1	1	skinnonexp	9.01e-06	0.00354245	1	1	none	na	73283859	none	NA	NA	unknown	NA	0.217	1.502	G	none	by-frequency,by-cluster,by-1000G	none	none	unknown	10381	none	unknown	none	unknown	unknown	none	NA
ReQTL_cis_hisat	16:89963009_G>A	ENSG00000003249	DBNDD1	1	skinnonexp	6.21e-05	0.0173678	1	1	NM_001242816.1	intron	4785751	none	NA	NA	unknown	NA	-5.48	0.425	G	DEF8	by-frequency,by-cluster,by-2hit-2allele,by-1000G	none	none	unknown	352	none	unknown	none	unknown	unknown	none	NA
ReQTL_cis_hisat	16:89694304_G>A	ENSG00000003249	DBNDD1	1	nerve	9.83e-05	0.0189125	5	3;1;1	NM_001098533.2	intron	2115400	none	NA	NA	unknown	NA	2.3	7.114	G	CDK10	by-frequency,by-cluster,by-2hit-2allele,by-hapmap,by-1000G	none	none	unknown	70	none	unknown	none	AA:A=857/G=527,EA:A=1199/G=1983	AFR:A=4131/G=2377,NFE:A=16407/G=23925,EAS:A=2330/G=2372,SAS:A=6654/G=6082,FIN:A=1667/G=2421,AMR:A=2293/G=3623,OTH:A=227/G=339	ZNF276:771,ETS2:710	NA
ReQTL_cis_hisat	16:89987283_C>G	ENSG00000003249	DBNDD1	2	nerve;skinnonexp	2.29194298409392e-05;4.28361102706545e-05	0.00561903416201058;0.0128966334836982	2	1;1	none	na	77606435	none	NA	NA	unknown	NA	0.088	1.476	unknown	none	by-frequency,by-cluster,by-1000G	none	none	unknown	19210	none	unknown	none	unknown	unknown	none	NA
ReQTL_cis_hisat	16:89919709_C>T	ENSG00000003249	DBNDD1	3	nerve;skinexp;skinnonexp	0.000165015880149144;0.000211757288708033;1.63423565563365e-05	0.0285692633873502;0.0364486946957394;0.00579242956762487	3	1;1;1	NM_002386.3	missense	1805007	ARG,CYS	151/318	451	1	180	4.81	32	C	MC1R	by-frequency,by-cluster,by-1000G	none	none	14312:C:T|http://www.ncbi.nlm.nih.gov/pubmed?term=29662168,23548203,29771307,25963972,27424798,28212542,30531825,17952075,21700618,27539887,30595370,30166351	2537	none	hsa04080:NeuroactiveLigand-receptorInteraction;hsa04916:Melanogenesis	89919506-89919948	AA:T=75/C=4321,EA:T=655/C=7945	AFR:T=140/C=9774,NFE:T=4603/C=61343,EAS:T=8/C=8558,SAS:T=70/C=16398,FIN:T=451/C=6157,AMR:T=91/C=11431,OTH:T=19/C=869	POMC:987,ASIP:964,MC4R:939,NPS:936,CRH:934,CRHR1:920,LINC02210-CRHR1:920,TSHR:918,GCG:915,GNB3:912,GNB4:912,GNG13:912,GNB2:912,CRHR2:912,GNB1:912,FSHR:912	NP_002377.4
ReQTL_cis_hisat	16:89689495_A>G	ENSG00000003249	DBNDD1	2	skinexp;skinnonexp	0.000162934886116607;3.60382340219064e-06	0.0297341332923784;0.001651102857152	2	1;1	NM_001098533.2	intron	258322	none	NA	NA	unknown	NA	0.798	3.073	G	CDK10	by-frequency,by-cluster,by-2hit-2allele,by-1000G	none	none	http://www.ncbi.nlm.nih.gov/pubmed?term=21983787,18483556,19578364,24980573,28212542	169	none	unknown	none	unknown	unknown	ZNF276:771,ETS2:710	NA
ReQTL_cis_hisat	2:201217736_T>A	ENSG00000003400	CASP10	1	skinnonexp	2.5e-06	0.00121372	1	1	NM_001206524.1	missense	13006529	LEU,ILE	455/456	1363	0.358	5	-1.39	12.36	T	CASP10	by-frequency,by-cluster,by-1000G	none	none	333442:T:A|http://www.ncbi.nlm.nih.gov/pubmed?term=30595370	149	none	hsa04210:Apoptosis;hsa04622:RIG-I-likeReceptorSignalingPathway	none	AA:A=1547/T=2859,EA:A=4211/T=4389	AFR:A=3714/T=6692,NFE:A=32313/T=34425,EAS:A=1838/T=6810,SAS:A=4713/T=11799,FIN:A=3145/T=3469,AMR:A=3686/T=7886,OTH:A=350/T=558	FADD:994,FAS:987,CFLAR:985,TNFRSF10A:983,CASP8:982,TNFRSF10B:978,TNFSF10:977,FASLG:976,TRADD:976,TNFRSF10D:964	NP_001193453.1
ReQTL_cis_hisat	2:201138447_A>G	ENSG00000003402	CFLAR	1	skinnonexp	3.34e-07	0.000212258	6	2;2;2	NM_001127183.3	intron	7573256	none	NA	NA	unknown	NA	0.158	3.66	G	CFLAR	by-frequency,by-cluster,by-2hit-2allele,by-1000G	none	none	unknown	1908	none	hsa04210:Apoptosis;hsa05142:ChagasDisease	none	unknown	unknown	CASP8:996,FADD:994,TNFRSF10A:993,TNFSF10:992,TNFRSF10B:992,FAS:991,FASLG:991,CASP10:985,BIRC2:981,TRADD:979	NA
ReQTL_cis_hisat	2:201138287_T>C	ENSG00000003402	CFLAR	1	skinnonexp	3.36e-06	0.00155762	5	2;1;2	NM_001127183.3	intron	7560613	none	NA	NA	unknown	NA	0.158	3.465	C	CFLAR	by-frequency,by-cluster,by-2hit-2allele,by-1000G	none	none	unknown	2068	none	hsa04210:Apoptosis;hsa05142:ChagasDisease	none	unknown	unknown	CASP8:996,FADD:994,TNFRSF10A:993,TNFSF10:992,TNFRSF10B:992,FAS:991,FASLG:991,CASP10:985,BIRC2:981,TRADD:979	NA
ReQTL_cis_hisat	2:200903515_C>T	ENSG00000003402	CFLAR	1	skinnonexp	1.68e-05	0.00593266	4	1;1;2	NM_001136039.2	missense	7917	THR,ILE	324/378	971	0	89	5.33	7.341	T	NIF3L1	by-frequency,by-cluster,by-1000G	none	none	unknown	22	none	unknown	none	AA:T=2196/C=1598,EA:T=1824/C=6416	AFR:T=5926/C=3876,NFE:T=15001/C=51729,EAS:T=77/C=8549,SAS:T=2637/C=13875,FIN:T=1453/C=5161,AMR:T=1508/C=10068,OTH:T=186/C=714	THOC7:947,MLXIPL:820,TSG101:774,VPS37B:774,TACC1:774,PLXNB2:774,VPS28:774,MXD4:760,MIR4800:760,MLX:759	NP_001129511.1
ReQTL_cis_hisat	2:201167704_A>G	ENSG00000003402	CFLAR	1	skinnonexp	3.96e-05	0.0120782	5	2;1;2	NM_001127183.3	3-prime-UTR	10200857	none	NA	NA	unknown	NA	1.13	2.062	G	CFLAR	by-frequency,by-cluster,by-2hit-2allele,by-hapmap,by-1000G	none	none	unknown	551	none	hsa04210:Apoptosis;hsa05142:ChagasDisease	none	unknown	unknown	CASP8:996,FADD:994,TNFRSF10A:993,TNFSF10:992,TNFRSF10B:992,FAS:991,FASLG:991,CASP10:985,BIRC2:981,TRADD:979	NA
ReQTL_cis_hisat	2:201160898_A>G	ENSG00000003402	CFLAR	1	skinnonexp	5.6e-05	0.0160116	5	2;1;2	NM_001127183.3	synonymous	1594	PRO	420/481	1260	unknown	NA	-11.2	4.642	G	CFLAR	by-frequency,by-cluster,by-2hit-2allele,by-hapmap,by-1000G	none	none	unknown	45	none	hsa04210:Apoptosis;hsa05142:ChagasDisease	none	AA:G=2072/A=2334,EA:G=4425/A=4175	AFR:G=4864/A=5376,NFE:G=33815/A=32397,EAS:G=2160/A=6430,SAS:G=5980/A=10500,FIN:G=3185/A=3417,AMR:G=3958/A=7556,OTH:G=378/A=526	CASP8:996,FADD:994,TNFRSF10A:993,TNFSF10:992,TNFRSF10B:992,FAS:991,FASLG:991,CASP10:985,BIRC2:981,TRADD:979	NP_001120655.1
ReQTL_cis_hisat	2:201377412_T>C	ENSG00000003402	CFLAR	1	skinnonexp	0.000132902	0.0320032	4	1;1;2	NM_015049.2	3-prime-UTR	8105	none	NA	NA	unknown	NA	-9.85	3.478	T	TRAK2	by-frequency,by-cluster,by-1000G	none	none	unknown	3807	none	unknown	none	unknown	unknown	GABRB2:945,GABRA1:901,STRADB:842,GABRP:809,GABRQ:807,GABRD:806,GABRB1:805,GABRB3:805,GABRG2:801,GABRE:800,MIR224:800,MIR452:800,GABRA5:800,GABRA2:800,GABRA3:800,GABRA4:800,GABRA6:800,GABRG1:800	NA
ReQTL_cis_hisat	8:17565662_G>A	ENSG00000003989	SLC7A2	1	skinnonexp	0.000190459	0.0423345	1	1	NM_001008539.3	3-prime-UTR	7823792	none	NA	NA	unknown	NA	-4.26	4.891	A	SLC7A2	by-frequency,by-cluster,by-2hit-2allele,by-hapmap,by-1000G	none	none	unknown	713	none	unknown	none	unknown	unknown	none	NA
ReQTL_cis_hisat	17:28398249_G>A	ENSG00000004142	POLDIP2	1	nerve	0.000255953	0.0403692	2	1;1	NM_001242366.2	3-prime-UTR	2239908	none	NA	NA	unknown	NA	-3.35	1.076	G	SARM1,SLC46A1	by-frequency,by-cluster,by-2hit-2allele,by-hapmap,by-1000G	none	none	322384:G:A|http://www.ncbi.nlm.nih.gov/pubmed?term=28240269	1465	none	unknown	none	unknown	unknown	QDPR:783	NA
ReQTL_cis_hisat	3:50077082_C>T	ENSG00000004534	RBM6	1	skinexp	7.14e-07	0.000301936	6	3;2;1	NM_001167582.1	synonymous	7061	TYR	585/602	1755	unknown	NA	2.98	0.685	T	RBM6	by-frequency,by-cluster,by-2hit-2allele,by-hapmap,by-1000G,by-other-pop	none	none	unknown	75	none	unknown	none	AA:T=3176/C=1230,EA:T=4903/C=3697	AFR:T=7564/C=2840,NFE:T=38853/C=27755,EAS:T=7646/C=1004,SAS:T=13627/C=2879,FIN:T=4053/C=2549,AMR:T=9060/C=2482,OTH:T=589/C=317	none	NP_001161054.1
ReQTL_cis_hisat	3:50107518_T>C	ENSG00000004534	RBM6	1	skinexp	1.24e-06	0.000485251	6	3;2;1	NM_005778.3	synonymous	1061474	ALA	330/816	990	unknown	NA	5.03	11.56	C	RBM5	by-frequency,by-cluster,by-hapmap,by-1000G,by-other-pop	none	none	unknown	37	none	unknown	none	AA:C=3175/T=1231,EA:C=4901/T=3699	AFR:C=7563/T=2843,NFE:C=38929/T=27805,EAS:C=7653/T=997,SAS:C=13640/T=2872,FIN:C=4061/T=2551,AMR:C=9086/T=2486,OTH:C=590/T=318	SF3A2:978,U2AF2:977,U2SURP:971,DHX15:964,PRPF19:963,WBP11:959,LSM8:958,SNRNP200:941,PRPF8:933,SF3B1:933	NP_005769.1
ReQTL_cis_hisat	3:50115923_T>C	ENSG00000004534	RBM6	1	skinexp	1.33e-06	0.000518423	7	3;2;2	NM_005778.3	synonymous	1138536	TYR	679/816	2037	unknown	NA	1.95	8.099	C	RBM5	by-frequency,by-cluster,by-hapmap,by-1000G	none	none	unknown	18	none	unknown	none	AA:C=3176/T=1230,EA:C=4904/T=3696	AFR:C=7563/T=2841,NFE:C=38937/T=27783,EAS:C=7653/T=997,SAS:C=13647/T=2865,FIN:C=4058/T=2542,AMR:C=9085/T=2483,OTH:C=589/T=317	SF3A2:978,U2AF2:977,U2SURP:971,DHX15:964,PRPF19:963,WBP11:959,LSM8:958,SNRNP200:941,PRPF8:933,SF3B1:933	NP_005769.1
ReQTL_cis_hisat	3:49725229_G>T	ENSG00000004534	RBM6	1	skinexp	1.81e-06	0.000676462	12	3;4;5	NM_001006115.2	3-prime-UTR	7634902	none	NA	NA	unknown	NA	-3.09	1.441	T	IP6K1	by-frequency,by-cluster,by-2hit-2allele,by-hapmap,by-1000G	none	none	unknown	1632	none	unknown	none	unknown	unknown	PPIP5K1:960,IPPK:947,PPIP5K2:924,IPMK:913,ITPK1:912,IP6K2:906,IP6K3:904,ITPKB:737,ITPKA:725	NA
ReQTL_cis_hisat	3:50159664_C>T	ENSG00000004534	RBM6	1	skinexp	2.17e-06	0.000794299	2	1;1	NM_001318798.1	intron	1046953	none	NA	NA	unknown	NA	-2.38	8.809	T	SEMA3F	by-frequency,by-cluster,by-1000G	none	none	http://www.ncbi.nlm.nih.gov/pubmed?term=29844566	26	none	hsa04360:AxonGuidance	none	AA:T=1471/C=2935,EA:T=3510/C=5090	AFR:T=3410/C=6768,NFE:T=28246/C=37790,EAS:T=1657/C=6925,SAS:T=11092/C=5378,FIN:T=2986/C=3588,AMR:T=3085/C=8425,OTH:T=365/C=527	PLXNA3:973,NRP1:968,PLXNA1:965,NRP2:952,PLXNA2:920,PLXNA4:837,VEGFA:776	NA
ReQTL_cis_hisat	3:49725905_T>C	ENSG00000004534	RBM6	1	skinexp	3.87e-06	0.00131204	12	3;4;5	NM_001006115.2	3-prime-UTR	1049256	none	NA	NA	unknown	NA	-7.73	3.797	C	IP6K1	by-frequency,by-cluster,by-2hit-2allele,by-hapmap,by-1000G	none	none	unknown	1751	none	unknown	none	unknown	unknown	PPIP5K1:960,IPPK:947,PPIP5K2:924,IPMK:913,ITPK1:912,IP6K2:906,IP6K3:904,ITPKB:737,ITPKA:725	NA
ReQTL_cis_hisat	3:50175079_G>T	ENSG00000004534	RBM6	1	skinexp	1.77e-05	0.0048018	2	1;1	NM_001318798.1	intron	2624833	none	NA	NA	unknown	NA	-0.632	15.43	G	SEMA3F	by-frequency,by-cluster,by-1000G	none	none	unknown	15	none	hsa04360:AxonGuidance	none	AA:T=1608/G=2790,EA:T=2938/G=5656	AFR:C=0/T=3162/G=4244,NFE:C=6/T=18143/G=29081,EAS:C=0/T=46/G=4878,SAS:C=0/T=1761/G=10051,FIN:C=0/T=1061/G=1825,AMR:C=0/T=1479/G=5253,OTH:C=0/T=192/G=378	PLXNA3:973,NRP1:968,PLXNA1:965,NRP2:952,PLXNA2:920,PLXNA4:837,VEGFA:776	NA
ReQTL_cis_hisat	3:49684365_C>A	ENSG00000004534	RBM6	1	skinnonexp	1.32e-05	0.00487824	12	5;3;4	NM_020998.3	synonymous	13085791	ARG	655/726	1965	unknown	NA	-5.99	5.9	C	MST1	by-frequency,by-cluster,by-1000G	none	none	http://www.ncbi.nlm.nih.gov/pubmed?term=29875488	4	none	unknown	none	AA:A=1184/C=3222,EA:A=2576/C=6024	AFR:A=2762/C=7372,NFE:A=20419/C=45603,EAS:A=423/C=8199,SAS:A=3684/C=12822,FIN:A=2865/C=3749,AMR:A=1627/C=9923,OTH:A=266/C=632	MST1R:986,AKT1:948,SPINT1:933,SPINT2:924,HPN:908,ICAM1:907,FOXO3:906,ITGAM:904,ITGB2:904,YWHAQ:900,YWHAH:900,YWHAE:900,YWHAB:900,YWHAG:900,YWHAZ:900,SFN:900	NP_066278.3
ReQTL_cis_hisat	3:49828959_C>T	ENSG00000004534	RBM6	1	skinexp	3.38e-05	0.00828814	5	2;3	NM_005879.2	3-prime-UTR	1128535	none	NA	NA	unknown	NA	0.29	6.817	T	TRAIP	by-frequency,by-cluster,by-2hit-2allele,by-1000G	none	none	unknown	267	none	unknown	none	unknown	unknown	RNF123:937,UBE2D2:936,PCNA:933,UBE2D3:931,UBE2D1:931,CDC20:925,UBE2C:924,CCNF:915,UBE2U:915,TRIM41:913	NA
ReQTL_cis_hisat	3:49676792_T>C	ENSG00000004534	RBM6	1	skinnonexp	3.2e-05	0.0101096	12	5;3;4	NM_001640.3	synonymous	1131095	TYR	284/733	852	unknown	NA	-8.36	6.255	T	APEH	by-frequency,by-cluster,by-1000G	none	none	unknown	16	none	unknown	none	AA:C=1101/T=3305,EA:C=2578/T=6022	AFR:C=2581/T=7825,NFE:C=20480/T=46250,EAS:C=419/T=8223,SAS:C=3698/T=12814,FIN:C=2858/T=3748,AMR:C=1621/T=9945,OTH:C=266/T=638	PFKL:778,ACY1:770,MST1:730	NP_001631.3
ReQTL_cis_hisat	3:50118035_T>G	ENSG00000004534	RBM6	1	skinexp	7.2e-05	0.0153885	6	2;2;2	NM_005778.3	intron	2624826	none	NA	NA	unknown	NA	1.15	6.233	G	RBM5,SEMA3F-AS1	by-frequency,by-cluster,by-2hit-2allele,by-hapmap,by-1000G	none	none	unknown	214	none	unknown	none	unknown	unknown	SF3A2:978,U2AF2:977,U2SURP:971,DHX15:964,PRPF19:963,WBP11:959,LSM8:958,SNRNP200:941,PRPF8:933,SF3B1:933	NA
ReQTL_cis_hisat	3:49684099_G>A	ENSG00000004534	RBM6	1	skinnonexp	0.00010593	0.0267479	14	5;4;5	NM_020998.3	missense	3197999	ARG,CYS	703/726	2107	0.727	180	-2.82	17.19	G	MST1	by-frequency,by-cluster,by-1000G	none	none	http://www.ncbi.nlm.nih.gov/pubmed?term=21151127,18587394,20228799,26192919,21102463,25082827,28067908,27992413,23128233,26974007,23603763,29875488	91	none	unknown	none	AA:A=1036/G=3370,EA:A=2525/G=6075	AFR:A=2388/G=7968,NFE:A=20013/G=46469,EAS:A=448/G=8178,SAS:A=3589/G=12921,FIN:A=2705/G=3909,AMR:A=1543/G=10003,OTH:A=259/G=647	MST1R:986,AKT1:948,SPINT1:933,SPINT2:924,HPN:908,ICAM1:907,FOXO3:906,ITGAM:904,ITGB2:904,YWHAQ:900,YWHAH:900,YWHAE:900,YWHAB:900,YWHAG:900,YWHAZ:900,SFN:900	NP_066278.3
ReQTL_cis_hisat	3:50185493_T>A	ENSG00000004534	RBM6	1	skinexp	0.000157058	0.0289052	6	2;3;1	NM_001318798.1	missense	1046956	LEU,MET	404/687	1210	0.013	15	0.291	1.585	A	SEMA3F	by-frequency,by-cluster,by-1000G	none	none	http://www.ncbi.nlm.nih.gov/pubmed?term=30108127	39	none	hsa04360:AxonGuidance	none	AA:A=2645/T=1761,EA:A=5598/T=3002	AFR:A=6281/T=4065,NFE:A=44537/T=21869,EAS:A=8588/T=48,SAS:A=14483/T=2011,FIN:A=4844/T=1570,AMR:A=9700/T=1820,OTH:A=650/T=244	PLXNA3:973,NRP1:968,PLXNA1:965,NRP2:952,PLXNA2:920,PLXNA4:837,VEGFA:776	NP_001305727.1
ReQTL_cis_hisat	3:50188718_T>C	ENSG00000004534	RBM6	1	skinexp	0.000206663	0.0357493	6	2;3;1	NM_001318798.1	3-prime-UTR	14321	none	NA	NA	unknown	NA	0.477	6.705	C	SEMA3F	by-frequency,by-cluster,by-hapmap,by-1000G	none	none	unknown	1014	none	hsa04360:AxonGuidance	none	unknown	unknown	PLXNA3:973,NRP1:968,PLXNA1:965,NRP2:952,PLXNA2:920,PLXNA4:837,VEGFA:776	NA
ReQTL_cis_hisat	3:49911638_A>G	ENSG00000004534	RBM6	1	skinexp	0.000211165	0.0363814	4	3;1	NM_001142501.1	intron	868891	none	NA	NA	unknown	NA	-10.2	8.85	A	MON1A	by-frequency,by-cluster,by-2hit-2allele,by-1000G,by-other-pop	none	none	unknown	113	none	unknown	none	AA:G=1209/A=3197,EA:G=3678/A=4922	AFR:G=2802/A=7594,NFE:G=27626/A=38988,EAS:G=1007/A=7621,SAS:G=2788/A=13722,FIN:G=2123/A=4487,AMR:G=2490/A=9076,OTH:G=305/A=599	RAB7A:972,CCZ1B:930,CCZ1:930,RAB9A:826,RAB9B:818,KCTD7:767,RABGEF1:767,VPS18:705	NA
ReQTL_cis_hisat	3:49810209_G>A	ENSG00000004534	RBM6	1	skinexp	0.000312268	0.0492418	9	3;3;3	NM_003335.2	intron	1799844	none	NA	NA	unknown	NA	0.422	3.054	G	UBA7	by-frequency,by-cluster,by-1000G	none	none	unknown	24	none	hsa04120:UbiquitinMediatedProteolysis;hsa05012:Parkinson'sDisease	none	AA:A=481/G=3925,EA:A=1551/G=7049	AFR:A=1140/G=9120,NFE:A=11662/G=54420,EAS:A=42/G=8592,SAS:A=908/G=15480,FIN:A=628/G=5962,AMR:A=805/G=10717,OTH:A=129/G=769	ISG15:996,UBA52:992,UBE2E2:991,UBE2N:990,UBE2B:989,UBE2E1:989,UBE2L6:988,UBE2D2:987,UBE2A:987,UBE2D1:986,RPS27A:986	NA
ReQTL_cis_hisat	3:50059886_C>A	ENSG00000004534	RBM6	3	nerve;skinexp;skinnonexp	3.70694798913563e-07;5.82329482741399e-09;0.000124441923899703	0.000155278401666833;4.15989710153421e-06;0.0303711379774928	6	3;1;2	NM_001167582.1	intron	2245365	none	NA	NA	unknown	NA	-0.476	6.289	C	RBM6	by-frequency,by-cluster,by-2hit-2allele,by-1000G	none	none	unknown	138	none	unknown	none	unknown	unknown	none	NA
ReQTL_cis_hisat	3:50110872_C>G	ENSG00000004534	RBM6	3	nerve;skinexp;skinnonexp	2.1532180955838e-06;2.38446499395556e-08;8.1508508534863e-05	0.000733091979125624;1.46676577904498e-05;0.0216468861146391	7	4;1;2	NM_005778.3	intron	2301166	none	NA	NA	unknown	NA	4.17	7.401	C	RBM5	by-frequency,by-cluster,by-2hit-2allele,by-hapmap,by-1000G	none	none	unknown	100	none	unknown	none	unknown	unknown	SF3A2:978,U2AF2:977,U2SURP:971,DHX15:964,PRPF19:963,WBP11:959,LSM8:958,SNRNP200:941,PRPF8:933,SF3B1:933	NA
ReQTL_cis_hisat	3:50101709_A>G	ENSG00000004534	RBM6	3	nerve;skinexp;skinnonexp	7.2066821413474e-06;2.37555245561759e-09;2.72036310843032e-05	0.00209562965854598;1.83767454433671e-06;0.00884228694954193	10	4;3;3	NM_005778.3	intron	2856234	none	NA	NA	unknown	NA	3.88	16.99	A	RBM5	by-frequency,by-cluster,by-2hit-2allele,by-hapmap,by-1000G	none	none	unknown	1102	none	unknown	none	unknown	unknown	SF3A2:978,U2AF2:977,U2SURP:971,DHX15:964,PRPF19:963,WBP11:959,LSM8:958,SNRNP200:941,PRPF8:933,SF3B1:933	NA
ReQTL_cis_hisat	3:49898669_T>C	ENSG00000004534	RBM6	2	skinexp;skinnonexp	1.56467141229747e-08;8.38843397694062e-05	1.00117326197485e-05;0.0221403767317718	6	3;3	NM_001244937.2	missense	2230590	GLN,ARG	523/1352	1568	0	43	-6.78	0.005	C	MST1R	by-frequency,by-cluster,by-2hit-2allele,by-1000G	none	none	unknown	20	none	unknown	none	AA:C=2941/T=1465,EA:C=4350/T=4250	AFR:C=6997/T=3387,NFE:C=32332/T=34184,EAS:C=1285/T=7347,SAS:C=3851/T=12591,FIN:C=2548/T=4058,AMR:C=3091/T=8475,OTH:C=396/T=510	MST1:986,AKT1:940,SFN:933,YWHAG:930,YWHAZ:930,YWHAB:930,YWHAQ:930,YWHAH:930,YWHAE:930,ITGB2:904	NP_001231866.1
ReQTL_cis_hisat	3:49887507_T>C	ENSG00000004534	RBM6	2	skinexp;skinnonexp	8.81642977015197e-09;8.05893449406594e-05	6.01690757813039e-06;0.0214519592069335	6	3;3	NM_001244937.2	missense	1062633	ARG,GLY	1286/1352	3856	0	125	-4.24	0.012	C	MST1R	by-frequency,by-cluster,by-2hit-2allele,by-1000G,by-other-pop	none	none	unknown	56	none	unknown	none	AA:C=2969/T=1437,EA:C=4352/T=4248	AFR:C=7091/T=3313,NFE:C=32393/T=34261,EAS:C=1304/T=7304,SAS:C=3853/T=12655,FIN:C=2545/T=4055,AMR:C=3094/T=8466,OTH:C=395/T=511	MST1:986,AKT1:940,SFN:933,YWHAG:930,YWHAZ:930,YWHAB:930,YWHAQ:930,YWHAH:930,YWHAE:930,ITGB2:904	NP_001231866.1
ReQTL_cis_hisat	12:21516254_T>C	ENSG00000004700	RECQL	1	skinexp	5.9e-05	0.0130811	2	1;1	NM_016072.4	3-prime-UTR	1558502	none	NA	NA	unknown	NA	2.54	10.73	T	GOLT1B	by-frequency,by-cluster,by-2hit-2allele,by-hapmap,by-1000G	none	none	unknown	586	none	unknown	none	unknown	unknown	none	NA
ReQTL_cis_hisat	12:21517025_C>T	ENSG00000004700	RECQL	1	skinexp	6.59e-05	0.014306	1	1	NM_016072.4	3-prime-UTR	11046098	none	NA	NA	unknown	NA	-4.06	8.861	C	GOLT1B	by-frequency,by-cluster,by-1000G	none	none	unknown	1357	none	unknown	none	unknown	unknown	none	NA
ReQTL_cis_hisat	12:21471035_A>G	ENSG00000004700	RECQL	1	skinexp	0.000124245	0.0239427	1	1	NM_001350912.1	3-prime-UTR	6500	none	NA	NA	unknown	NA	3.31	9.708	A	RECQL,PYROXD1	by-frequency,by-cluster,by-1000G	none	none	506623:A:G	64	none	unknown	none	AA:G=498/A=3908,EA:G=789/A=7809	AFR:G=1292/A=8980,NFE:G=5841/A=60157,EAS:G=2826/A=5778,SAS:G=1581/A=14809,FIN:G=659/A=5859,AMR:G=1127/A=10161,OTH:G=105/A=795	DHX16:778,LSM2:776,LSM4:774	NA
ReQTL_cis_hisat	12:21501897_G>T	ENSG00000004700	RECQL	2	nerve;skinexp	7.82084473998153e-06;5.00200492663938e-09	0.00224979739674769;3.62682215470605e-06	2	1;1	NM_016072.4	5-prime-UTR	1060126	none	NA	NA	unknown	NA	-0.166	7.286	G	GOLT1B	by-frequency,by-cluster,by-2hit-2allele,by-hapmap,by-1000G	none	none	unknown	52	none	unknown	21501710-21502022	AA:T=1657/G=2749,EA:T=6688/G=1912	AFR:T=3406/G=6328,NFE:T=50379/G=14147,EAS:T=8277/G=233,SAS:T=14092/G=2136,FIN:T=4960/G=894,AMR:T=9592/G=1568,OTH:T=640/G=200	none	NA
ReQTL_cis_hisat	3:50298861_A>G	ENSG00000004838	ZMYND10	1	nerve	4.67e-06	0.00144314	1	1	NM_001200016.1	intron	72932959	none	NA	NA	unknown	NA	1.53	9.863	G	HYAL3,NAT6	by-frequency,by-cluster,by-1000G	none	none	unknown	41	none	unknown	none	unknown	unknown	GLYATL1:862	NA
ReQTL_cis_hisat	3:50330436_A>C	ENSG00000004838	ZMYND10	1	nerve	1.18e-05	0.00318874	2	1;1	NM_001206957.1	3-prime-UTR	2073497	none	NA	NA	unknown	NA	3.69	4.69	C	RASSF1	by-frequency,by-cluster,by-2hit-2allele,by-hapmap,by-1000G	none	none	unknown	292	none	hsa05200:PathwaysInCancer;hsa05219:BladderCancer;hsa05223:Non-smallCellLungCancer	none	unknown	unknown	STK4:977,STK3:968,MDM2:957,HRAS:940,MOAP1:887,CCND1:883,RASSF5:870,NRAS:846,RRAS:825,MLH1:819	NA
ReQTL_cis_hisat	3:50274469_C>T	ENSG00000004838	ZMYND10	1	nerve	1.39e-05	0.00367316	1	1	NM_001005914.2	missense	2071203	THR,ILE	414/749	1241	0	89	3.42	0.116	T	SEMA3B	by-frequency,by-cluster,by-1000G	none	none	unknown	107	none	hsa04360:AxonGuidance	none	AA:T=653/C=3177,EA:T=42/C=8208	AFR:T=1738/C=7924,NFE:T=355/C=63923,EAS:T=5146/C=3424,SAS:T=102/C=9652,FIN:T=312/C=6302,AMR:T=5012/C=6478,OTH:T=65/C=737	none	NP_001005914.1
ReQTL_cis_hisat	7:102473300_C>G	ENSG00000005075	POLR2J	1	nerve	0.000198149	0.0331148	1	1	NM_006234.4	3-prime-UTR	12381	none	NA	NA	unknown	NA	0.47	3	C	POLR2J	by-frequency,by-cluster,by-1000G	none	none	unknown	385	none	hsa00230:PurineMetabolism;hsa00240:PyrimidineMetabolism;hsa01100:MetabolicPathways;hsa03020:RNAPolymerase;hsa05016:Huntington'sDisease	none	unknown	unknown	POLR2H:999,POLR2A:999,POLR2L:999,POLR2K:999,GTF2F2:999,POLR2G:999,POLR2B:999,POLR2F:999,POLR2C:999,POLR2I:999,POLR2D:999	NA
ReQTL_cis_hisat	17:35011428_C>T	ENSG00000005156	LIG3	1	nerve	2.3e-09	1.64e-06	1	1	NM_001017368.1	3-prime-UTR	16970540	none	NA	NA	unknown	NA	-0.151	15.36	C	RFFL,RAD51L3-RFFL	by-frequency,by-cluster,by-1000G	none	none	unknown	722	none	unknown	none	unknown	unknown	TP53:935,RIPK1:925,UBA52:900,TRADD:900,UBC:900,TNFRSF1A:900,TRAF2:900,RPS27A:900,UBB:900,UXT:758	NA
ReQTL_cis_hisat	17:35010392_G>A	ENSG00000005156	LIG3	1	nerve	1.4e-08	8.41e-06	1	1	NM_001017368.1	3-prime-UTR	1859248	none	NA	NA	unknown	NA	0.741	4.541	G	RFFL,RAD51L3-RFFL	by-frequency,by-cluster,by-2hit-2allele,by-hapmap,by-1000G	none	none	unknown	1758	none	unknown	none	unknown	unknown	TP53:935,RIPK1:925,UBA52:900,TRADD:900,UBC:900,TNFRSF1A:900,TRAF2:900,RPS27A:900,UBB:900,UXT:758	NA
ReQTL_cis_hisat	17:35268823_T>G	ENSG00000005156	LIG3	1	skinexp	0.000258168	0.0425922	1	1	NM_001330183.1	3-prime-UTR	2622524	none	NA	NA	unknown	NA	1.12	3.419	G	SLFN5	by-frequency,by-cluster,by-2hit-2allele,by-hapmap,by-1000G	none	none	unknown	3752	none	unknown	none	unknown	unknown	none	NA
ReQTL_cis_hisat	17:35004556_C>T	ENSG00000005156	LIG3	2	nerve;skinexp	2.80410677493995e-06;2.90272803226976e-05	0.000924077117252305;0.00728434525375234	4	2;2	NM_013975.3	3-prime-UTR	1052536	none	NA	NA	unknown	NA	2.99	9.441	C	LIG3	by-frequency,by-cluster,by-2hit-2allele,by-hapmap,by-1000G	none	none	http://www.ncbi.nlm.nih.gov/pubmed?term=24952745	284	none	hsa03410:BaseExcisionRepair	none	AA:T=701/C=3703,EA:T=3941/C=4659	AFR:T=1565/C=8631,NFE:T=30123/C=34635,EAS:T=2524/C=5892,SAS:T=5516/C=9426,FIN:T=3727/C=2755,AMR:T=4721/C=6481,OTH:T=397/C=469	XRCC1:996,PCNA:989,POLB:984,POLE:984,POLD1:980,FEN1:974,MRE11:966,RPA1:965,PNKP:962,NEIL1:961,MIR631:961	NA
ReQTL_cis_hisat	12:47849594_G>A	ENSG00000005175	RPAP3	1	skinnonexp	0.000141159	0.0335903	1	1	NM_000376.2	intron	7963776	none	NA	NA	unknown	NA	-4.37	1.074	G	VDR	by-frequency,by-cluster,by-2hit-2allele,by-hapmap,by-1000G	none	none	unknown	2784	none	unknown	none	unknown	unknown	MED1:989,NCOA1:988,RXRG:977,EP300:960,SMAD3:958,CREBBP:954,TP53:951,SMARCD1:945,SMARCA4:924,SMAD4:921,RXRA:921	NA
ReQTL_cis_hisat	19:2353374_T>C	ENSG00000005206	SPPL2B	1	skinexp	7.73e-05	0.0162972	3	1;2	NM_001077238.1	3-prime-UTR	10402757	none	NA	NA	unknown	NA	-5.29	7.08	C	SPPL2B	by-frequency,by-cluster,by-hapmap,by-1000G	none	none	unknown	429	none	unknown	2352984-2353560	unknown	unknown	none	NA
ReQTL_cis_hisat	19:2353370_G>A	ENSG00000005206	SPPL2B	1	skinexp	9.08e-05	0.0185704	1	1	NM_001077238.1	3-prime-UTR	10420958	none	NA	NA	unknown	NA	-3.1	8.426	G	SPPL2B	by-frequency,by-cluster,by-hapmap,by-1000G	none	none	unknown	425	none	unknown	2352984-2353560	unknown	unknown	none	NA
ReQTL_cis_hisat	19:2343632_G>A	ENSG00000005206	SPPL2B	1	skinnonexp	0.000103262	0.0262127	1	1	NM_001077238.1	intron	12610598	none	NA	NA	unknown	NA	-2.81	2.506	G	SPPL2B	by-frequency,by-cluster,by-hapmap,by-1000G	none	none	unknown	331	none	unknown	none	unknown	unknown	none	NA
ReQTL_cis_hisat	19:2338602_C>G	ENSG00000005206	SPPL2B	1	skinexp	0.00021867	0.037428	1	1	NM_001077238.1	intron	75527053	none	NA	NA	unknown	NA	-0.171	2.261	C	SPPL2B	by-frequency,by-cluster,by-1000G	none	none	unknown	148	none	unknown	none	unknown	unknown	none	NA
ReQTL_cis_hisat	17:58358524_G>T	ENSG00000005379	TSPOAP1	1	skinexp	5.59e-05	0.0125173	1	1	NM_001305544.1	missense	2526374	LEU,MET	418/784	1252	0.99	15	4.2	12.56	G	RNF43	by-frequency,by-cluster,by-1000G	none	none	403384:G:T	300	none	unknown	none	AA:T=1773/G=2633,EA:T=3088/G=5512	AFR:T=4140/G=6054,NFE:T=23734/G=41336,EAS:T=3946/G=4514,SAS:T=5999/G=9863,FIN:T=1997/G=4141,AMR:T=6700/G=4666,OTH:T=338/G=534	RSPO1:993,UBA52:989,LGR5:986,RSPO2:957,UBB:952,LGR4:948,RSPO3:942,RSPO4:941,FZD5:938,UBC:935	NP_001292473.1
ReQTL_cis_hisat	17:58357719_G>C	ENSG00000005379	TSPOAP1	1	skinexp	0.000314678	0.0495497	1	1	NM_001305544.1	missense	9652855	PRO,ARG	686/784	2057	0.006	103	3.1	9.516	G	RNF43	by-frequency,by-cluster,by-1000G	none	none	unknown	252	none	unknown	none	AA:C=521/G=3885,EA:C=1082/G=7518	AFR:C=1229/G=8961,NFE:C=8138/G=58166,EAS:C=3/G=8649,SAS:C=915/G=14711,FIN:C=655/G=5959,AMR:C=637/G=10929,OTH:C=99/G=791	RSPO1:993,UBA52:989,LGR5:986,RSPO2:957,UBB:952,LGR4:948,RSPO3:942,RSPO4:941,FZD5:938,UBC:935	NP_001292473.1
ReQTL_cis_hisat	17:58345753_C>T	ENSG00000005379	TSPOAP1	2	nerve;skinexp	0.000311755499711678;2.20242438025343e-07	0.0470789984472678;0.000107208226521969	2	1;1	NM_003168.2	3-prime-UTR	8263	none	NA	NA	unknown	NA	-0.471	5.92	T	SUPT4H1,TSPOAP1-AS1	by-frequency,by-cluster,by-2hit-2allele,by-1000G	none	none	unknown	525	none	unknown	none	unknown	unknown	SUPT5H:999,POLR2A:997,GTF2F2:994,POLR2F:994,POLR2C:989,POLR2B:988,NELFE:987,POLR2I:987,TCEA2:986,NELFCD:985	NA
ReQTL_cis_hisat	7:87171035_A>G	ENSG00000005469	CROT	1	skinnonexp	3.51e-06	0.00161327	3	1;2	NM_001142326.1	synonymous	3747807	ALA	3/673	9	unknown	NA	-2.55	11.65	G	DMTF1	by-frequency,by-cluster,by-1000G	none	none	unknown	41	none	unknown	none	AA:G=3601/A=805,EA:G=7427/A=1173	AFR:G=8519/A=1883,NFE:G=58043/A=8669,EAS:G=5433/A=3201,SAS:G=13661/A=2847,FIN:G=5779/A=831,AMR:G=7369/A=4147,OTH:G=782/A=126	DHX8:940,JUN:912,FOS:912,FOSL1:912,JUNB:910,PPIE:811,ASH1L:806,SF3B1:785,CRNKL1:784,PLRG1:754	NP_001135798.1
ReQTL_cis_hisat	7:87192788_T>C	ENSG00000005469	CROT	1	skinnonexp	0.00014048	0.0334771	1	1	NM_001142326.1	intron	7776634	none	NA	NA	unknown	NA	-0.757	2.688	T	DMTF1	by-frequency,by-cluster,by-2hit-2allele,by-1000G	none	none	unknown	408	none	unknown	none	unknown	unknown	DHX8:940,JUN:912,FOS:912,FOSL1:912,JUNB:910,PPIE:811,ASH1L:806,SF3B1:785,CRNKL1:784,PLRG1:754	NA
ReQTL_cis_hisat	7:76610163_C>A	ENSG00000005486	RHBDD2	1	skinnonexp	9.85e-05	0.0251905	7	2;2;3	NM_012230.3	3-prime-UTR	711306	none	NA	NA	unknown	NA	1.38	1.923	A	POMZP3,LOC100133091	by-frequency,by-cluster,by-2hit-2allele,by-1000G	none	none	unknown	53	none	unknown	none	AA:C=4402,EA:C=8548	unknown	none	NA
ReQTL_cis_hisat	16:980011_C>T	ENSG00000005513	SOX8	1	skinexp	0.000199202	0.0347451	2	1;1	NM_001352017.1	intron	3809675	none	NA	NA	unknown	NA	-4	3.724	C	LMF1	by-frequency,by-cluster,by-1000G	none	none	unknown	251	none	unknown	979879-985327	unknown	unknown	LIPC:983,LMF2:926,GPIHBP1:822,LPL:820	NA
ReQTL_cis_hisat	16:1202441_T>C	ENSG00000005513	SOX8	1	nerve	0.000230285	0.0371901	2	1;1	NM_001005407.1	missense	4984636	VAL,ALA	664/2348	1991	0.958	64	4.47	17.49	T	CACNA1H	by-frequency,by-cluster,by-1000G	none	none	96006:T:C	12	none	hsa04010:MAPKSignalingPathway;hsa04020:CalciumSignalingPathway	none	AA:C=178/T=3466,EA:C=1823/T=5663	AFR:C=42/T=596,NFE:C=944/T=2074,EAS:C=0/T=298,SAS:C=280/T=1104,FIN:C=9/T=13,AMR:C=36/T=154,OTH:C=11/T=47	CALM1:887,CACNA1G:874,CACNA1C:861,CALML5:855,CALML6:855,CALML3:855,CACNA1D:852,CACNA1B:850,CACNA1S:848,CACNA1F:841	NP_001005407.1
ReQTL_cis_hisat	16:984954_T>C	ENSG00000005513	SOX8	1	nerve	0.000266858	0.0417292	2	1;1	NM_014587.4	synonymous	11542178	TYR	303/447	909	unknown	NA	-6.58	0.187	C	SOX8	by-frequency,by-cluster,by-1000G	none	none	unknown	254	none	unknown	979879-985327	AA:C=2425/T=1917,EA:C=2368/T=6146	AFR:C=4208/T=2904,NFE:C=15727/T=31397,EAS:C=693/T=4967,SAS:C=4756/T=9230,FIN:C=1635/T=2321,AMR:C=2215/T=6017,OTH:C=188/T=416	none	NP_055402.2
ReQTL_cis_hisat	16:980002_G>A	ENSG00000005513	SOX8	1	skinexp	0.00030622	0.0484916	1	1	NM_001352017.1	intron	3809674	none	NA	NA	unknown	NA	-2.03	4.848	A	LMF1	by-frequency,by-cluster,by-1000G	none	none	unknown	242	none	unknown	979879-985327	unknown	unknown	LIPC:983,LMF2:926,GPIHBP1:822,LPL:820	NA
ReQTL_cis_hisat	17:50110520_C>T	ENSG00000005882	PDK2	1	skinexp	5.01e-05	0.011473	1	1	NM_001199898.1	3-prime-UTR	1063647	none	NA	NA	unknown	NA	-3.5	3.8	C	PDK2	by-frequency,by-cluster,by-2hit-2allele,by-hapmap,by-1000G,by-other-pop	none	none	unknown	564	none	unknown	none	unknown	unknown	AKT1:988,PDHB:981,PDHA1:975,PDHX:966,DLAT:965,RPS6KB1:961,DLD:929,PRKCA:922,PRKCB:918,PDK1:852	NA
ReQTL_cis_hisat	17:50095415_A>C	ENSG00000005882	PDK2	2	nerve;skinexp	9.0466966986257e-07;7.93496325935689e-06	0.000343538326457864;0.00243353740567446	3	2;1	NM_001199898.1	intron	7221362	none	NA	NA	unknown	NA	0.48	12.87	C	PDK2	by-frequency,by-cluster,by-2hit-2allele,by-hapmap,by-1000G	none	none	unknown	139	none	unknown	50095097-50095630	AA:C=3478/A=884,EA:C=5953/A=2595	AFR:C=5426/A=1492,NFE:C=32761/A=14917,EAS:C=5838/A=282,SAS:C=11349/A=2355,FIN:C=2014/A=960,AMR:C=6661/A=937,OTH:C=448/A=130	AKT1:988,PDHB:981,PDHA1:975,PDHX:966,DLAT:965,RPS6KB1:961,DLD:929,PRKCA:922,PRKCB:918,PDK1:852	NA
ReQTL_cis_hisat	16:19503161_C>T	ENSG00000006007	GDE1	1	skinnonexp	0.000179968	0.0406073	1	1	NM_001324066.1	3-prime-UTR	7135	none	NA	NA	unknown	NA	-11.9	0.131	T	GDE1	by-frequency,by-cluster,by-2hit-2allele,by-1000G	none	none	unknown	457	none	unknown	none	unknown	unknown	RGS16:852,VMP1:823,MIR21:823,DICER1:802,DROSHA:795,BCL2:767,TP53:720,FSD1L:705,FSD1:705,XPO5:703,CDIPT:703	NA
ReQTL_cis_hisat	19:18388974_C>G	ENSG00000006016	CRLF1	1	skinexp	0.000190885	0.0336104	1	1	NM_004864.3	3-prime-UTR	1055150	none	NA	NA	unknown	NA	-7.6	4.892	C	GDF15	by-frequency,by-cluster,by-2hit-2allele,by-hapmap,by-1000G	none	none	unknown	689	none	unknown	none	AA:G=2305/C=1965,EA:G=3672/C=4596	AFR:G=4626/C=3434,NFE:G=29674/C=29632,EAS:G=5400/C=2864,SAS:G=5769/C=4775,FIN:G=3872/C=2698,AMR:G=6673/C=4487,OTH:G=414/C=352	TP53:972,HAMP:827	NA
ReQTL_cis_hisat	17:47808075_T>G	ENSG00000006025	AC003665.1	1	skinnonexp	0.000176196	0.0399215	1	1	NM_145798.2	3-prime-UTR	72833429	none	NA	NA	unknown	NA	0.474	8.921	T	OSBPL7	by-frequency,by-cluster,by-1000G	none	none	http://www.ncbi.nlm.nih.gov/pubmed?term=30573740	325	none	unknown	none	unknown	unknown	none	NA
ReQTL_cis_hisat	17:32941093_C>T	ENSG00000006042	TMEM98	2	nerve;skinexp	5.07969047791003e-06;4.14415794835163e-08	0.00155108096938625;2.41287859216325e-05	2	1;1	NM_001033504.1	3-prime-UTR	28919	none	NA	NA	unknown	NA	-6.2	2.257	C	TMEM98	by-frequency,by-cluster,by-2hit-2allele,by-hapmap,by-1000G	none	none	unknown	308	none	unknown	none	unknown	unknown	none	NA
ReQTL_cis_hisat	11:60933664_C>G	ENSG00000006118	TMEM132A	1	nerve	6.2e-06	0.00184457	1	1	NM_017870.3	synonymous	9513	PRO	494/1025	1482	unknown	NA	-3.54	1.214	G	TMEM132A	by-frequency,by-cluster,by-2hit-2allele,by-1000G	none	none	unknown	81	none	unknown	none	AA:G=2005/C=2385,EA:G=3595/C=4969	AFR:G=3944/C=4026,NFE:G=24090/C=30136,EAS:G=2445/C=4655,SAS:G=7350/C=7772,FIN:G=1944/C=2338,AMR:G=4690/C=4944,OTH:G=321/C=369	none	NP_060340.2
ReQTL_cis_hisat	11:60898869_G>A	ENSG00000006118	TMEM132A	1	nerve	7.29e-06	0.00211487	1	1	NM_014502.4	synonymous	3763840	SER	349/505	1047	unknown	NA	-9.25	8.327	A	PRPF19	by-frequency,by-cluster,by-2hit-2allele,by-1000G	none	none	unknown	8	none	hsa03040:Spliceosome;hsa04120:UbiquitinMediatedProteolysis	none	AA:A=808/G=3598,EA:A=3438/G=5160	AFR:A=1497/G=5041,NFE:A=20628/G=25198,EAS:A=2343/G=3735,SAS:A=5381/G=7009,FIN:A=1880/G=2064,AMR:A=3752/G=3702,OTH:A=257/G=337	SNRPD2:999,CDC40:999,CDC5L:999,SF3A3:999,SNRNP200:999,PRPF3:999,SNRPD1:999,SF3B6:999,BCAS2:999,EFTUD2:999,SNRPA1:999,XAB2:999,PLRG1:999,PRPF8:999,SF3B3:999,SF3A1:999,SF3A2:999,BUD31:999	NP_055317.1
ReQTL_cis_hisat	11:60930582_G>A	ENSG00000006118	TMEM132A	1	nerve	2.25e-05	0.00553538	1	1	NM_017870.3	synonymous	2074416	LEU	313/1025	939	unknown	NA	0.645	9.631	G	TMEM132A	by-frequency,by-cluster,by-2hit-2allele,by-1000G	none	none	unknown	73	none	unknown	none	AA:A=661/G=3745,EA:A=3446/G=5152	AFR:A=1484/G=8844,NFE:A=25695/G=40825,EAS:A=2733/G=5851,SAS:A=6687/G=9777,FIN:A=2601/G=4009,AMR:A=4950/G=6608,OTH:A=346/G=560	none	NP_060340.2
ReQTL_cis_hisat	11:60936741_C>T	ENSG00000006118	TMEM132A	1	nerve	3.24e-05	0.00752218	1	1	NM_017870.3	missense	2469887	ALA,VAL	970/1025	2909	0.098	64	3.7	13.07	C	TMEM132A	by-frequency,by-cluster,by-2hit-2allele,by-hapmap,by-1000G	none	none	unknown	633	none	unknown	none	AA:T=2057/C=2349,EA:T=3702/C=4896	AFR:T=4706/C=5178,NFE:T=26992/C=37106,EAS:T=2652/C=5774,SAS:T=7499/C=7861,FIN:T=2559/C=3645,AMR:T=5180/C=6082,OTH:T=379/C=469	none	NP_060340.2
ReQTL_cis_hisat	11:60934515_G>A	ENSG00000006118	TMEM132A	1	nerve	4.4e-05	0.00971317	1	1	NM_017870.3	synonymous	7715	SER	530/1025	1590	unknown	NA	-7.16	4.934	A	TMEM132A	by-frequency,by-cluster,by-2hit-2allele,by-1000G	none	none	unknown	28	none	unknown	60934211-60934747	AA:A=942/G=1508,EA:A=2096/G=3524	AFR:A=109/G=67,NFE:A=588/G=364,EAS:A=62/G=42,SAS:A=710/G=408,FIN:A=16/G=14,AMR:A=94/G=48,OTH:A=14/G=6	none	NP_060340.2
ReQTL_cis_hisat	11:60394054_A>G	ENSG00000006118	TMEM132A	1	nerve	0.000186349	0.031536	3	3	NM_021201.4	3-prime-UTR	1062167	none	NA	NA	unknown	NA	0.891	3.939	G	MS4A7	by-frequency,by-cluster,by-1000G	none	none	unknown	268	none	unknown	none	unknown	unknown	CD163:765,MS4A1:759,TYROBP:720	NA
ReQTL_cis_hisat	17:36608798_T>G	ENSG00000006125	AP2B1	1	skinexp	2.12e-05	0.00560125	2	1;1	NM_024864.4	3-prime-UTR	80159857	none	NA	NA	unknown	NA	0.816	7.514	T	MRM1	by-frequency,by-cluster,by-1000G	none	none	unknown	556	none	unknown	none	unknown	unknown	GRPEL2:827,MRM2:772	NA
ReQTL_cis_hisat	17:50532911_G>C	ENSG00000006282	SPATA20	1	skinexp	7.38e-06	0.00228591	1	1	NM_017957.2	5-prime-UTR	755046	none	NA	NA	unknown	NA	0.344	0.012	C	EPN3	by-frequency,by-cluster,by-2hit-2allele,by-hapmap,by-1000G	none	none	unknown	75	none	hsa04144:Endocytosis	none	unknown	AFR:C=165/G=27,NFE:C=2153/G=595,EAS:C=115/G=17,SAS:C=5596/G=1910,FIN:C=0/G=0,AMR:C=65/G=29,OTH:C=92/G=26	EPS15:978,EPS15L1:924,EPN1:875,EPN2:861,EPN2-IT1:861,FLT1:832,PDGFRA:832,KDR:832,HIP1R:831,KIT:824,FGFR4:824,RET:824,FGFR2:824,CSF1R:824,FGFR3:824	NA
ReQTL_cis_hisat	17:50540545_A>G	ENSG00000006282	SPATA20	1	skinnonexp	6.5e-05	0.0180363	1	1	NM_017957.2	intron	116108967	none	NA	NA	unknown	NA	-2	5.294	A	EPN3	by-frequency,by-cluster,by-1000G	none	none	unknown	209	none	hsa04144:Endocytosis	none	unknown	unknown	EPS15:978,EPS15L1:924,EPN1:875,EPN2:861,EPN2-IT1:861,FLT1:832,PDGFRA:832,KDR:832,HIP1R:831,KIT:824,FGFR4:824,RET:824,FGFR2:824,CSF1R:824,FGFR3:824	NA
ReQTL_cis_hisat	17:50626391_T>C	ENSG00000006282	SPATA20	1	skinnonexp	0.000148026	0.034863	1	1	NM_001256324.1	synonymous	739925	PRO	2195/2315	6585	unknown	NA	-10.9	1.641	C	CACNA1G	by-frequency,by-cluster,by-2hit-2allele,by-1000G	none	none	unknown	72	none	hsa04010:MAPKSignalingPathway;hsa04020:CalciumSignalingPathway;hsa04930:TypeIIDiabetesMellitus	none	AA:C=2057/T=2001,EA:C=3608/T=4724	AFR:C=4780/T=4100,NFE:C=28539/T=32921,EAS:C=1401/T=6367,SAS:C=6019/T=9729,FIN:C=3104/T=3106,AMR:C=2235/T=8305,OTH:C=333/T=495	LEF1:912,CALM1:911,CTNNB1:910,CACNA1I:882,CACNA1H:874,CALML5:871,CALML6:871,CALML3:871,NOS1:823,GNB2:822	NP_001243253.1
ReQTL_cis_hisat	17:50353836_C>T	ENSG00000006282	SPATA20	1	nerve	0.000257022	0.0404938	4	2;1;1	NM_022167.3	synonymous	739989	PRO	114/866	342	unknown	NA	3.4	4.732	C	XYLT2	by-frequency,by-cluster,by-1000G	none	none	unknown	207	none	hsa00532:GlycosaminoglycanBiosynthesis-ChondroitinSulfate;hsa00534:GlycosaminoglycanBiosynthesis-HeparanSulfate;hsa01100:MetabolicPathways	none	AA:T=259/C=3883,EA:T=1678/C=6588	AFR:T=462/C=2618,NFE:T=10272/C=18890,EAS:T=429/C=2157,SAS:T=1671/C=8961,FIN:T=1098/C=1330,AMR:T=2023/C=2593,OTH:T=105/C=293	B4GALT7:958,DCN:919,NCAN:917,HSPG2:913,BGN:910,SDC2:909,GPC1:908,GPC2:906,GPC6:906,GPC4:906	NP_071450.2
ReQTL_cis_hisat	17:50534632_G>A	ENSG00000006282	SPATA20	2	skinexp;skinnonexp	3.68999087430078e-07;6.19564358121342e-05	0.000168951320745957;0.0173517021021085	2	1;1	NM_017957.2	intron	76487714	none	NA	NA	unknown	NA	1.8	9.128	G	EPN3	by-frequency,by-cluster,by-1000G	none	none	unknown	1645	none	hsa04144:Endocytosis	none	unknown	unknown	EPS15:978,EPS15L1:924,EPN1:875,EPN2:861,EPN2-IT1:861,FLT1:832,PDGFRA:832,KDR:832,HIP1R:831,KIT:824,FGFR4:824,RET:824,FGFR2:824,CSF1R:824,FGFR3:824	NA
ReQTL_cis_hisat	17:50552097_A>G	ENSG00000006282	SPATA20	3	nerve;skinexp;skinnonexp	6.23923402911348e-06;0.000290796119937234;1.61206452657791e-06	0.00185360197739998;0.0466248166526727;0.000832402872324855	4	2;1;1	NM_001258372.1	missense	8065903	LYS,ARG	609/787	1826	0	26	1.61	4.412	G	SPATA20	by-frequency,by-cluster,by-hapmap,by-1000G	none	none	unknown	84	none	unknown	none	AA:G=4173/A=233,EA:G=6383/A=2217	AFR:G=9735/A=495,NFE:G=48726/A=16792,EAS:G=8315/A=293,SAS:G=12234/A=4252,FIN:G=4630/A=1748,AMR:G=9684/A=1776,OTH:G=695/A=185	none	NP_001245301.1
ReQTL_cis_hisat	17:50479987_T>C	ENSG00000006282	SPATA20	2	nerve;skinexp	0.000246616607377279;5.70327247367545e-05	0.0391834739022607;0.0127281754490342	3	2;1	NM_018346.2	missense	2290861	LEU,SER	126/443	377	0	145	4.64	14.85	C	RSAD1	by-frequency,by-cluster,by-1000G	none	none	unknown	98	none	unknown	none	AA:C=3823/T=583,EA:C=5392/T=3208	AFR:C=9076/T=1330,NFE:C=40938/T=25778,EAS:C=1841/T=6795,SAS:C=9076/T=7432,FIN:C=3496/T=3108,AMR:C=6910/T=4650,OTH:C=560/T=344	none	NP_060816.1
ReQTL_cis_hisat	17:50479965_G>A	ENSG00000006282	SPATA20	2	nerve;skinexp	0.000309906120397092;3.51711996916986e-05	0.0468386376138494;0.00856097751963155	3	2;1	NM_018346.2	missense	2290862	ALA,THR	119/443	355	0	58	0.02	9.385	A	RSAD1	by-frequency,by-cluster,by-1000G	none	none	unknown	86	none	unknown	none	AA:A=3825/G=581,EA:A=5389/G=3211	AFR:A=9066/G=1324,NFE:A=40871/G=25795,EAS:A=1839/G=6799,SAS:A=9067/G=7445,FIN:A=3496/G=3102,AMR:A=6889/G=4675,OTH:A=560/G=344	none	NP_060816.1
ReQTL_cis_hisat	17:50540468_G>A	ENSG00000006282	SPATA20	2	skinexp;skinnonexp	2.08929372695926e-08;9.42797596769269e-06	1.29967277995599e-05;0.00367711299557117	2	1;1	NM_017957.2	intron	2306002	none	NA	NA	unknown	NA	-3.31	5.364	A	EPN3	by-frequency,by-cluster,by-2hit-2allele,by-1000G	none	none	unknown	132	none	hsa04144:Endocytosis	none	unknown	unknown	EPS15:978,EPS15L1:924,EPN1:875,EPN2:861,EPN2-IT1:861,FLT1:832,PDGFRA:832,KDR:832,HIP1R:831,KIT:824,FGFR4:824,RET:824,FGFR2:824,CSF1R:824,FGFR3:824	NA
ReQTL_cis_hisat	17:50551109_T>A	ENSG00000006282	SPATA20	3	nerve;skinexp;skinnonexp	2.15124562298895e-11;9.63498932360104e-11;2.15373238870123e-09	2.2477911766433e-08;9.7966973372769e-08;2.37412104006891e-06	3	1;1;1	NM_001258372.1	missense	9913430	SER,THR	483/787	1447	0	58	-6.46	0.808	A	SPATA20	by-frequency,by-cluster,by-2hit-2allele,by-1000G	none	none	unknown	82	none	unknown	none	AA:A=2995/T=1409,EA:A=2359/T=6241	AFR:A=7092/T=3052,NFE:A=18607/T=45963,EAS:A=834/T=7688,SAS:A=2868/T=13490,FIN:A=1623/T=4685,AMR:A=4887/T=6509,OTH:A=237/T=611	none	NP_001245301.1
ReQTL_cis_hisat	17:50550731_A>G	ENSG00000006282	SPATA20	3	nerve;skinexp;skinnonexp	9.25763020278198e-17;1.77598398162288e-15;1.36624766409878e-10	2.26983510551512e-13;3.7574419504863e-12;1.92903415046932e-07	4	2;1;1	NM_001258372.1	synonymous	1132414	GLU	383/787	1149	unknown	NA	4.68	5.56	G	SPATA20	by-frequency,by-cluster,by-1000G	none	none	unknown	24	none	unknown	none	AA:G=2682/A=1724,EA:G=2185/A=6409	AFR:G=6423/A=3849,NFE:G=17414/A=48618,EAS:G=426/A=8196,SAS:G=2290/A=14210,FIN:G=1488/A=5122,AMR:G=2349/A=9207,OTH:G=209/A=687	none	NP_001245301.1
ReQTL_cis_hisat	17:50548567_C>G	ENSG00000006282	SPATA20	3	nerve;skinexp;skinnonexp	1.16992028415327e-37;6.10358760286232e-36;4.90283008448111e-26	4.47632744006413e-33;1.18821262328456e-31;5.77248455085325e-22	4	2;1;1	NM_001258372.1	missense	8076632	GLN,GLU	88/787	262	0.009	29	4.59	10.44	C	SPATA20	by-frequency,by-cluster,by-2hit-2allele,by-1000G	none	none	unknown	14	none	unknown	none	AA:G=2797/C=1607,EA:G=3108/C=5492	AFR:G=6373/C=3573,NFE:G=23577/C=41151,EAS:G=590/C=7978,SAS:G=3206/C=13144,FIN:G=2034/C=4388,AMR:G=2522/C=8766,OTH:G=274/C=610	none	NP_001245301.1
ReQTL_cis_hisat	17:50541911_G>A	ENSG00000006282	SPATA20	2	skinexp;skinnonexp	3.27071088785119e-13;2.24255693643061e-09	5.01260651281051e-10;2.46032833067618e-06	2	1;1	NM_017957.2	synonymous	111678638	GLN	551/633	1653	unknown	NA	4.15	9.483	G	EPN3	by-frequency,by-cluster,by-1000G	none	none	unknown	68	none	hsa04144:Endocytosis	50541751-50542433	AA:A=99/G=4275,EA:A=864/G=7700	AFR:A=181/G=8181,NFE:A=6728/G=54110,EAS:A=181/G=7939,SAS:A=898/G=15226,FIN:A=610/G=5274,AMR:A=317/G=10719,OTH:A=71/G=749	EPS15:978,EPS15L1:924,EPN1:875,EPN2:861,EPN2-IT1:861,FLT1:832,PDGFRA:832,KDR:832,HIP1R:831,KIT:824,FGFR4:824,RET:824,FGFR2:824,CSF1R:824,FGFR3:824	NP_060427.2
ReQTL_cis_hisat	17:50551220_T>A	ENSG00000006282	SPATA20	3	nerve;skinexp;skinnonexp	5.40612679054179e-12;1.211148585132e-06;9.34531927890449e-07	6.33378939643952e-09;0.000476842396719418;0.000519198037643122	3	1;1;1	NM_001258372.1	intron	9913677	none	NA	NA	unknown	NA	0.595	8.139	T	SPATA20	by-frequency,by-cluster,by-1000G	none	none	unknown	28	none	unknown	none	AA:A=2987/T=1391,EA:A=2384/T=6162	AFR:A=6172/T=2496,NFE:A=16642/T=38132,EAS:A=804/T=6442,SAS:A=2375/T=9871,FIN:A=1356/T=3484,AMR:A=4560/T=5596,OTH:A=209/T=507	none	NA
ReQTL_cis_hisat	7:98291311_A>G	ENSG00000006453	BAIAP2L1	1	skinnonexp	4.13e-09	4.26e-06	4	1;1;2	NM_001159491.1	intron	7015	none	NA	NA	unknown	NA	5.51	27.6	G	BRI3	by-frequency,by-cluster,by-2hit-2allele,by-hapmap,by-1000G	none	none	unknown	201	none	unknown	none	unknown	unknown	none	NA
ReQTL_cis_hisat	7:98304289_C>T	ENSG00000006453	BAIAP2L1	1	skinnonexp	1.9e-05	0.00657841	3	1;2	NM_018842.4	synonymous	1045916	LEU	443/512	1329	unknown	NA	3.93	3.568	C	BRI3,BAIAP2L1	by-frequency,by-cluster,by-2hit-2allele,by-hapmap,by-1000G	none	none	http://www.ncbi.nlm.nih.gov/pubmed?term=30595370	88	none	unknown	none	AA:T=1705/C=2701,EA:T=6389/C=2211	AFR:T=3842/C=6454,NFE:T=49365/C=17035,EAS:T=6038/C=2546,SAS:T=7389/C=9055,FIN:T=5200/C=1342,AMR:T=8239/C=3207,OTH:T=609/C=291	ROBO4:800,PRKAB2:774,IP6K3:764	NP_061330.2
ReQTL_cis_hisat	7:98289571_C>G	ENSG00000006453	BAIAP2L1	1	skinnonexp	9.33e-05	0.0241394	3	1;2	NM_001159491.1	intron	6465663	none	NA	NA	unknown	NA	0.342	1.172	C	BRI3	by-frequency,by-cluster,by-2hit-2allele,by-hapmap,by-1000G	none	none	unknown	1538	none	unknown	none	unknown	unknown	none	NA
ReQTL_cis_hisat	7:98304543_C>A	ENSG00000006453	BAIAP2L1	2	skinexp;skinnonexp	8.77536797655084e-07;1.14732482973608e-12	0.000360278051287318;2.26055760551302e-09	5	1;2;2	NM_018842.4	intron	7802541	none	NA	NA	unknown	NA	0.187	0.824	C	BRI3,BAIAP2L1	by-frequency,by-cluster,by-2hit-2allele,by-hapmap,by-1000G	none	none	unknown	165	none	unknown	none	unknown	unknown	ROBO4:800,PRKAB2:774,IP6K3:764	NA
ReQTL_cis_hisat	7:98293539_C>T	ENSG00000006453	BAIAP2L1	2	skinexp;skinnonexp	1.45326784149413e-06;1.4443713942819e-13	0.000558594665822027;3.34900576748578e-10	5	1;2;2	NM_018842.4	synonymous	12728	SER	506/512	1518	unknown	NA	-9.88	1.483	C	BRI3,BAIAP2L1	by-frequency,by-cluster,by-2hit-2allele,by-1000G	none	none	unknown	58	none	unknown	none	AA:T=881/C=3525,EA:T=4338/C=4262	AFR:T=1899/C=8507,NFE:T=33508/C=33226,EAS:T=2296/C=6346,SAS:T=3241/C=13269,FIN:T=3075/C=3537,AMR:T=3441/C=8133,OTH:T=384/C=524	ROBO4:800,PRKAB2:774,IP6K3:764	NP_061330.2
ReQTL_cis_hisat	7:98306359_C>G	ENSG00000006453	BAIAP2L1	2	skinexp;skinnonexp	3.18495428658569e-06;3.63942313450013e-12	0.00110847674284806;6.68286789418705e-09	5	1;2;2	NM_018842.4	intron	13232181	none	NA	NA	unknown	NA	-6.78	0.49	G	BRI3,BAIAP2L1	by-frequency,by-cluster,by-2hit-2allele,by-1000G	none	none	unknown	78	none	unknown	none	unknown	unknown	ROBO4:800,PRKAB2:774,IP6K3:764	NA
ReQTL_cis_hisat	7:98293563_G>A	ENSG00000006453	BAIAP2L1	2	skinexp;skinnonexp	4.9617722882563e-06;2.63257373710561e-12	0.00162567281362324;4.94509943718676e-09	6	1;3;2	NM_018842.4	synonymous	13008	ARG	498/512	1494	unknown	NA	-4.69	6.259	G	BRI3,BAIAP2L1	by-frequency,by-cluster,by-2hit-2allele,by-1000G	none	none	unknown	34	none	unknown	none	AA:A=433/G=3973,EA:A=4026/G=4574	AFR:A=814/G=9592,NFE:A=30997/G=35733,EAS:A=6/G=8648,SAS:A=2276/G=14236,FIN:A=2773/G=3841,AMR:A=2117/G=9461,OTH:A=329/G=579	ROBO4:800,PRKAB2:774,IP6K3:764	NP_061330.2
ReQTL_cis_hisat	7:98293461_T>C	ENSG00000006453	BAIAP2L1	2	skinexp;skinnonexp	5.5804246410446e-06;9.32159922066575e-13	0.00179660792005362;1.86557735483746e-09	5	1;2;2	NM_018842.4	3-prime-UTR	12873	none	NA	NA	unknown	NA	-8.93	7.169	C	BRI3,BAIAP2L1	by-frequency,by-cluster,by-2hit-2allele,by-1000G	none	none	unknown	136	none	unknown	none	AA:C=362/T=1022,EA:C=1586/T=1596	unknown	ROBO4:800,PRKAB2:774,IP6K3:764	NA
ReQTL_cis_hisat	7:98307946_T>C	ENSG00000006453	BAIAP2L1	2	skinexp;skinnonexp	1.467869872034e-05;4.22809836593826e-11	0.0041139504681276;6.5520747538958e-08	5	1;2;2	NM_018842.4	intron	6465666	none	NA	NA	unknown	NA	-5.59	0.292	T	BRI3,BAIAP2L1	by-frequency,by-cluster,by-2hit-2allele,by-1000G	none	none	unknown	48	none	unknown	none	AA:C=889/T=3517,EA:C=4316/T=4284	AFR:C=1919/T=8443,NFE:C=33091/T=33389,EAS:C=2220/T=6354,SAS:C=3238/T=13266,FIN:C=2836/T=3744,AMR:C=3418/T=8074,OTH:C=380/T=524	ROBO4:800,PRKAB2:774,IP6K3:764	NA
ReQTL_cis_hisat	7:98292522_A>G	ENSG00000006453	BAIAP2L1	2	skinexp;skinnonexp	1.71358351141041e-05;3.34671240735636e-13	0.00468469806252657;7.25183538772909e-10	5	1;2;2	NM_001159491.1	intron	6465664	none	NA	NA	unknown	NA	1.48	5.864	G	BRI3,BAIAP2L1	by-frequency,by-cluster,by-2hit-2allele,by-1000G	none	none	unknown	115	none	unknown	none	unknown	unknown	none	NA
ReQTL_cis_hisat	7:98233833_G>A	ENSG00000006453	BAIAP2L1	2	skinexp;skinnonexp	6.65828884897629e-05;7.00492869152578e-06	0.0144310477918371;0.00287697047159642	5	1;2;2	NM_015395.2	synonymous	2291750	VAL	420/1166	1260	unknown	NA	-8.89	6.029	G	TECPR1	by-frequency,by-cluster,by-hapmap,by-1000G	none	none	unknown	79	none	unknown	none	AA:A=829/G=3477,EA:A=1917/G=6585	AFR:A=1292/G=3848,NFE:A=9943/G=23643,EAS:A=2317/G=2553,SAS:A=5443/G=6693,FIN:A=761/G=2345,AMR:A=1336/G=3214,OTH:A=169/G=313	ATG5:866,ATG12:850,TRAPPC8:730,TRAPPC12:709	NP_056210.1
ReQTL_cis_hisat	7:98290026_G>A	ENSG00000006453	BAIAP2L1	2	skinexp;skinnonexp	9.16017174371859e-05;4.39692978038051e-07	0.018707317535252;0.000269781191024758	5	1;2;2	NM_001159491.1	intron	7790229	none	NA	NA	unknown	NA	0.421	3.326	G	BRI3	by-frequency,by-cluster,by-1000G	none	none	unknown	1083	none	unknown	none	unknown	unknown	none	NA
ReQTL_cis_hisat	7:98304838_T>C	ENSG00000006453	BAIAP2L1	2	skinexp;skinnonexp	0.000105508289284917;1.21211881291925e-11	0.021011391897097;2.04105317055655e-08	4	2;2	NM_018842.4	intron	6465665	none	NA	NA	unknown	NA	-1.21	0.303	C	BRI3,BAIAP2L1	by-frequency,by-cluster,by-2hit-2allele,by-hapmap,by-1000G	none	none	unknown	460	none	unknown	none	unknown	unknown	ROBO4:800,PRKAB2:774,IP6K3:764	NA
ReQTL_cis_hisat	7:98216401_G>A	ENSG00000006453	BAIAP2L1	2	skinexp;skinnonexp	0.000162124706073224;3.08728833556762e-08	0.0296193889009918;2.61116122449847e-05	6	1;3;2	NM_015395.2	3-prime-UTR	11551890	none	NA	NA	unknown	NA	0.053	3.489	G	TECPR1	by-frequency,by-cluster,by-1000G	none	none	unknown	1103	none	unknown	none	unknown	unknown	ATG5:866,ATG12:850,TRAPPC8:730,TRAPPC12:709	NA
ReQTL_cis_hisat	7:98225081_G>A	ENSG00000006453	BAIAP2L1	2	skinexp;skinnonexp	0.000242192462242118;3.4826112011619e-06	0.0405153384299062;0.00160323122534323	5	1;2;2	NM_015395.2	synonymous	2291745	TYR	845/1166	2535	unknown	NA	3.22	8.523	G	TECPR1	by-frequency,by-cluster,by-1000G	none	none	unknown	22	none	unknown	none	AA:A=586/G=3620,EA:A=1851/G=6553	AFR:A=608/G=2000,NFE:A=5994/G=11640,EAS:A=1296/G=1196,SAS:A=3949/G=4939,FIN:A=199/G=329,AMR:A=779/G=1211,OTH:A=93/G=171	ATG5:866,ATG12:850,TRAPPC8:730,TRAPPC12:709	NP_056210.1
ReQTL_cis_hisat	2:241465246_T>C	ENSG00000006607	FARP2	1	skinnonexp	8.09e-06	0.0032356	1	1	NM_001282983.1	intron	6752327	none	NA	NA	unknown	NA	-0.2	3.379	C	FARP2	by-frequency,by-cluster,by-2hit-2allele,by-1000G	none	none	unknown	212	none	hsa04520:AdherensJunction	none	unknown	unknown	SRC:939,PLXNA1:937,SEMA3A:932,PLXNA4:926,NRP1:921,CDC42:913,FYN:908,PLXNA3:905,RAC1:902,FES:900,PIP5K1C:900,TLN1:900,RAP1A:900,PLXNA2:900,RAP1B:900	NA
ReQTL_cis_hisat	2:241464720_G>T	ENSG00000006607	FARP2	1	skinnonexp	8.98e-06	0.00353086	1	1	NM_001282983.1	intron	10191488	none	NA	NA	unknown	NA	-5.64	0.165	T	FARP2	by-frequency,by-cluster,by-2hit-2allele,by-hapmap,by-1000G	none	none	unknown	738	none	hsa04520:AdherensJunction	none	unknown	unknown	SRC:939,PLXNA1:937,SEMA3A:932,PLXNA4:926,NRP1:921,CDC42:913,FYN:908,PLXNA3:905,RAC1:902,FES:900,PIP5K1C:900,TLN1:900,RAP1A:900,PLXNA2:900,RAP1B:900	NA
ReQTL_cis_hisat	2:241315963_G>A	ENSG00000006607	FARP2	1	skinnonexp	1.29e-05	0.00477482	1	1	NM_001008491.2	intron	1134941	none	NA	NA	unknown	NA	0.073	10.52	A	2019-09-02	by-frequency,by-cluster,by-1000G	none	none	http://www.ncbi.nlm.nih.gov/pubmed?term=30595370,30573740	20	none	unknown	241314885-241316611	unknown	unknown	SEPT12:979,SEPT6:957,CDC42:949,SEPT7:947,CDK1:946,IQGAP1:938,SEPT8:936,SEPT11:936,SEPT10:934,MAPRE1:932	NA
ReQTL_cis_hisat	2:241496823_C>T	ENSG00000006607	FARP2	1	skinnonexp	2.36e-05	0.00785098	1	1	NM_001271977.1	intron	3771590	none	NA	NA	unknown	NA	-3.04	1.292	T	STK25	by-frequency,by-cluster,by-1000G	none	none	unknown	287	none	unknown	none	unknown	unknown	PDCD10:997,CAB39:923,SLMAP:872,GOLGA2:852,CAB39L:841,STRN:839,CTTNBP2NL:828,STRN4:821,STRN3:820,CTTNBP2:801	NA
ReQTL_cis_hisat	2:241468331_A>G	ENSG00000006607	FARP2	1	skinnonexp	2.67e-05	0.00870565	1	1	NM_014808.3	synonymous	10933559	LEU	695/1055	2085	unknown	NA	0.98	1.747	A	FARP2	by-frequency,by-cluster,by-1000G	none	none	unknown	47	none	hsa04520:AdherensJunction	none	AA:G=998/A=3408,EA:G=1818/A=6782	AFR:G=2263/A=7961,NFE:G=14176/A=51576,EAS:G=3/A=8599,SAS:G=956/A=15498,FIN:G=1202/A=5270,AMR:G=1292/A=10140,OTH:G=169/A=719	SRC:939,PLXNA1:937,SEMA3A:932,PLXNA4:926,NRP1:921,CDC42:913,FYN:908,PLXNA3:905,RAC1:902,FES:900,PIP5K1C:900,TLN1:900,RAP1A:900,PLXNA2:900,RAP1B:900	NP_055623.1
ReQTL_cis_hisat	2:241499656_G>A	ENSG00000006607	FARP2	1	skinnonexp	2.89e-05	0.00929708	2	1;1	NM_001271977.1	intron	2279846	none	NA	NA	unknown	NA	-1.13	2.698	A	STK25	by-frequency,by-cluster,by-2hit-2allele,by-1000G	none	none	unknown	240	none	unknown	none	unknown	unknown	PDCD10:997,CAB39:923,SLMAP:872,GOLGA2:852,CAB39L:841,STRN:839,CTTNBP2NL:828,STRN4:821,STRN3:820,CTTNBP2:801	NA
ReQTL_cis_hisat	2:241497196_G>A	ENSG00000006607	FARP2	1	skinnonexp	4.4e-05	0.0131565	2	1;1	NM_001271977.1	intron	10166621	none	NA	NA	unknown	NA	-3.67	0.828	A	STK25	by-frequency,by-cluster,by-2hit-2allele,by-hapmap,by-1000G	none	none	unknown	183	none	unknown	none	unknown	unknown	PDCD10:997,CAB39:923,SLMAP:872,GOLGA2:852,CAB39L:841,STRN:839,CTTNBP2NL:828,STRN4:821,STRN3:820,CTTNBP2:801	NA
ReQTL_cis_hisat	2:241489657_C>T	ENSG00000006607	FARP2	1	skinnonexp	6.78e-05	0.0186351	1	1	NM_014808.3	intron	35743491	none	NA	NA	unknown	NA	-0.626	2.422	C	FARP2	by-frequency,by-cluster,by-1000G	none	none	unknown	52	none	hsa04520:AdherensJunction	none	unknown	unknown	SRC:939,PLXNA1:937,SEMA3A:932,PLXNA4:926,NRP1:921,CDC42:913,FYN:908,PLXNA3:905,RAC1:902,FES:900,PIP5K1C:900,TLN1:900,RAP1A:900,PLXNA2:900,RAP1B:900	NA
ReQTL_cis_hisat	2:241754180_T>A	ENSG00000006607	FARP2	1	nerve	9.92e-05	0.0190486	3	2;1	NM_001287249.1	intron	77062581	none	NA	NA	unknown	NA	0.43	3.232	T	D2HGDH	by-frequency,by-cluster,by-1000G	none	none	unknown	102	none	unknown	none	unknown	unknown	IDH2:873,L2HGDH:797,IDH1:745	NA
ReQTL_cis_hisat	2:241500806_G>A	ENSG00000006607	FARP2	1	skinnonexp	8.29e-05	0.0219388	1	1	NM_001271977.1	intron	13013693	none	NA	NA	unknown	NA	1.45	12.78	G	STK25	by-frequency,by-cluster,by-1000G	none	none	unknown	8	none	unknown	none	AA:A=980/G=3426,EA:A=1808/G=6792	AFR:A=2229/G=8161,NFE:A=14182/G=52332,EAS:A=2/G=8646,SAS:A=951/G=15503,FIN:A=1204/G=5402,AMR:A=1284/G=10274,OTH:A=168/G=738	PDCD10:997,CAB39:923,SLMAP:872,GOLGA2:852,CAB39L:841,STRN:839,CTTNBP2NL:828,STRN4:821,STRN3:820,CTTNBP2:801	NA
ReQTL_cis_hisat	2:241239719_G>A	ENSG00000006607	FARP2	1	skinnonexp	0.000170956	0.0389758	2	2	NM_001243900.2	synonymous	10153800	GLY	798/1236	2394	unknown	NA	-10.8	6.986	G	HDLBP	by-frequency,by-cluster,by-2hit-2allele,by-hapmap,by-1000G	none	none	unknown	102	none	unknown	none	AA:A=774/G=3632,EA:A=2092/G=6508	AFR:A=1761/G=8641,NFE:A=16482/G=50228,EAS:A=5/G=8649,SAS:A=1111/G=15401,FIN:A=1376/G=5232,AMR:A=1406/G=10160,OTH:A=180/G=728	UPF1:801,VPS29:796,UBA6:794,CLUH:789,VPS35:784,SMS:779,TTC4:776,VPS36:774,VPS25:774,VPS26A:774	NP_001230829.1
ReQTL_cis_hisat	2:241341420_C>T	ENSG00000006607	FARP2	1	skinnonexp	0.000230435	0.0489286	1	1	NM_001008491.2	intron	34329027	none	NA	NA	unknown	NA	-1.04	1.645	C	2019-09-02	by-frequency,by-cluster,by-1000G	none	none	unknown	1570	none	unknown	none	unknown	unknown	SEPT12:979,SEPT6:957,CDC42:949,SEPT7:947,CDK1:946,IQGAP1:938,SEPT8:936,SEPT11:936,SEPT10:934,MAPRE1:932	NA
ReQTL_cis_hisat	17:12992338_C>T	ENSG00000006744	ELAC2	1	nerve	0.00016218	0.0281841	1	1	NM_001165962.1	3-prime-UTR	56274015	none	NA	NA	unknown	NA	-1.44	0.475	C	ELAC2	by-frequency,by-cluster,by-1000G	none	none	unknown	708	none	unknown	none	unknown	unknown	TBL3:860,TRMT10C:786,EIF2D:778,CKAP5:774,ZNHIT2:774,RRP12:763,NOP14:759,WDR36:746,POLR1B:725,NOC2L:712	NA
ReQTL_cis_hisat	17:12996409_A>G	ENSG00000006744	ELAC2	1	skinexp	0.000197072	0.0344629	1	1	NM_001165962.1	intron	4792308	none	NA	NA	unknown	NA	0.239	5.831	G	ELAC2	by-frequency,by-cluster,by-2hit-2allele,by-1000G	none	none	unknown	136	none	unknown	none	unknown	unknown	TBL3:860,TRMT10C:786,EIF2D:778,CKAP5:774,ZNHIT2:774,RRP12:763,NOP14:759,WDR36:746,POLR1B:725,NOC2L:712	NA
ReQTL_cis_hisat	17:13011692_G>A	ENSG00000006744	ELAC2	2	nerve;skinexp	3.84501877324955e-07;0.00010787352768788	0.000160437973894315;0.0213989494234448	2	1;1	NM_001165962.1	intron	4792311	none	NA	NA	unknown	NA	3.23	9.668	G	ELAC2	by-frequency,by-cluster,by-1000G	none	none	5055:G:A	30	none	unknown	none	AA:A=1034/G=3372,EA:A=2552/G=6048	AFR:A=2411/G=7991,NFE:A=20405/G=46327,EAS:A=292/G=8360,SAS:A=4492/G=12020,FIN:A=2132/G=4482,AMR:A=2902/G=8674,OTH:A=272/G=636	TBL3:860,TRMT10C:786,EIF2D:778,CKAP5:774,ZNHIT2:774,RRP12:763,NOP14:759,WDR36:746,POLR1B:725,NOC2L:712	NA
ReQTL_cis_hisat	17:12990883_C>A	ENSG00000006744	ELAC2	2	nerve;skinnonexp	2.15150412534535e-05;1.53971994633481e-06	0.00532410394271422;0.000799502026590744	2	1;1	NM_001321164.1	3-prime-UTR	11650119	none	NA	NA	unknown	NA	-3.88	0.872	C	ARHGAP44	by-frequency,by-cluster,by-hapmap,by-1000G	none	none	unknown	852	none	unknown	none	unknown	unknown	CDC42:939,RAC1:937,RHOBTB2:907,RHOB:907,RHOBTB1:907,RHOH:906,RHOA:906,RHOV:906,RHOQ:906,RAC2:906,RHOF:906,RHOC:906,RAC3:906,RHOD:906,RHOJ:906,RHOG:906,RHOU:906	NA
ReQTL_cis_hisat	17:12992612_G>A	ENSG00000006744	ELAC2	3	nerve;skinexp;skinnonexp	1.33874105021005e-10;7.34255410746374e-08;8.72222455866104e-07	1.20710772788332e-07;4.03918842263553e-05;0.000489570381495467	3	1;1;1	NM_001165962.1	3-prime-UTR	1044569	none	NA	NA	unknown	NA	-6.94	0.426	G	ELAC2	by-frequency,by-cluster,by-2hit-2allele,by-hapmap,by-1000G	none	none	unknown	434	none	unknown	none	unknown	unknown	TBL3:860,TRMT10C:786,EIF2D:778,CKAP5:774,ZNHIT2:774,RRP12:763,NOP14:759,WDR36:746,POLR1B:725,NOC2L:712	NA
ReQTL_cis_hisat	17:12992352_C>A	ENSG00000006744	ELAC2	2	nerve;skinexp	2.27660543520401e-10;0.000222921897495527	1.96384941910972e-07;0.0379766482986312	2	1;1	NM_001165962.1	3-prime-UTR	2286341	none	NA	NA	unknown	NA	1.18	4.176	C	ELAC2	by-frequency,by-cluster,by-2hit-2allele,by-hapmap,by-1000G	none	none	unknown	694	none	unknown	none	unknown	unknown	TBL3:860,TRMT10C:786,EIF2D:778,CKAP5:774,ZNHIT2:774,RRP12:763,NOP14:759,WDR36:746,POLR1B:725,NOC2L:712	NA
ReQTL_cis_hisat	17:12992498_C>T	ENSG00000006744	ELAC2	3	nerve;skinexp;skinnonexp	2.99588488585497e-10;4.6342513559222e-07;8.85380825916345e-07	2.52660315191644e-07;0.000206558529284164;0.000495455581491089	3	1;1;1	NM_001165962.1	3-prime-UTR	2523	none	NA	NA	unknown	NA	-3.41	2.394	C	ELAC2	by-frequency,by-cluster,by-2hit-2allele,by-hapmap,by-1000G	none	none	unknown	548	none	unknown	none	unknown	unknown	TBL3:860,TRMT10C:786,EIF2D:778,CKAP5:774,ZNHIT2:774,RRP12:763,NOP14:759,WDR36:746,POLR1B:725,NOC2L:712	NA
ReQTL_cis_hisat	17:12992667_G>C	ENSG00000006744	ELAC2	3	nerve;skinexp;skinnonexp	3.85004777978631e-09;4.28171603059173e-08;4.42264340875294e-08	2.62129389809062e-06;2.48311541703396e-05;3.58776525512169e-05	3	1;1;1	NM_001165962.1	3-prime-UTR	1044564	none	NA	NA	unknown	NA	0.459	4.019	G	ELAC2	by-frequency,by-cluster,by-2hit-2allele,by-hapmap,by-1000G	none	none	unknown	379	none	unknown	none	unknown	unknown	TBL3:860,TRMT10C:786,EIF2D:778,CKAP5:774,ZNHIT2:774,RRP12:763,NOP14:759,WDR36:746,POLR1B:725,NOC2L:712	NA
ReQTL_cis_hisat	17:12996646_T>C	ENSG00000006744	ELAC2	2	nerve;skinexp	1.25019015254435e-07;1.78404070205531e-06	5.94898616299035e-05;0.0006693801357105	2	1;1	NM_001165962.1	synonymous	11545302	THR	480/787	1440	unknown	NA	-7.54	10.91	C	ELAC2	by-frequency,by-cluster,by-1000G	none	none	379971:T:C	40	none	unknown	none	AA:C=957/T=3449,EA:C=2553/T=6047	AFR:A=0/C=2192/T=7994,NFE:A=0/C=20293/T=45541,EAS:A=0/C=288/T=8262,SAS:A=0/C=4506/T=11862,FIN:A=0/C=2111/T=4373,AMR:A=3/C=2864/T=8545,OTH:A=0/C=268/T=620	TBL3:860,TRMT10C:786,EIF2D:778,CKAP5:774,ZNHIT2:774,RRP12:763,NOP14:759,WDR36:746,POLR1B:725,NOC2L:712	NP_001159434.1
ReQTL_cis_hisat	17:2703421_G>A	ENSG00000007168	PAFAH1B1	2	nerve;skinnonexp	0.000220340227683224;0.000124079471717371	0.0359252541294977;0.030301299119442	4	1;1;2	NM_015229.3	synonymous	1065479	ARG	86/1310	258	unknown	NA	1.87	11.15	G	CLUH	by-frequency,by-cluster,by-2hit-2allele,by-hapmap,by-1000G,by-other-pop	none	none	unknown	69	none	unknown	none	AA:A=1485/G=2865,EA:A=5315/G=3219	AFR:A=3215/G=6165,NFE:A=39908/G=25626,EAS:A=4189/G=4259,SAS:A=9563/G=6733,FIN:A=3156/G=3234,AMR:A=7307/G=4017,OTH:A=472/G=400	HDLBP:789,MDN1:761,POLR2B:743,G3BP1:715,G3BP2:715	NP_056044.3
ReQTL_cis_hisat	17:27879388_C>A	ENSG00000007171	NOS2	1	nerve	6.54e-35	1.6e-30	7	3;2;2	NM_001076680.1	3-prime-UTR	3751972	none	NA	NA	unknown	NA	-7.91	2.984	A	LYRM9	by-frequency,by-cluster,by-2hit-2allele,by-hapmap,by-1000G	none	none	http://www.ncbi.nlm.nih.gov/pubmed?term=24315451	103	none	unknown	none	AA:A=1314/C=70,EA:A=2309/C=873	unknown	none	NA
ReQTL_cis_hisat	17:27879870_G>C	ENSG00000007171	NOS2	1	nerve	2.94e-17	7.73e-14	3	3	NM_001076680.1	intron	4796206	none	NA	NA	unknown	NA	-0.361	6.628	G	LYRM9	by-frequency,by-cluster,by-2hit-2allele,by-hapmap,by-1000G	none	none	unknown	249	none	unknown	none	unknown	unknown	none	NA
ReQTL_cis_hisat	17:27885931_G>A	ENSG00000007171	NOS2	1	nerve	1.05e-08	6.46e-06	1	1	NM_001076680.1	intron	12950716	none	NA	NA	unknown	NA	-4.93	2.747	G	LYRM9	by-frequency,by-cluster,by-1000G	none	none	unknown	2993	none	unknown	none	unknown	unknown	none	NA
ReQTL_cis_hisat	17:28549557_A>G	ENSG00000007216	SLC13A2	1	skinnonexp	0.000155045	0.0360851	1	1	NM_001330166.1	intron	75548479	none	NA	NA	unknown	NA	1.87	17.21	G	UNC119	by-frequency,by-cluster,by-1000G	none	none	unknown	850	none	unknown	none	unknown	unknown	ARL2:983,ARL3:912,IL5RA:808,C5orf30:791,SPDEF:774,LYN:771,MYO1D:756,LCK:722,ARL13A:709	NA
ReQTL_cis_hisat	17:9913314_G>C	ENSG00000007237	GAS7	1	skinexp	0.000226774	0.0384417	1	1	NM_001130831.1	3-prime-UTR	3177567	none	NA	NA	unknown	NA	-2.37	4.069	C	GAS7	by-frequency,by-cluster,by-2hit-2allele,by-1000G	none	none	unknown	4028	none	unknown	none	unknown	unknown	PTPN23:725	NA
ReQTL_cis_hisat	17:9913354_A>G	ENSG00000007237	GAS7	1	skinexp	0.000272711	0.0443655	1	1	NM_001130831.1	3-prime-UTR	2270121	none	NA	NA	unknown	NA	-2.22	5.22	G	GAS7	by-frequency,by-cluster,by-2hit-2allele,by-1000G,by-other-pop	none	none	unknown	3988	none	unknown	none	unknown	unknown	PTPN23:725	NA
ReQTL_cis_hisat	17:9912094_A>G	ENSG00000007237	GAS7	1	skinexp	0.000298969	0.0476229	1	1	NM_001130831.1	3-prime-UTR	1047339	none	NA	NA	unknown	NA	1.48	5.874	G	GAS7	by-frequency,by-cluster,by-2hit-2allele,by-hapmap,by-1000G,by-other-pop	none	none	unknown	5248	none	unknown	none	unknown	unknown	PTPN23:725	NA
ReQTL_cis_hisat	17:9911106_T>C	ENSG00000007237	GAS7	1	skinexp	0.000304121	0.0482326	1	1	NM_001130831.1	3-prime-UTR	4668	none	NA	NA	unknown	NA	4.48	10.82	C	GAS7	by-frequency,by-cluster,by-2hit-2allele,by-hapmap,by-1000G	none	none	unknown	6236	none	unknown	none	unknown	unknown	PTPN23:725	NA
ReQTL_cis_hisat	17:9911870_C>T	ENSG00000007237	GAS7	1	skinexp	0.00030928	0.048869	1	1	NM_001130831.1	3-prime-UTR	1047334	none	NA	NA	unknown	NA	-4.73	5.048	T	GAS7	by-frequency,by-cluster,by-2hit-2allele,by-hapmap,by-1000G	none	none	unknown	5472	none	unknown	none	unknown	unknown	PTPN23:725	NA
ReQTL_cis_hisat	17:9912263_T>C	ENSG00000007237	GAS7	1	skinexp	0.000309323	0.048869	1	1	NM_001130831.1	3-prime-UTR	1047342	none	NA	NA	unknown	NA	1.98	7.955	C	GAS7	by-frequency,by-cluster,by-2hit-2allele,by-hapmap,by-1000G	none	none	unknown	5079	none	unknown	none	unknown	unknown	PTPN23:725	NA
ReQTL_cis_hisat	17:9914873_A>C	ENSG00000007237	GAS7	2	skinexp;skinnonexp	2.3343901506281e-05;0.000130251257851904	0.00607735365388288;0.0315068306943458	2	1;1	NM_001130831.1	3-prime-UTR	9900085	none	NA	NA	unknown	NA	0.59	7.672	A	GAS7	by-frequency,by-cluster,by-2hit-2allele,by-1000G	none	none	unknown	2469	none	unknown	none	unknown	unknown	PTPN23:725	NA
ReQTL_cis_hisat	17:9915653_T>A	ENSG00000007237	GAS7	2	skinexp;skinnonexp	0.000147012646364514;0.000160541796662252	0.0274240001203789;0.0371034927485424	2	1;1	NM_001130831.1	3-prime-UTR	1047365	none	NA	NA	unknown	NA	-4.66	7.95	T	GAS7	by-frequency,by-cluster,by-2hit-2allele,by-hapmap,by-1000G	none	none	unknown	1689	none	unknown	none	unknown	unknown	PTPN23:725	NA
ReQTL_cis_hisat	17:9916961_T>C	ENSG00000007237	GAS7	2	skinexp;skinnonexp	0.00024213682347327;7.27054809077768e-05	0.0405104606713294;0.0197254361689983	2	1;1	NM_001130831.1	3-prime-UTR	2286532	none	NA	NA	unknown	NA	1.91	9.501	T	GAS7	by-frequency,by-cluster,by-2hit-2allele,by-hapmap,by-1000G	none	none	unknown	381	none	unknown	none	unknown	AFR:C=46/T=36,NFE:C=165/T=109,EAS:C=25/T=15,SAS:C=6/T=2,FIN:C=2/T=2,AMR:C=7/T=3,OTH:C=3/T=3	PTPN23:725	NA
ReQTL_cis_hisat	17:9916824_C>A	ENSG00000007237	GAS7	2	skinexp;skinnonexp	0.000246494341429378;0.000225808985964133	0.0410439767568577;0.0481526014448312	2	1;1	NM_001130831.1	3-prime-UTR	2240739	none	NA	NA	unknown	NA	0.905	1.777	A	GAS7	by-frequency,by-cluster,by-2hit-2allele,by-hapmap,by-1000G,by-other-pop	none	none	unknown	518	none	unknown	none	unknown	unknown	PTPN23:725	NA
ReQTL_cis_hisat	19:44781133_T>G	ENSG00000007255	TRAPPC6A	1	skinnonexp	0.000194913	0.0431016	1	1	NM_001130852.1	intron	41301961	none	NA	NA	unknown	NA	0.909	6.839	T	CBLC	by-frequency,by-cluster,by-1000G	none	none	unknown	72	none	hsa04012:ErbBSignalingPathway;hsa04120:UbiquitinMediatedProteolysis;hsa04144:Endocytosis;hsa04630:Jak-STATSignalingPathway;hsa04660:TCellReceptorSignalingPathway;hsa04910:InsulinSignalingPathway;hsa05100:BacterialInvasionOfEpithelialCells;hsa05200:PathwaysInCancer;hsa05220:ChronicMyeloidLeukemia	none	unknown	unknown	EGFR:969,ERBB4:936,CRK:932,FYN:923,ZAP70:893,RET:870,SH3KBP1:867,MET:866,GRB2:843,LCK:835	NA
ReQTL_cis_hisat	1:112698430_T>C	ENSG00000007341	ST7L	1	skinexp	5.92e-06	0.00189483	3	1;2	NM_001130079.2	synonymous	2306940	ALA	820/1004	2460	unknown	NA	0.893	11.42	C	MOV10	by-frequency,by-cluster,by-2hit-2allele,by-1000G	none	none	unknown	49	none	unknown	none	AA:C=827/T=3579,EA:C=1766/T=6834	AFR:C=1935/T=8401,NFE:C=14513/T=51813,EAS:C=4915/T=3705,SAS:C=3714/T=12792,FIN:C=2444/T=4156,AMR:C=4409/T=7153,OTH:C=230/T=678	TNRC6B:986,AGO1:974,AGO2:966,CBX8:961,AGO4:942,TNRC6A:942,CBX6:937,AGO3:936,TP53:935,RING1:934	NP_001123551.1
ReQTL_cis_hisat	1:112700426_C>T	ENSG00000007341	ST7L	1	skinexp	6.57e-06	0.00207114	3	1;2	NM_001130079.2	synonymous	6679	SER	977/1004	2931	unknown	NA	-0.833	0.021	T	MOV10	by-frequency,by-cluster,by-hapmap,by-1000G	none	none	unknown	11	none	unknown	none	AA:T=822/C=3584,EA:T=1769/C=6831	AFR:T=1910/C=8488,NFE:T=14527/C=52053,EAS:T=4892/C=3726,SAS:T=3615/C=12621,FIN:T=2450/C=4152,AMR:T=4406/C=7152,OTH:T=229/C=675	TNRC6B:986,AGO1:974,AGO2:966,CBX8:961,AGO4:942,TNRC6A:942,CBX6:937,AGO3:936,TP53:935,RING1:934	NP_001123551.1
ReQTL_cis_hisat	1:112699500_T>G	ENSG00000007341	ST7L	1	skinexp	1.75e-05	0.00475174	3	1;2	NM_001130079.2	intron	1106287	none	NA	NA	unknown	NA	0.413	5.002	G	MOV10	by-frequency,by-cluster,by-1000G	none	none	unknown	183	none	unknown	none	unknown	unknown	TNRC6B:986,AGO1:974,AGO2:966,CBX8:961,AGO4:942,TNRC6A:942,CBX6:937,AGO3:936,TP53:935,RING1:934	NA
ReQTL_cis_hisat	1:112694059_C>T	ENSG00000007341	ST7L	1	skinexp	2.52e-05	0.0064764	3	1;2	NM_001130079.2	synonymous	3748656	GLY	394/1004	1182	unknown	NA	-10.5	9.471	C	MOV10	by-frequency,by-cluster,by-2hit-2allele,by-hapmap,by-1000G	none	none	http://www.ncbi.nlm.nih.gov/pubmed?term=25673412	42	none	unknown	none	AA:T=805/C=3601,EA:T=1768/C=6832	AFR:A=1/T=1874/C=8515,NFE:A=0/T=14546/C=52158,EAS:A=0/T=4912/C=3722,SAS:A=0/T=3716/C=12794,FIN:A=0/T=2449/C=4159,AMR:A=0/T=4406/C=7164,OTH:A=0/T=229/C=679	TNRC6B:986,AGO1:974,AGO2:966,CBX8:961,AGO4:942,TNRC6A:942,CBX6:937,AGO3:936,TP53:935,RING1:934	NP_001123551.1
ReQTL_cis_hisat	1:112696760_G>A	ENSG00000007341	ST7L	1	skinexp	6.2e-05	0.0136252	3	1;2	NM_001130079.2	synonymous	17030651	GLU	704/1004	2112	unknown	NA	1.16	9.958	G	MOV10	by-frequency,by-cluster,by-1000G	none	none	unknown	87	none	unknown	none	AA:A=425/G=3981,EA:A=1748/G=6852	AFR:A=801/G=6525,NFE:A=12328/G=35942,EAS:A=3740/G=3640,SAS:A=2914/G=10116,FIN:A=1747/G=2181,AMR:A=3533/G=4733,OTH:A=183/G=459	TNRC6B:986,AGO1:974,AGO2:966,CBX8:961,AGO4:942,TNRC6A:942,CBX6:937,AGO3:936,TP53:935,RING1:934	NP_001123551.1
ReQTL_cis_hisat	16:1460799_C>T	ENSG00000007516	BAIAP3	1	skinnonexp	6.77e-05	0.0186193	1	1	NM_001114331.2	intron	115071340	none	NA	NA	unknown	NA	-0.829	3.987	T	CLCN7	by-frequency,by-cluster,by-1000G	none	none	unknown	15	none	unknown	none	AA:T=148/C=4250,EA:T=190/C=8410	AFR:T=308/C=9938,NFE:T=1463/C=64367,EAS:T=1/C=8605,SAS:T=55/C=16449,FIN:T=131/C=6303,AMR:T=100/C=11420,OTH:T=19/C=861	OSTM1:995,TCIRG1:875,RNF13:788,ATP6V0A2:784,AMD1:758	NA
ReQTL_cis_hisat	16:1325913_A>G	ENSG00000007516	BAIAP3	1	skinnonexp	0.00012296	0.0300648	2	1;1	NM_003345.4	3-prime-UTR	761061	none	NA	NA	unknown	NA	1.28	4.179	G	UBE2I	by-frequency,by-cluster,by-1000G	none	none	unknown	1184	none	hsa04120:UbiquitinMediatedProteolysis	none	unknown	unknown	RANGAP1:999,SUMO2:999,SUMO3:999,SUMO1:999,UBA2:999,SAE1:999,RANBP2:999,PCNA:997,PIAS1:997,PIAS4:997	NA
ReQTL_cis_hisat	16:1449907_T>C	ENSG00000007520	TSR3	1	skinexp	1.1e-05	0.00322113	12	3;5;4	NM_001114331.2	intron	17135339	none	NA	NA	unknown	NA	0.322	4.956	T	CLCN7	by-frequency,by-cluster,by-1000G	none	none	unknown	578	none	unknown	none	unknown	unknown	OSTM1:995,TCIRG1:875,RNF13:788,ATP6V0A2:784,AMD1:758	NA
ReQTL_cis_hisat	16:1445744_G>A	ENSG00000007520	TSR3	1	skinexp	2.37e-05	0.00616036	12	4;5;3	NM_001114331.2	3-prime-UTR	6600146	none	NA	NA	unknown	NA	-0.723	2.202	G	CLCN7	by-frequency,by-cluster,by-2hit-2allele,by-hapmap,by-1000G	none	none	317923:G:A	974	none	unknown	none	unknown	unknown	OSTM1:995,TCIRG1:875,RNF13:788,ATP6V0A2:784,AMD1:758	NA
ReQTL_cis_hisat	16:1445745_G>A	ENSG00000007520	TSR3	1	skinexp	2.73e-05	0.00690855	12	4;5;3	NM_001114331.2	3-prime-UTR	1050834	none	NA	NA	unknown	NA	-0.828	2.18	G	CLCN7	by-frequency,by-cluster,by-2hit-2allele,by-1000G	none	none	317924:G:A	973	none	unknown	none	unknown	unknown	OSTM1:995,TCIRG1:875,RNF13:788,ATP6V0A2:784,AMD1:758	NA
ReQTL_cis_hisat	16:1769249_G>A	ENSG00000007520	TSR3	1	nerve	3.89e-05	0.00876062	1	1	NM_001040439.1	3-prime-UTR	118077547	none	NA	NA	unknown	NA	0.969	6.79	G	MAPK8IP3	by-frequency,by-cluster,by-1000G	none	none	unknown	547	none	hsa04010:MAPKSignalingPathway	none	unknown	unknown	MAPK10:979,KLC1:977,MAPK8:975,ARF6:956,SRC:941,MAP2K7:935,MAP2K4:913,KLC2:906,YES1:902,FYN:901	NA
ReQTL_cis_hisat	16:1772158_T>C	ENSG00000007520	TSR3	1	nerve	8.86e-05	0.0173702	1	1	NM_001300900.1	3-prime-UTR	2269123	none	NA	NA	unknown	NA	-0.172	8.336	T	MRPS34	by-frequency,by-cluster,by-1000G	none	none	unknown	356	none	unknown	1770311-1773953	unknown	unknown	MRPS16:991,MRPS2:985,MRPS25:985,MRPS26:983,MRPS31:982,MRPS7:980,MRPS24:979,MRPS15:979,MRPS11:978,MRPS33:978	NA
ReQTL_cis_hisat	16:1348601_G>A	ENSG00000007520	TSR3	1	skinnonexp	6.6e-05	0.018258	1	1	NM_001199096.1	3-prime-UTR	12103312	none	NA	NA	unknown	NA	0.876	6.22	G	BAIAP3	by-frequency,by-cluster,by-1000G	none	none	unknown	223	none	unknown	none	unknown	unknown	IPO13:811,ADGRB1:791,SCTR:729	NA
ReQTL_cis_hisat	16:1449703_T>C	ENSG00000007520	TSR3	1	skinexp	0.000130218	0.024898	8	1;4;3	NM_001114331.2	intron	742410	none	NA	NA	unknown	NA	-2.24	2.158	C	CLCN7	by-frequency,by-cluster,by-1000G	none	none	unknown	374	none	unknown	none	unknown	unknown	OSTM1:995,TCIRG1:875,RNF13:788,ATP6V0A2:784,AMD1:758	NA
ReQTL_cis_hisat	16:1773023_G>T	ENSG00000007520	TSR3	1	nerve	0.000303809	0.0461377	2	1;1	NM_001300900.1	missense	11552431	LEU,ILE	33/226	97	0.255	5	3.72	13.61	G	MRPS34	by-frequency,by-cluster,by-1000G	none	none	unknown	225	none	unknown	1770311-1773953	AA:T=96/G=3250,EA:T=609/G=6405	AFR:T=27/G=149,NFE:T=464/G=926,EAS:T=144/G=182,SAS:T=551/G=781,FIN:T=16/G=20,AMR:T=42/G=94,OTH:T=12/G=20	MRPS16:991,MRPS2:985,MRPS25:985,MRPS26:983,MRPS31:982,MRPS7:980,MRPS24:979,MRPS15:979,MRPS11:978,MRPS33:978	NP_001287829.1
ReQTL_cis_hisat	6:35419095_C>T	ENSG00000007866	TEAD3	1	nerve	0.000277798	0.043052	1	1	NM_001171818.1	intron	36018387	none	NA	NA	unknown	NA	-2.3	1.61	C	PPARD	by-frequency,by-cluster,by-1000G	none	none	unknown	1030	none	hsa03320:PPARSignalingPathway;hsa04310:WntSignalingPathway;hsa05200:PathwaysInCancer;hsa05221:AcuteMyeloidLeukemia	none	unknown	unknown	CREBBP:948,RXRA:946,RXRG:938,MED1:932,FABP5:922,CTNNB1:918,HNF1A:908,SMAD4:905,TLE1:905,CTBP1:904	NA
ReQTL_cis_hisat	1:170663824_G>A	ENSG00000007908	SELE	1	nerve	0.000242526	0.0386984	1	1	XM_006711388.3	intron	73032787	none	NA	NA	unknown	NA	4.43	10.58	A	PRRX1	by-frequency,by-cluster,by-1000G	none	none	unknown	480	none	unknown	none	unknown	unknown	DHODH:760,SRF:744,PAX9:720	NA
ReQTL_cis_hisat	1:6634867_C>T	ENSG00000007923	DNAJC11	1	nerve	0.000218471	0.0357106	1	1	NM_018198.3	3-prime-UTR	2294532	none	NA	NA	unknown	NA	-0.195	8.587	C	DNAJC11,THAP3	by-frequency,by-cluster,by-1000G	none	none	unknown	834	none	unknown	none	unknown	unknown	IMMT:840,HSPA9:824,HSPA4:823,HSPA14:821,HYOU1:821,HSPA8:821,SNORD14C:821,SNORD14D:821,HSPA2:821,HSPA12B:821,HSPA13:821,HSPA4L:821,HSPA6:821,HSPH1:821,HSPA5:821,ANKRD45:821,HSPA12A:821,HSPA1B:821,HSPA1A:821,HSPA1L:821	NA
ReQTL_cis_hisat	1:6592658_G>A	ENSG00000007923	DNAJC11	1	nerve	0.000236921	0.0380065	1	1	NM_001324309.1	3-prime-UTR	2235567	none	NA	NA	unknown	NA	-0.95	3.712	G	KLHL21	by-frequency,by-cluster,by-2hit-2allele,by-1000G	none	none	unknown	1001	none	unknown	none	unknown	unknown	CUL3:960,KLHL9:942,KLHL13:935,CUL5:930,CUL2:929,CUL1:929,UBE2O:927,FBXL16:913,UBR4:913,UBE2D2:912	NA
ReQTL_cis_hisat	1:6592685_G>A	ENSG00000007923	DNAJC11	1	nerve	0.000266047	0.0416113	1	1	NM_001324309.1	3-prime-UTR	7513688	none	NA	NA	unknown	NA	-5.23	1.336	A	KLHL21	by-frequency,by-cluster,by-2hit-2allele,by-hapmap,by-1000G	none	none	unknown	974	none	unknown	none	unknown	unknown	CUL3:960,KLHL9:942,KLHL13:935,CUL5:930,CUL2:929,CUL1:929,UBE2O:927,FBXL16:913,UBR4:913,UBE2D2:912	NA
ReQTL_cis_hisat	1:1753033_C>T	ENSG00000008128	CDK11A	1	skinnonexp	2.77e-05	0.0089914	9	2;2;5	NM_001198993.1	synonymous	7407	PRO	404/447	1212	unknown	NA	-6.06	10.57	C	NADK	by-frequency,by-cluster,by-1000G	none	none	unknown	28	none	hsa00760:NicotinateAndNicotinamideMetabolism;hsa01100:MetabolicPathways	none	AA:T=549/C=3849,EA:T=4405/C=4193	AFR:T=1085/C=7189,NFE:T=30580/C=29340,EAS:T=2795/C=4753,SAS:T=5766/C=8848,FIN:T=2583/C=2197,AMR:T=5953/C=3813,OTH:T=376/C=398	NNT:979,NMNAT1:957,NADSYN1:949,NADK2:943,NMNAT3:932,NMNAT2:927,ENPP1:925,ENPP3:925,BST1:920,CD38:909	NP_001185922.1
ReQTL_cis_hisat	1:1722619_C>T	ENSG00000008128	CDK11A	1	skinnonexp	9.7e-05	0.0248879	3	1;2	NM_001313896.1	intron	61777495	none	NA	NA	unknown	NA	0.779	5.61	C	CDK11A	by-frequency,by-cluster,by-1000G	none	none	unknown	87	none	unknown	none	AA:C=3412,EA:C=7328	AFR:T=658/C=6174,NFE:T=6280/C=8192,EAS:T=452/C=3134,SAS:T=2279/C=5533,FIN:T=1260/C=1268,AMR:T=376/C=2374,OTH:T=137/C=163	HSP90AA1:954,CCNL1:945,B4GALT1:936,PLK1:918,CCNL2:914,CDK1:913,TUBA4A:911,TUBA1A:911,NEK2:910,PRKAR2B:908,CSNK1E:908	NA
ReQTL_cis_hisat	1:1752730_C>G	ENSG00000008128	CDK11A	1	skinnonexp	0.000106668	0.0268828	9	2;2;5	NM_001198993.1	3-prime-UTR	7796	none	NA	NA	unknown	NA	0.208	0.127	C	NADK	by-frequency,by-cluster,by-1000G	none	none	unknown	331	none	hsa00760:NicotinateAndNicotinamideMetabolism;hsa01100:MetabolicPathways	none	unknown	unknown	NNT:979,NMNAT1:957,NADSYN1:949,NADK2:943,NMNAT3:932,NMNAT2:927,ENPP1:925,ENPP3:925,BST1:920,CD38:909	NA
ReQTL_cis_hisat	1:1752461_G>A	ENSG00000008128	CDK11A	1	skinnonexp	0.000157201	0.0364877	9	2;2;5	NM_001198993.1	3-prime-UTR	1062090	none	NA	NA	unknown	NA	0.922	5.737	G	NADK	by-frequency,by-cluster,by-1000G	none	none	unknown	600	none	hsa00760:NicotinateAndNicotinamideMetabolism;hsa01100:MetabolicPathways	none	unknown	unknown	NNT:979,NMNAT1:957,NADSYN1:949,NADK2:943,NMNAT3:932,NMNAT2:927,ENPP1:925,ENPP3:925,BST1:920,CD38:909	NA
ReQTL_cis_hisat	1:1722625_A>T	ENSG00000008128	CDK11A	1	skinnonexp	0.000174876	0.039684	3	1;2	NM_001313896.1	intron	200615789	none	NA	NA	unknown	NA	0.358	16.05	A	CDK11A	by-frequency,by-cluster,by-1000G	none	none	unknown	81	none	unknown	none	AA:A=3400,EA:A=7592	AFR:T=704/A=6098,NFE:T=7688/A=8120,EAS:T=520/A=3030,SAS:T=3810/A=5366,FIN:T=1309/A=1217,AMR:T=442/A=2242,OTH:T=175/A=159	HSP90AA1:954,CCNL1:945,B4GALT1:936,PLK1:918,CCNL2:914,CDK1:913,TUBA4A:911,TUBA1A:911,NEK2:910,PRKAR2B:908,CSNK1E:908	NA
ReQTL_cis_hisat	12:7067466_A>G	ENSG00000008323	PLEKHG6	1	skinexp	6.42e-05	0.0140089	1	1	NM_001346850.1	intron	2192137	none	NA	NA	unknown	NA	-4.6	2.615	G	C1S	by-frequency,by-cluster,by-hapmap,by-1000G	none	none	unknown	175	none	hsa04610:ComplementAndCoagulationCascades;hsa05322:SystemicLupusErythematosus	none	unknown	unknown	none	NA
ReQTL_cis_hisat	16:3052628_A>G	ENSG00000008516	MMP25	1	nerve	3.32e-06	0.00107338	1	1	NM_022468.4	intron	12596137	none	NA	NA	unknown	NA	-1.03	1.914	A	MMP25,MMP25-AS1	by-frequency,by-cluster,by-hapmap,by-1000G	none	none	unknown	995	none	unknown	none	unknown	unknown	TIMP2:965,FURIN:942,MMP14:907	NA
ReQTL_cis_hisat	16:3052656_C>T	ENSG00000008516	MMP25	1	nerve	1.66e-05	0.00426277	4	2;1;1	NM_022468.4	intron	2717671	none	NA	NA	unknown	NA	-1.98	0.193	A	MMP25,MMP25-AS1	by-frequency,by-cluster,by-hapmap,by-1000G	none	none	unknown	967	none	unknown	none	unknown	unknown	TIMP2:965,FURIN:942,MMP14:907	NA
ReQTL_cis_hisat	16:2557729_C>T	ENSG00000008710	PKD1	1	skinexp	2.53e-05	0.00648159	2	2	NM_001261816.1	synonymous	61747742	SER	17/455	51	unknown	NA	-3.59	1.041	C	PDPK1	by-frequency,by-cluster	none	none	unknown	27	none	hsa03320:PPARSignalingPathway;hsa04150:mTORSignalingPathway;hsa04510:FocalAdhesion;hsa04910:InsulinSignalingPathway;hsa04960:Aldosterone-regulatedSodiumReabsorption;hsa05213:EndometrialCancer;hsa05215:ProstateCancer;hsa05223:Non-smallCellLungCancer	none	AA:C=1398,EA:C=3512	AFR:T=280/C=470,NFE:T=2325/C=3187,EAS:T=27/C=101,SAS:T=1212/C=2262,FIN:T=199/C=231,AMR:T=230/C=308,OTH:T=38/C=64	PIK3CA:992,PIK3CB:992,PIK3CD:991,PIK3CG:991,AKT1:990,RPS6KA3:986,SGK1:984,RPS6KB1:984,AKT3:984,AKT2:983	NP_001248745.1
ReQTL_cis_hisat	16:1315047_C>T	ENSG00000008710	PKD1	1	skinexp	0.000109708	0.021696	1	1	NM_003345.4	intron	113809487	none	NA	NA	unknown	NA	1.3	3.177	C	UBE2I	by-frequency,by-cluster,by-1000G	none	none	unknown	605	none	hsa04120:UbiquitinMediatedProteolysis	none	unknown	unknown	RANGAP1:999,SUMO2:999,SUMO3:999,SUMO1:999,UBA2:999,SAE1:999,RANBP2:999,PCNA:997,PIAS1:997,PIAS4:997	NA
ReQTL_cis_hisat	16:1216396_C>T	ENSG00000008710	PKD1	1	skinexp	0.00020708	0.0358052	1	1	NM_001005407.1	intron	76364595	none	NA	NA	unknown	NA	-3.68	2.63	C	CACNA1H	by-frequency,by-cluster,by-1000G	none	none	unknown	534	none	hsa04010:MAPKSignalingPathway;hsa04020:CalciumSignalingPathway	none	unknown	unknown	CALM1:887,CACNA1G:874,CACNA1C:861,CALML5:855,CALML6:855,CALML3:855,CACNA1D:852,CACNA1B:850,CACNA1S:848,CACNA1F:841	NA
ReQTL_cis_hisat	22:50625182_C>T	ENSG00000008735	MAPK8IP2	1	skinexp	5.44e-05	0.012261	1	1	NM_000487.5	missense	6151428	ARG,HIS	498/510	1493	0.001	29	-0.948	4.207	C	ARSA	by-frequency,by-cluster,by-hapmap,by-1000G	none	none	93120:C:T	283	none	hsa00600:SphingolipidMetabolism;hsa04142:Lysosome	none	AA:T=384/C=3962,EA:T=325/C=8215	AFR:A=0/T=749/C=3317,NFE:A=0/T=1856/C=23548,EAS:T=0/A=3/C=3045,SAS:A=0/T=90/C=7746,FIN:A=0/T=37/C=1521,AMR:A=0/T=178/C=3250,OTH:A=0/T=12/C=334	SUMF1:984,GALC:968,SUMF2:956,ARSB:937,PSAP:930,ARSJ:928,ARSI:927,ARSK:926,STS:922,ARSH:922	NP_000478.3
ReQTL_cis_hisat	17:40033540_T>C	ENSG00000008838	MED24	1	nerve	1.03e-05	0.00285589	1	1	NM_001079518.1	intron	11078934	none	NA	NA	unknown	NA	1.88	8.118	C	MED24	by-frequency,by-cluster,by-2hit-2allele,by-hapmap,by-1000G	none	none	unknown	82	none	unknown	none	unknown	unknown	MED14:995,MED17:994,MED1:992,MED7:991,MED6:990,MED16:990,MED10:987,MED13:986,MED4:986,MED15:985	NA
ReQTL_cis_hisat	17:40019308_T>A	ENSG00000008838	MED24	1	nerve	1.58e-05	0.0040826	1	1	NM_001079518.1	3-prime-UTR	709591	none	NA	NA	unknown	NA	-6.98	5.388	A	MED24	by-frequency,by-cluster,by-2hit-2allele,by-1000G	none	none	http://www.ncbi.nlm.nih.gov/pubmed?term=29403010,30704525	338	none	unknown	none	unknown	unknown	MED14:995,MED17:994,MED1:992,MED7:991,MED6:990,MED16:990,MED10:987,MED13:986,MED4:986,MED15:985	NA
ReQTL_cis_hisat	17:40019300_C>T	ENSG00000008838	MED24	1	nerve	2e-05	0.00500466	1	1	NM_001079518.1	3-prime-UTR	709592	none	NA	NA	unknown	NA	2.35	7.408	C	MED24	by-frequency,by-cluster,by-2hit-2allele,by-1000G	none	none	unknown	346	none	unknown	none	unknown	unknown	MED14:995,MED17:994,MED1:992,MED7:991,MED6:990,MED16:990,MED10:987,MED13:986,MED4:986,MED15:985	NA
ReQTL_cis_hisat	17:39997622_T>A	ENSG00000008838	MED24	1	nerve	6.7e-05	0.0137889	1	1	NM_002809.3	3-prime-UTR	7021	none	NA	NA	unknown	NA	3.41	4.443	T	PSMD3	by-frequency,by-cluster,by-2hit-2allele,by-1000G	none	none	unknown	119	none	hsa03050:Proteasome	none	AA:A=1305/T=3055,EA:A=3277/T=5259	AFR:A=2507/T=5433,NFE:A=21857/T=33351,EAS:A=3768/T=3890,SAS:A=4042/T=11230,FIN:A=2190/T=3226,AMR:A=3334/T=6714,OTH:A=268/T=494	PSMA1:999,PSMB6:999,PSMC2:999,PSMD13:999,PSMD14:999,PSMB5:999,PSMD2:999,PSMA5:999,PSMD12:999,PSMC5:999,PSMD6:999,PSMD1:999,PSMC3:999,PSMC6:999,PSMB4:999,PSMA7:999,UCHL5:999,PSMD4:999,PSMB2:999,PSMA4:999,PSMC4:999,PSMD8:999,PSMA3:999,PSMD7:999,PSMA2:999,SEM1:999,ADRM1:999,PSMB7:999,PSMC1:999,PSMA6:999,USP14:999,PSMD11:999,PSMB1:999	NA
ReQTL_cis_hisat	17:39997301_G>C	ENSG00000008838	MED24	1	nerve	0.000105713	0.0200537	1	1	NM_002809.3	intron	2241244	none	NA	NA	unknown	NA	-0.4	0.492	C	PSMD3	by-frequency,by-cluster,by-2hit-2allele,by-hapmap,by-1000G	none	none	unknown	27	none	hsa03050:Proteasome	none	AA:C=2783/G=1623,EA:C=4616/G=3984	AFR:A=0/C=6668/G=3732,NFE:A=1/C=36255/G=30452,EAS:A=0/C=3609/G=5007,SAS:A=0/C=9019/G=7487,FIN:A=0/C=3177/G=3437,AMR:A=0/C=6868/G=4708,OTH:A=0/C=488/G=420	PSMA1:999,PSMB6:999,PSMC2:999,PSMD13:999,PSMD14:999,PSMB5:999,PSMD2:999,PSMA5:999,PSMD12:999,PSMC5:999,PSMD6:999,PSMD1:999,PSMC3:999,PSMC6:999,PSMB4:999,PSMA7:999,UCHL5:999,PSMD4:999,PSMB2:999,PSMA4:999,PSMC4:999,PSMD8:999,PSMA3:999,PSMD7:999,PSMA2:999,SEM1:999,ADRM1:999,PSMB7:999,PSMC1:999,PSMA6:999,USP14:999,PSMD11:999,PSMB1:999	NA
ReQTL_cis_hisat	17:40032591_A>G	ENSG00000008838	MED24	1	nerve	0.000226601	0.0367011	1	1	NM_001079518.1	intron	7502514	none	NA	NA	unknown	NA	-7.08	0.2	G	MED24	by-frequency,by-cluster,by-2hit-2allele,by-1000G	none	none	unknown	56	none	unknown	none	unknown	unknown	MED14:995,MED17:994,MED1:992,MED7:991,MED6:990,MED16:990,MED10:987,MED13:986,MED4:986,MED15:985	NA
ReQTL_cis_hisat	1:11026275_A>G	ENSG00000009724	MASP2	1	nerve	1.92e-05	0.00484807	1	1	XM_017000863.2	intron	2273347	none	NA	NA	unknown	NA	-5.44	1.311	A	TARDBP	by-frequency,by-cluster,by-2hit-2allele,by-hapmap,by-1000G	none	none	unknown	608	none	unknown	none	unknown	unknown	C9orf72:941,UBQLN2:901,FUS:893,SOD1:874,VCP:868,UBQLN1:797,NDRG3:780,GRN:780,TMEM106B:761,VAPB:748	NA
ReQTL_cis_hisat	1:11027467_G>A	ENSG00000009724	MASP2	1	nerve	2.14e-05	0.00530502	1	1	NM_006610.3	synonymous	1782455	SER	493/687	1479	unknown	NA	-8.29	0.017	G	MASP2,TARDBP	by-frequency,by-cluster,by-2hit-2allele,by-hapmap,by-1000G,by-other-pop	none	none	291781:G:A	182	none	hsa04610:ComplementAndCoagulationCascades	none	AA:A=1591/G=2815,EA:A=7164/G=1436	AFR:A=3631/G=6773,NFE:A=55317/G=11421,EAS:A=7506/G=1146,SAS:A=13092/G=3420,FIN:A=5469/G=1145,AMR:A=9614/G=1962,OTH:A=734/G=174	MBL2:988,C4B:981,SERPING1:940,MASP1:934,C4A:910,FCN2:890,C2:826,FCN3:704,FCN1:704	NP_006601.2
ReQTL_cis_hisat	1:11026660_A>G	ENSG00000009724	MASP2	1	nerve	0.000323019	0.048395	1	1	NM_006610.3	3-prime-UTR	1033638	none	NA	NA	unknown	NA	-5.1	0.646	G	MASP2,TARDBP	by-frequency,by-cluster,by-2hit-2allele,by-hapmap,by-1000G	none	none	291772:A:G	989	none	hsa04610:ComplementAndCoagulationCascades	none	unknown	unknown	MBL2:988,C4B:981,SERPING1:940,MASP1:934,C4A:910,FCN2:890,C2:826,FCN3:704,FCN1:704	NA
ReQTL_cis_hisat	7:73599571_C>T	ENSG00000009950	MLXIPL	1	skinnonexp	3.12e-07	0.000199587	1	1	NM_032951.2	synonymous	13235543	PRO	342/853	1026	unknown	NA	-7.7	0.024	C	MLXIPL	by-frequency,by-cluster,by-1000G	none	none	unknown	46	none	unknown	none	AA:T=449/C=3957,EA:T=1061/C=7539	AFR:T=1061/C=9139,NFE:T=7998/C=57536,EAS:T=812/C=7798,SAS:T=1501/C=14519,FIN:T=844/C=5724,AMR:T=676/C=10866,OTH:T=105/C=781	MLX:979,ADIPOQ:941,PRKAA2:915,ADIPOR2:913,ADIPOR1:912,PPP2R1A:900,PPP2CA:900,PRKACG:900,PRKACB:900,PPP2R5D:900,PPP2CB:900,PRKAB2:900,PRKAG2:900,PRKACA:900,PPP2R1B:900	NP_116569.1
ReQTL_cis_hisat	7:73441939_G>A	ENSG00000009950	MLXIPL	2	skinexp;skinnonexp	1.32790965962504e-05;8.87747664234188e-12	0.00377922837737049;1.531019424411e-08	2	1;1	NM_032408.3	intron	2240466	none	NA	NA	unknown	NA	-7.46	0.012	G	BAZ1B	by-frequency,by-cluster,by-1000G,by-other-pop	none	none	http://www.ncbi.nlm.nih.gov/pubmed?term=19060911,21490707	240	none	unknown	none	unknown	unknown	none	NA
ReQTL_cis_hisat	7:73606007_C>G	ENSG00000009950	MLXIPL	2	skinexp;skinnonexp	0.000181585536722105;6.09924142791065e-05	0.0323309595164889;0.0171397315417122	2	1;1	NM_032951.2	missense	3812316	GLN,HIS	241/853	723	0.106	24	0.654	9.062	C	MLXIPL	by-frequency,by-cluster,by-1000G	none	none	http://www.ncbi.nlm.nih.gov/pubmed?term=18193046,30778226	98	none	unknown	none	AA:G=197/C=4207,EA:G=1027/C=7569	AFR:G=291/C=4941,NFE:G=4465/C=22663,EAS:G=474/C=3484,SAS:G=1034/C=8926,FIN:G=284/C=1054,AMR:G=282/C=2662,OTH:G=60/C=328	MLX:979,ADIPOQ:941,PRKAA2:915,ADIPOR2:913,ADIPOR1:912,PPP2R1A:900,PPP2CA:900,PRKACG:900,PRKACB:900,PPP2R5D:900,PPP2CB:900,PRKAB2:900,PRKAG2:900,PRKACA:900,PPP2R1B:900	NP_116569.1
ReQTL_cis_hisat	1:171786042_G>A	ENSG00000010165	EEF1AKNMT	1	skinexp	7.45e-09	5.17e-06	1	1	NM_001007239.1	missense	2232819	MET,ILE	203/544	609	0.826	10	5.36	16.43	G	METTL13	by-frequency,by-cluster,by-1000G	none	none	unknown	37	none	unknown	none	AA:A=207/G=4199,EA:A=1677/G=6923	AFR:T=0/A=403/G=9555,NFE:T=4/A=12814/G=52398,EAS:T=0/A=928/G=7526,SAS:T=0/A=1661/G=14317,FIN:T=0/A=1136/G=5080,AMR:T=0/A=975/G=10295,OTH:T=0/A=145/G=729	ANKMY2:774	NP_001007240.1
ReQTL_cis_hisat	1:171797424_C>T	ENSG00000010165	EEF1AKNMT	1	skinexp	9.86e-09	6.65e-06	1	1	NM_001007239.1	3-prime-UTR	1045456	none	NA	NA	unknown	NA	-3.58	3.128	C	METTL13	by-frequency,by-cluster,by-1000G	none	none	unknown	943	none	unknown	none	unknown	unknown	ANKMY2:774	NA
ReQTL_cis_hisat	1:171782096_T>C	ENSG00000010165	EEF1AKNMT	1	skinexp	1.22e-08	8.01e-06	1	1	NM_001007239.1	synonymous	2294720	HIS	43/544	129	unknown	NA	5.53	11.67	C	METTL13	by-frequency,by-cluster,by-2hit-2allele,by-1000G,by-other-pop	none	none	unknown	25	none	unknown	none	AA:C=3080/T=1326,EA:C=4046/T=4554	AFR:C=7273/T=3117,NFE:C=31252/T=35466,EAS:C=5566/T=3074,SAS:C=5148/T=11360,FIN:C=3090/T=3516,AMR:C=4339/T=7233,OTH:C=432/T=476	ANKMY2:774	NP_001007240.1
ReQTL_cis_hisat	1:171796824_A>G	ENSG00000010165	EEF1AKNMT	1	skinexp	2.27e-08	1.4e-05	1	1	NM_001007239.1	3-prime-UTR	1801898	none	NA	NA	unknown	NA	3.46	9.935	A	METTL13	by-frequency,by-cluster,by-1000G,by-other-pop	none	none	unknown	343	none	unknown	none	unknown	unknown	ANKMY2:774	NA
ReQTL_cis_hisat	1:171700683_G>A	ENSG00000010165	EEF1AKNMT	1	skinexp	6.6e-08	3.66e-05	1	1	NM_001185127.1	3-prime-UTR	236894	none	NA	NA	unknown	NA	3.56	8.114	G	VAMP4	by-frequency,by-cluster,by-2hit-2allele,by-hapmap,by-1000G,by-other-pop	none	none	unknown	1402	none	hsa04130:SNAREInteractionsInVesicularTransport	none	unknown	unknown	STX6:996,STX16:995,VTI1A:995,STX3:993,VTI1B:982,NAPG:979,STX7:979,STX4:979,VAMP7:973,NAPA:973	NA
ReQTL_cis_hisat	1:171781911_A>G	ENSG00000010165	EEF1AKNMT	1	skinexp	2.96e-07	0.000138977	1	1	NM_001007239.1	5-prime-UTR	2294719	none	NA	NA	unknown	NA	2.34	9.21	G	METTL13	by-frequency,by-cluster,by-1000G,by-other-pop	none	none	unknown	114	none	unknown	none	unknown	unknown	ANKMY2:774	NA
ReQTL_cis_hisat	1:171794409_C>T	ENSG00000010165	EEF1AKNMT	1	skinexp	7.63e-07	0.0003196	1	1	NM_001007239.1	synonymous	2232825	TYR	413/544	1239	unknown	NA	-7.1	6.83	C	METTL13	by-frequency,by-cluster,by-1000G,by-other-pop	none	none	unknown	14	none	unknown	none	AA:T=234/C=4172,EA:T=1791/C=6809	AFR:T=459/C=9923,NFE:T=13809/C=52821,EAS:T=928/C=7720,SAS:T=1749/C=14739,FIN:T=1354/C=5234,AMR:T=1610/C=9926,OTH:T=166/C=742	ANKMY2:774	NP_001007240.1
ReQTL_cis_hisat	1:171781714_C>G	ENSG00000010165	EEF1AKNMT	1	skinexp	2.7e-05	0.00685115	1	1	NM_001007239.1	5-prime-UTR	2294718	none	NA	NA	unknown	NA	-1.03	9.448	C	METTL13	by-frequency,by-cluster,by-1000G	none	none	unknown	82	none	unknown	171781260-171781794	unknown	unknown	ANKMY2:774	NA
ReQTL_cis_hisat	1:171785931_A>G	ENSG00000010165	EEF1AKNMT	1	skinexp	0.000267978	0.0437782	1	1	NM_001007239.1	synonymous	17650204	LYS	166/544	498	unknown	NA	3.57	10.24	A	METTL13	by-frequency,by-cluster,by-1000G	none	none	unknown	45	none	unknown	none	AA:G=72/A=4334,EA:G=905/A=7695	AFR:G=145/A=9839,NFE:G=7469/A=57715,EAS:G=4/A=8464,SAS:G=467/A=15455,FIN:G=737/A=5289,AMR:G=405/A=10781,OTH:G=78/A=780	ANKMY2:774	NP_001007240.1
ReQTL_cis_hisat	12:6528950_C>T	ENSG00000010292	NCAPD2	1	nerve	1.5e-08	8.95e-06	4	2;1;1	NM_014865.3	synonymous	740850	ASN	1161/1402	3483	unknown	NA	-4.33	9.098	C	NCAPD2	by-frequency,by-cluster,by-2hit-2allele,by-hapmap,by-1000G,by-other-pop	none	none	unknown	6	none	unknown	none	AA:T=2211/C=2195,EA:T=2320/C=6280	AFR:T=5264/C=5142,NFE:T=18474/C=48256,EAS:T=1975/C=6671,SAS:T=4269/C=12233,FIN:T=1640/C=4970,AMR:T=4897/C=6681,OTH:T=301/C=605	SMC4:999,NCAPH:999,NCAPG:999,SMC2:999,AURKB:985,TOP2A:981,CDK1:972,NCAPD3:967,TOP2B:965,CCNB2:960	NP_055680.3
ReQTL_cis_hisat	12:6493256_C>T	ENSG00000010292	NCAPD2	1	nerve	2.52e-08	1.42e-05	4	2;1;1	NM_016497.3	5-prime-UTR	3180589	none	NA	NA	unknown	NA	-8.99	5.278	C	MRPL51	by-frequency,by-cluster,by-2hit-2allele,by-hapmap,by-1000G	none	none	unknown	199	none	unknown	6493195-6493420	unknown	unknown	MRPL47:997,MRPL23:996,MRPL9:996,MRPL52:996,MRPL41:996,MRPL38:995,MRPL40:995,MRPL58:995,MRPL21:995,MRPL44:995,MRPL37:995,MRPL24:995,MRPL39:995,MRPS30:995	NA
ReQTL_cis_hisat	12:6493267_G>A	ENSG00000010292	NCAPD2	1	nerve	3.48e-08	1.91e-05	4	2;1;1	NM_016497.3	5-prime-UTR	7976498	none	NA	NA	unknown	NA	2.04	10.17	G	MRPL51	by-frequency,by-cluster,by-2hit-2allele,by-1000G	none	none	unknown	210	none	unknown	6493195-6493420	unknown	unknown	MRPL47:997,MRPL23:996,MRPL9:996,MRPL52:996,MRPL41:996,MRPL38:995,MRPL40:995,MRPL58:995,MRPL21:995,MRPL44:995,MRPL37:995,MRPL24:995,MRPL39:995,MRPS30:995	NA
ReQTL_cis_hisat	12:6463383_C>T	ENSG00000010292	NCAPD2	1	nerve	5.96e-08	3.07e-05	5	2;2;1	NM_001297438.1	intron	2534712	none	NA	NA	unknown	NA	-0.181	7.136	T	VAMP1	by-frequency,by-cluster,by-2hit-2allele,by-1000G,by-other-pop	none	none	unknown	412	none	hsa04130:SNAREInteractionsInVesicularTransport	none	unknown	unknown	SNAP25:993,SNAP23:988,STX4:986,STX1B:984,STX3:984,STX2:979,STX1A:955,VTI1B:948,YKT6:945,SYT1:917	NA
ReQTL_cis_hisat	12:6463395_A>T	ENSG00000010292	NCAPD2	1	nerve	7.6e-08	3.81e-05	5	2;2;1	NM_001297438.1	intron	13842	none	NA	NA	unknown	NA	-0.736	9.28	T	VAMP1	by-frequency,by-cluster,by-2hit-2allele,by-1000G,by-other-pop	none	none	unknown	424	none	hsa04130:SNAREInteractionsInVesicularTransport	none	unknown	unknown	SNAP25:993,SNAP23:988,STX4:986,STX1B:984,STX3:984,STX2:979,STX1A:955,VTI1B:948,YKT6:945,SYT1:917	NA
ReQTL_cis_hisat	12:6462533_G>A	ENSG00000010292	NCAPD2	1	nerve	1.55e-07	7.2e-05	4	2;1;1	NM_001297438.1	3-prime-UTR	7390	none	NA	NA	unknown	NA	0.213	3.785	A	VAMP1	by-frequency,by-cluster,by-2hit-2allele,by-1000G,by-other-pop	none	none	unknown	310	none	hsa04130:SNAREInteractionsInVesicularTransport	none	unknown	unknown	SNAP25:993,SNAP23:988,STX4:986,STX1B:984,STX3:984,STX2:979,STX1A:955,VTI1B:948,YKT6:945,SYT1:917	NA
ReQTL_cis_hisat	12:6462882_A>G	ENSG00000010292	NCAPD2	1	nerve	5.15e-07	0.000208791	4	2;1;1	NM_001297438.1	3-prime-UTR	1045452	none	NA	NA	unknown	NA	3.33	12.05	G	VAMP1	by-frequency,by-cluster,by-2hit-2allele,by-1000G	none	none	unknown	38	none	hsa04130:SNAREInteractionsInVesicularTransport	none	AA:G=2945/A=1129,EA:G=5836/A=2526	AFR:G=5269/A=2139,NFE:G=34393/A=15945,EAS:G=4909/A=1529,SAS:G=9994/A=2728,FIN:G=2793/A=1213,AMR:G=4290/A=3186,OTH:G=439/A=227	SNAP25:993,SNAP23:988,STX4:986,STX1B:984,STX3:984,STX2:979,STX1A:955,VTI1B:948,YKT6:945,SYT1:917	NA
ReQTL_cis_hisat	12:6453587_A>G	ENSG00000010292	NCAPD2	1	nerve	5.4e-07	0.000218051	4	2;1;1	NM_001351355.1	missense	2532501	MET,VAL	16/339	46	0	21	-4.16	0.005	G	TAPBPL	by-frequency,by-cluster,by-2hit-2allele,by-hapmap,by-1000G	none	none	unknown	130	none	unknown	none	AA:G=2584/A=1822,EA:G=5954/A=2646	AFR:G=6209/A=4185,NFE:G=45672/A=20964,EAS:G=6630/A=2008,SAS:G=12512/A=3992,FIN:G=4599/A=1999,AMR:G=6611/A=4939,OTH:G=588/A=316	VAMP1:733	NP_001338284.1
ReQTL_cis_hisat	12:6493530_T>A	ENSG00000010292	NCAPD2	1	nerve	8.54e-07	0.000326243	4	2;1;1	none	upstream-gene	11545055	none	NA	NA	unknown	NA	-0.018	9.794	A	none	by-frequency,by-cluster,by-2hit-2allele,by-1000G	none	none	unknown	473	none	unknown	none	unknown	unknown	none	NA
ReQTL_cis_hisat	12:6522003_C>A	ENSG00000010292	NCAPD2	1	nerve	1.87e-06	0.000646327	2	2	NM_014865.3	synonymous	917634	ILE	640/1402	1920	unknown	NA	4.99	1.453	C	NCAPD2	by-frequency,by-cluster,by-2hit-2allele,by-hapmap,by-1000G,by-other-pop	none	none	unknown	35	none	unknown	none	AA:A=2566/C=1840,EA:A=3915/C=4685	AFR:A=6090/C=4310,NFE:A=30844/C=35860,EAS:A=4885/C=3757,SAS:A=6369/C=10137,FIN:A=3054/C=3558,AMR:A=7230/C=4344,OTH:A=441/C=467	SMC4:999,NCAPH:999,NCAPG:999,SMC2:999,AURKB:985,TOP2A:981,CDK1:972,NCAPD3:967,TOP2B:965,CCNB2:960	NP_055680.3
ReQTL_cis_hisat	12:6493479_T>C	ENSG00000010292	NCAPD2	1	nerve	4.74e-05	0.0103201	4	2;1;1	none	upstream-gene	11545053	none	NA	NA	unknown	NA	-1.96	8.936	T	none	by-frequency,by-cluster,by-1000G	none	none	unknown	422	none	unknown	none	unknown	unknown	none	NA
ReQTL_cis_hisat	12:6451407_G>T	ENSG00000010292	NCAPD2	1	nerve	5.69e-05	0.0120394	2	2	NM_001242.4	3-prime-UTR	1059501	none	NA	NA	unknown	NA	1.11	7.121	G	CD27,CD27-AS1	by-frequency,by-cluster,by-2hit-2allele,by-hapmap,by-1000G	none	none	402518:G:T	140	none	hsa04060:Cytokine-cytokineReceptorInteraction	none	AA:T=482/G=3922,EA:T=4845/G=3755	AFR:A=1/T=1004/G=8937,NFE:A=1/T=36270/G=28725,EAS:A=0/T=3718/G=4798,SAS:A=0/T=9114/G=6878,FIN:A=0/T=3656/G=2794,AMR:A=0/T=4127/G=7303,OTH:A=0/T=437/G=435	CD70:993,IL2:886,CCR7:870,CD38:869,CD19:846,CD40LG:845,IL10:792,TBX21:781,CXCR3:758,IL7R:754	NA
ReQTL_cis_hisat	16:3658192_G>A	ENSG00000010539	ZNF200	1	skinnonexp	0.000234612	0.0495999	1	1	NM_001272049.1	synonymous	1059857	ASP	631/652	1893	unknown	NA	-10.8	0.028	G	DNASE1,TRAP1	by-frequency,by-cluster,by-1000G,by-other-pop	none	none	unknown	39	none	unknown	none	AA:A=818/G=3576,EA:A=358/G=8242	AFR:A=1904/G=8466,NFE:A=2656/G=63950,EAS:A=375/G=8275,SAS:A=1630/G=14852,FIN:A=413/G=6183,AMR:A=268/G=11280,OTH:A=55/G=851	SUGT1:996,STIP1:986,TTC12:983,TTC31:983,TTC28:923,AHSA1:913,PTGES3:906,CAD:903,PTGES3L:900,HSPA5:893	NP_001258978.1
ReQTL_cis_hisat	12:6868195_A>G	ENSG00000010626	LRRC23	1	skinexp	3.53e-06	0.00120965	3	1;2	NM_000365.5	intron	2001004	none	NA	NA	unknown	NA	2.34	12.17	G	TPI1	by-frequency,by-cluster,by-2hit-2allele,by-1000G	none	none	unknown	315	none	hsa00010:Glycolysis/Gluconeogenesis;hsa00051:FructoseAndMannoseMetabolism;hsa00562:InositolPhosphateMetabolism;hsa01100:MetabolicPathways	6867229-6868229	unknown	AFR:G=131/A=61,NFE:G=771/A=1957,EAS:G=62/A=72,SAS:G=2621/A=4883,FIN:G=1/A=1,AMR:G=31/A=61,OTH:G=40/A=78	ENO1:999,GPI:999,PGK1:999,GAPDH:999,GAPDHS:997,PGK2:996,PGAM1:996,ENO3:996,ALDOA:994,ALDOC:993	NA
ReQTL_cis_hisat	12:6869846_G>A	ENSG00000010626	LRRC23	1	skinexp	1.73e-05	0.0047127	2	1;1	NM_000365.5	intron	2071069	none	NA	NA	unknown	NA	0.164	0.048	G	TPI1	by-frequency,by-cluster,by-1000G	none	none	unknown	71	none	hsa00010:Glycolysis/Gluconeogenesis;hsa00051:FructoseAndMannoseMetabolism;hsa00562:InositolPhosphateMetabolism;hsa01100:MetabolicPathways	none	unknown	unknown	ENO1:999,GPI:999,PGK1:999,GAPDH:999,GAPDHS:997,PGK2:996,PGAM1:996,ENO3:996,ALDOA:994,ALDOC:993	NA
ReQTL_cis_hisat	12:6847298_C>T	ENSG00000010626	LRRC23	1	nerve	1.94e-05	0.00487678	5	5	NM_001297571.1	3-prime-UTR	5446	none	NA	NA	unknown	NA	0.107	8.058	C	GNB3,CDCA3	by-frequency,by-cluster,by-2hit-2allele,by-1000G,by-other-pop	none	none	unknown	393	none	hsa04062:ChemokineSignalingPathway;hsa04742:TasteTransduction	none	unknown	unknown	GNG4:998,GNG13:997,GNG2:997,GNGT1:996,GNGT2:995,GNG11:993,GNAO1:993,GNG12:992,GNG7:992,GNG3:992,GNG5:992,GNAI3:992	NA
ReQTL_cis_hisat	12:6845460_G>A	ENSG00000010626	LRRC23	1	nerve	3.33e-05	0.00769571	4	4	NM_001297571.1	intron	2301339	none	NA	NA	unknown	NA	-1.67	6.398	A	GNB3	by-frequency,by-cluster,by-2hit-2allele,by-1000G	none	none	unknown	124	none	hsa04062:ChemokineSignalingPathway;hsa04742:TasteTransduction	none	unknown	unknown	GNG4:998,GNG13:997,GNG2:997,GNGT1:996,GNGT2:995,GNG11:993,GNAO1:993,GNG12:992,GNG7:992,GNG3:992,GNG5:992,GNAI3:992	NA
ReQTL_cis_hisat	12:6884489_G>A	ENSG00000010626	LRRC23	2	nerve;skinexp	5.27278928066668e-07;2.25691408163093e-05	0.000213310147519088;0.00590633760352151	5	4;1	NR_135083.1	intron	2269359	none	NA	NA	unknown	NA	0.459	4.457	A	LOC105369632	by-frequency,by-cluster,by-2hit-2allele,by-1000G	none	none	unknown	2200	none	unknown	none	unknown	unknown	none	NA
ReQTL_cis_hisat	12:6943986_A>C	ENSG00000010626	LRRC23	3	nerve;skinexp;skinnonexp	3.82017513181823e-06;9.4748347096546e-06;1.49779485341485e-05	0.00121459431723857;0.00282883747704019;0.00539166001750302	9	4;3;2	NM_001301834.1	intron	1044189	none	NA	NA	unknown	NA	-5.66	4.315	A	C12orf57	by-frequency,by-cluster,by-2hit-2allele,by-1000G	none	none	unknown	119	none	unknown	none	unknown	unknown	HLA-B:774,TACC1:774,PLXNB2:774	NA
ReQTL_cis_hisat	12:6845711_C>T	ENSG00000010626	LRRC23	2	nerve;skinexp	1.72329050332526e-05;2.24622423995661e-05	0.00441511278241278;0.00588291389635752	6	4;2	NM_001297571.1	synonymous	5443	SER	274/340	822	unknown	NA	-9.25	1.675	C	GNB3	by-frequency,by-cluster,by-1000G	none	none	226004:C:T	92	none	hsa04062:ChemokineSignalingPathway;hsa04742:TasteTransduction	none	AA:T=3183/C=1223,EA:T=2667/C=5933	AFR:T=7724/C=2676,NFE:T=20218/C=46450,EAS:T=4523/C=4083,SAS:T=5246/C=11266,FIN:T=1665/C=4949,AMR:T=3968/C=7602,OTH:T=287/C=619	GNG4:998,GNG13:997,GNG2:997,GNGT1:996,GNGT2:995,GNG11:993,GNAO1:993,GNG12:992,GNG7:992,GNG3:992,GNG5:992,GNAI3:992	NP_001284500.1
ReQTL_cis_hisat	12:6912921_T>A	ENSG00000010626	LRRC23	3	nerve;skinexp;skinnonexp	1.22285737441439e-11;5.12001667802546e-09;1.28840640099473e-09	1.34085388889324e-08;3.70147932950039e-06;1.50057136507441e-06	8	4;2;2	NM_001135217.1	missense	1057077	VAL,GLU	317/344	950	0	121	5.27	0.372	A	LRRC23	by-frequency,by-cluster,by-2hit-2allele,by-1000G	none	none	unknown	107	none	unknown	none	AA:A=2718/T=1688,EA:A=2410/T=6190	AFR:A=6559/T=3845,NFE:A=18732/T=47998,EAS:A=2054/T=6596,SAS:A=5386/T=11124,FIN:A=1569/T=5045,AMR:A=2376/T=9198,OTH:A=290/T=616	RIPK4:730	NP_001128689.1
ReQTL_cis_hisat	12:6913959_A>G	ENSG00000010626	LRRC23	3	nerve;skinexp;skinnonexp	3.58317036718286e-10;7.66194634288234e-10;1.34991094409207e-10	2.97444874233237e-07;6.51982240728963e-07;1.90790593191401e-07	9	4;2;3	NM_001135217.1	3-prime-UTR	710415	none	NA	NA	unknown	NA	-0.778	10.42	G	LRRC23	by-frequency,by-cluster,by-2hit-2allele,by-hapmap,by-1000G,by-other-pop	none	none	unknown	69	none	unknown	none	AA:G=3115/A=1291,EA:G=2441/A=6159	AFR:G=7548/A=2858,NFE:G=18993/A=47599,EAS:G=3919/A=4707,SAS:G=5584/A=10750,FIN:G=1579/A=5033,AMR:G=2473/A=9103,OTH:G=302/A=606	RIPK4:730	NA
ReQTL_cis_hisat	12:6943922_A>G	ENSG00000010626	LRRC23	3	nerve;skinexp;skinnonexp	6.94389011201353e-08;1.90940597909335e-06;4.70025565643573e-07	3.51473005551678e-05;0.000710897749625363;0.000286369797141228	8	4;2;2	NM_001301834.1	intron	3087835	none	NA	NA	unknown	NA	-3.1	2.148	C	C12orf57	by-frequency,by-cluster,by-2hit-2allele,by-1000G,by-other-pop	none	none	unknown	183	none	unknown	none	unknown	unknown	HLA-B:774,TACC1:774,PLXNB2:774	NA
ReQTL_cis_hisat	12:6914136_A>C	ENSG00000010626	LRRC23	3	nerve;skinexp;skinnonexp	3.74772314910638e-11;4.07929177866848e-07;5.78390973558485e-08	3.76312039013817e-08;0.000184416886947815;4.56939223936816e-05	7	3;2;2	NM_001135217.1	3-prime-UTR	710416	none	NA	NA	unknown	NA	2.02	8.369	C	LRRC23	by-frequency,by-cluster,by-2hit-2allele,by-1000G	none	none	unknown	246	none	unknown	6914098-6914925	unknown	unknown	RIPK4:730	NA
ReQTL_cis_hisat	12:6914640_T>G	ENSG00000010626	LRRC23	3	nerve;skinexp;skinnonexp	4.15580001877905e-11;7.20598845793474e-06;1.19822160877694e-06	4.13715938480232e-08;0.00223845994919756;0.000642581701886061	7	4;2;1	NM_001975.2	5-prime-UTR	2239164	none	NA	NA	unknown	NA	1.03	4.821	G	ENO2	by-frequency,by-cluster,by-1000G	none	none	unknown	20	none	hsa00010:Glycolysis/Gluconeogenesis;hsa01100:MetabolicPathways;hsa03018:RNADegradation	6914098-6914925	unknown	unknown	none	NA
ReQTL_cis_hisat	12:6856030_A>G	ENSG00000010626	LRRC23	3	nerve;skinexp;skinnonexp	1.06871094535125e-08;8.71676175905405e-08;1.24463996154361e-05	6.58132660009535e-06;4.69960936460575e-05;0.00463832433218287	8	4;2;2	NM_001098536.1	synonymous	2226955	GLY	106/859	318	unknown	NA	-4.95	6.932	G	USP5	by-frequency,by-cluster,by-2hit-2allele,by-1000G,by-other-pop	none	none	unknown	14	none	unknown	none	AA:G=3297/A=1109,EA:G=2636/A=5964	AFR:G=8011/A=2395,NFE:G=20370/A=46354,EAS:G=4564/A=4060,SAS:G=5216/A=11292,FIN:G=1671/A=4941,AMR:G=4130/A=7444,OTH:G=303/A=605	UBC:974,UBA52:938,UBB:931,RPS27A:929,UBE2H:815,URM1:813,UBA5:813,UCHL3:810,UBR1:804,ATP6V1A:796	NP_001092006.1
ReQTL_cis_hisat	1:171285751_C>T	ENSG00000010932	FMO1	1	skinnonexp	0.000198969	0.0437549	1	1	NM_001282692.1	3-prime-UTR	7877	none	NA	NA	unknown	NA	1.01	5.8	T	FMO1	by-frequency,by-cluster,by-2hit-2allele,by-hapmap,by-1000G	none	none	unknown	550	none	hsa00982:DrugMetabolism-CytochromeP450	none	unknown	unknown	CYP3A4:955,CYP2D6:946,CYP2C9:943,DECR1:749	NA
ReQTL_cis_hisat	1:171285655_C>T	ENSG00000010932	FMO1	2	skinexp;skinnonexp	4.12001327608895e-06;5.84419817814279e-06	0.00138337919403956;0.00247408216258626	2	1;1	NM_001282692.1	3-prime-UTR	12954	none	NA	NA	unknown	NA	0.19	4.739	C	FMO1	by-frequency,by-cluster,by-2hit-2allele,by-1000G,by-other-pop	none	none	unknown	454	none	hsa00982:DrugMetabolism-CytochromeP450	none	unknown	unknown	CYP3A4:955,CYP2D6:946,CYP2C9:943,DECR1:749	NA
ReQTL_cis_hisat	1:24536988_A>C	ENSG00000011007	ELOA	1	nerve	6.67e-05	0.0137479	1	1	NM_001251977.1	3-prime-UTR	1055703	none	NA	NA	unknown	NA	2.87	7.135	A	RCAN3	by-frequency,by-cluster,by-1000G	none	none	unknown	1896	none	unknown	none	unknown	unknown	PPP3CA:895,PPP3CB:882,PPP3R1:879,PPP3CC:839,PLG:800,TNNI3:731	NA
ReQTL_cis_hisat	17:51166443_A>T	ENSG00000011052	NME1-NME2	1	skinexp	1.38e-07	7.08e-05	3	1;2	NM_001018136.2	intron	1062386	none	NA	NA	unknown	NA	-3.47	9.201	T	NME2,NME1-NME2	by-frequency,by-cluster,by-hapmap,by-1000G	none	none	unknown	55	none	hsa00230:PurineMetabolism;hsa00240:PyrimidineMetabolism;hsa01100:MetabolicPathways	51166260-51167286	unknown	unknown	AK2:977,AK9:973,MYC:973,CMPK1:969,DTYMK:963,AK1:962,CMPK2:961,AK4:961,CTPS1:960,AK7:959,AK3:959	NA
ReQTL_cis_hisat	17:51178613_C>G	ENSG00000011052	NME1-NME2	1	skinexp	2.64e-06	0.000940411	2	2	NM_017643.2	3-prime-UTR	3744661	none	NA	NA	unknown	NA	1.94	2.159	G	MBTD1	by-frequency,by-cluster,by-2hit-2allele,by-hapmap,by-1000G	none	none	unknown	2082	none	unknown	none	unknown	unknown	KAT5:807,MORF4L1:792,YEATS4:778,FOXR2:776,FOXR1:776,PLAC1:774,YY2:772,YY1:757	NA
ReQTL_cis_hisat	17:51273441_A>C	ENSG00000011052	NME1-NME2	1	skinexp	1.88e-05	0.00506346	2	2	NM_016001.2	synonymous	2318789	GLY	234/557	702	unknown	NA	0.56	10.12	A	UTP18	by-frequency,by-cluster,by-2hit-2allele,by-1000G	none	none	unknown	10	none	unknown	none	AA:C=655/A=3107,EA:C=3821/A=4393	AFR:T=0/C=1624/A=8168,NFE:T=7/C=30801/A=35796,EAS:T=0/C=5111/A=3487,SAS:T=0/C=9023/A=7421,FIN:T=0/C=3365/A=3243,AMR:T=0/C=4513/A=7051,OTH:T=0/C=435/A=463	UTP15:999,WDR36:999,PWP2:999,UTP6:999,WDR3:999,TBL3:999,UTP4:999,MPHOSPH10:998,WDR43:997,WDR12:997	NP_057085.2
ReQTL_cis_hisat	17:51179333_A>G	ENSG00000011052	NME1-NME2	1	skinexp	6.69e-05	0.0144866	4	1;2;1	NM_017643.2	3-prime-UTR	9907636	none	NA	NA	unknown	NA	1.95	9.279	A	MBTD1	by-frequency,by-cluster,by-2hit-2allele,by-1000G	none	none	unknown	1362	none	unknown	none	unknown	unknown	KAT5:807,MORF4L1:792,YEATS4:778,FOXR2:776,FOXR1:776,PLAC1:774,YY2:772,YY1:757	NA
ReQTL_cis_hisat	19:3534270_T>C	ENSG00000011132	APBA3	1	skinnonexp	2.64e-06	0.00126912	3	1;2	NM_001136197.1	intron	2369190	none	NA	NA	unknown	NA	-4.04	0.664	C	FZR1	by-frequency,by-cluster,by-2hit-2allele,by-hapmap,by-1000G	none	none	unknown	149	none	hsa04110:CellCycle;hsa04120:UbiquitinMediatedProteolysis;hsa04914:Progesterone-mediatedOocyteMaturation	none	unknown	unknown	ANAPC5:999,ANAPC10:999,ANAPC2:999,ANAPC4:999,CDC16:999,CDC23:999,CDC27:998,CCNB1:998,ANAPC7:997,ANAPC1:997	NA
ReQTL_cis_hisat	19:4503514_G>A	ENSG00000011132	APBA3	1	nerve	0.000218166	0.0356807	1	1	NM_001080400.1	3-prime-UTR	112306872	none	NA	NA	unknown	NA	-0.362	1.904	G	PLIN4	by-frequency,by-cluster,by-1000G	none	none	unknown	1272	none	unknown	none	unknown	unknown	PLIN1:875,RDH5:822	NA
ReQTL_cis_hisat	7:5476448_C>A	ENSG00000011275	RNF216	1	nerve	0.000111159	0.0208864	1	1	NM_024963.5	3-prime-UTR	1129360	none	NA	NA	unknown	NA	0.235	2.543	C	FBXL18	by-frequency,by-cluster,by-2hit-2allele,by-hapmap,by-1000G	none	none	unknown	5484	none	unknown	none	unknown	unknown	FBXL14:956,SKP1:955,CUL1:951,FBXL20:949,FBXO9:940,FBXL7:937,FBXW7:931,NEDD4:931,FBXO21:919,WWP1:916,FBXL19:916	NA
ReQTL_cis_hisat	17:16023909_C>A	ENSG00000011295	TTC19	1	skinexp	1.4e-06	0.00054166	5	1;3;1	NM_001271420.1	intron	4792715	none	NA	NA	unknown	NA	-4.3	0.319	A	TTC19	by-frequency,by-cluster,by-2hit-2allele,by-hapmap,by-1000G	none	none	unknown	1106	none	unknown	none	unknown	unknown	none	NA
ReQTL_cis_hisat	17:16325918_A>G	ENSG00000011295	TTC19	1	skinexp	1.76e-05	0.00477335	4	1;2;1	NM_004278.3	3-prime-UTR	15739	none	NA	NA	unknown	NA	-2.42	25.2	A	PIGL	by-frequency,by-cluster,by-2hit-2allele,by-hapmap,by-1000G	none	none	321990:A:G|http://www.ncbi.nlm.nih.gov/pubmed?term=30038396	119	none	hsa00563:Glycosylphosphatidylinositol(GPI)-anchorBiosynthesis;hsa01100:MetabolicPathways	none	AA:G=762/A=3644,EA:G=4366/A=4234	AFR:G=1679/A=8527,NFE:G=33131/A=33143,EAS:G=907/A=7591,SAS:G=5234/A=11182,FIN:G=3366/A=3218,AMR:G=5108/A=6402,OTH:G=414/A=486	PIGA:978,PIGQ:977,DPM2:951,PIGC:947,PIGP:947,PIGH:945,PIGW:944,PIGY:933,GPLD1:913,SRD5A3:789	NA
ReQTL_cis_hisat	17:15977837_C>G	ENSG00000011295	TTC19	1	skinexp	3.47e-05	0.00847098	4	1;2;1	NM_001042697.1	3-prime-UTR	11654	none	NA	NA	unknown	NA	-0.351	4.007	G	ZSWIM7	by-frequency,by-cluster,by-2hit-2allele,by-hapmap,by-1000G	none	none	unknown	77	none	unknown	none	unknown	unknown	SWSAP1:933,POLD1:927,POLE:927,RCOR1:900,POLE4:900,KDM1A:900,PHF21A:900,ERCC1:900,POLE2:900,CHRAC1:900,MSH2:900,MSH6:900,ERCC8:900,ATM:900,XPC:900,ATP23:900,ERCC4:900,PRKDC:900,XRCC4:900,NHEJ1:900,LIG4:900,RAD23B:900,XRCC6:900,CETN2:900,PAXX:900,POLE3:900,DCLRE1C:900,XRCC5:900	NA
ReQTL_cis_hisat	17:16045116_A>G	ENSG00000011295	TTC19	1	skinexp	8.55e-05	0.0176905	6	2;3;1	NM_001190440.1	intron	4792717	none	NA	NA	unknown	NA	-3.07	0.693	G	NCOR1,TTC19	by-frequency,by-cluster,by-1000G	none	none	unknown	614	none	unknown	none	unknown	unknown	RARA:997,SIN3A:994,HDAC9:992,ESR1:992,TBL1X:992,HDAC3:991,PPARA:988,RXRA:986,SIN3B:985,TBL1XR1:984	NA
ReQTL_cis_hisat	17:16342702_A>C	ENSG00000011295	TTC19	1	skinexp	9.14e-05	0.0186755	4	2;2	NM_181716.2	3-prime-UTR	7477	none	NA	NA	unknown	NA	-1.35	6.783	A	PIGL,CENPV	by-frequency,by-cluster,by-2hit-2allele,by-hapmap,by-1000G	none	none	http://www.ncbi.nlm.nih.gov/pubmed?term=24931836,22959728	19	none	unknown	none	unknown	unknown	CEBPE:702	NA
ReQTL_cis_hisat	17:16040596_T>C	ENSG00000011295	TTC19	1	skinexp	0.000120293	0.0233525	4	1;2;1	NM_001190440.1	intron	1075901	none	NA	NA	unknown	NA	-1.61	2.572	C	NCOR1,TTC19	by-frequency,by-cluster,by-2hit-2allele,by-1000G	none	none	http://www.ncbi.nlm.nih.gov/pubmed?term=30595370	100	none	unknown	none	unknown	unknown	RARA:997,SIN3A:994,HDAC9:992,ESR1:992,TBL1X:992,HDAC3:991,PPARA:988,RXRA:986,SIN3B:985,TBL1XR1:984	NA
ReQTL_cis_hisat	17:16042632_A>G	ENSG00000011295	TTC19	2	nerve;skinexp	0.000233840538936465;0.000180592087140204	0.0376305719696883;0.0321900845134849	5	2;2;1	NM_001190440.1	intron	3785631	none	NA	NA	unknown	NA	0.507	4.619	A	NCOR1,TTC19	by-frequency,by-cluster,by-2hit-2allele,by-hapmap,by-1000G	none	none	unknown	1811	none	unknown	none	unknown	unknown	RARA:997,SIN3A:994,HDAC9:992,ESR1:992,TBL1X:992,HDAC3:991,PPARA:988,RXRA:986,SIN3B:985,TBL1XR1:984	NA
ReQTL_cis_hisat	11:62271280_T>A	ENSG00000011347	SYT7	1	skinnonexp	0.000216963	0.0466709	1	1	NM_002411.3	intron	7129637	none	NA	NA	unknown	NA	0.223	6.897	T	SCGB2A2	by-frequency,by-cluster,by-2hit-2allele,by-1000G	none	none	unknown	210	none	unknown	none	unknown	unknown	SCGB1D2:952,MUCL1:949,SCGB1D1:739,PIP:736	NA
ReQTL_cis_hisat	3:45594721_C>G	ENSG00000011376	LARS2	1	nerve	1.65e-05	0.00424637	1	1	XM_011534207.3	5-prime-UTR	267239	none	NA	NA	unknown	NA	0.632	8.606	C	LIMD1	by-frequency,by-cluster,by-1000G	none	none	unknown	1567	none	unknown	none	unknown	unknown	LATS1:950,LATS2:946,LARS2:911,SAV1:868,AJUBA:816,WTIP:810,NOS1AP:807,PHYHIP:774	NA
ReQTL_cis_hisat	3:45516215_G>A	ENSG00000011376	LARS2	3	nerve;skinexp;skinnonexp	0.000127190244980203;4.92483069676743e-07;2.22025844826581e-07	0.0232423967195024;0.000218002106080243;0.000148307542485985	3	1;1;1	NM_015340.3	synonymous	11549809	THR	661/904	1983	unknown	NA	-6.56	6.41	G	LARS2	by-frequency,by-cluster,by-1000G	none	none	226698:G:A	62	none	hsa00290:Valine,LeucineAndIsoleucineBiosynthesis;hsa00970:Aminoacyl-tRNABiosynthesis	none	AA:A=957/G=3449,EA:A=2733/G=5867	AFR:A=2198/G=8208,NFE:A=21834/G=44900,EAS:A=1657/G=6987,SAS:A=5070/G=11436,FIN:A=1400/G=5212,AMR:A=2253/G=9325,OTH:A=266/G=642	EPRS:969,PARS2:953,AARS:935,LARS:933,FARS2:931,YARS:924,YARS2:915,TARS2:912,LIMD1:911,TARSL2:908	NP_056155.1
ReQTL_cis_hisat	19:44235150_T>C	ENSG00000011422	PLAUR	1	skinnonexp	0.00017458	0.0396426	1	1	NM_001289166.1	synonymous	2279073	ASN	240/800	720	unknown	NA	-0.75	2.917	T	ZNF227	by-frequency,by-cluster,by-2hit-2allele,by-hapmap,by-1000G	none	none	unknown	449	none	unknown	none	AA:C=887/T=3519,EA:C=4712/T=3888	AFR:C=1984/T=8234,NFE:C=36023/T=30377,EAS:C=3689/T=4923,SAS:C=10728/T=5744,FIN:C=3286/T=3318,AMR:C=5305/T=6207,OTH:C=463/T=441	TRIM28:901	NP_001276095.1
ReQTL_cis_hisat	19:45711426_G>A	ENSG00000011478	QPCTL	1	skinnonexp	3.13e-05	0.0099484	1	1	NM_001080469.1	3-prime-UTR	34505186	none	NA	NA	unknown	NA	2.6	0.489	unknown	FBXO46	by-frequency,by-cluster,by-1000G	none	none	unknown	2148	none	unknown	none	unknown	AFR:A=8/G=552,NFE:A=261/G=3355,EAS:A=0/G=196,SAS:A=482/G=7138,FIN:A=1/G=5,AMR:A=10/G=178,OTH:A=12/G=120	none	NA
ReQTL_cis_hisat	2:65088769_G>A	ENSG00000011523	CEP68	1	nerve	6.31e-06	0.00187189	1	1	NM_004161.4	intron	1420185	none	NA	NA	unknown	NA	0.819	7.273	G	RAB1A	by-frequency,by-cluster,by-1000G,by-other-pop	none	none	unknown	77	none	unknown	none	unknown	unknown	USO1:994,TRAPPC3:990,TRAPPC1:986,STX5:985,GDI1:982,SCFD1:977,BET1:977,GDI2:977,RAB1B:976,TRAPPC4:975,MIR3656:975,GOLGA2:975	NA
ReQTL_cis_hisat	2:65072632_T>C	ENSG00000011523	CEP68	1	skinexp	0.000250434	0.0415689	1	1	NM_001319100.1	synonymous	55952639	ASP	512/758	1536	unknown	NA	-1.54	4.972	T	CEP68	by-frequency,by-cluster,by-1000G	none	none	unknown	61	none	unknown	none	AA:C=1428/T=2978,EA:C=503/T=8097	AFR:C=3449/T=6571,NFE:C=3767/T=62955,EAS:C=1960/T=6672,SAS:C=1864/T=14646,FIN:C=228/T=6386,AMR:C=1891/T=9685,OTH:C=81/T=819	PRKAR2A:774,PRKAR2B:774	NP_001306029.1
ReQTL_cis_hisat	17:44076963_C>T	ENSG00000012048	BRCA1	1	nerve	3.44e-05	0.00790491	2	1;1	NM_001015053.1	3-prime-UTR	3088347	none	NA	NA	unknown	NA	4.47	12.18	C	HDAC5	by-frequency,by-cluster,by-1000G	none	none	unknown	1284	none	unknown	none	unknown	unknown	RBBP4:984,SIN3A:984,KAT2B:981,HDAC3:980,MEF2D:980,KAT2A:979,MEF2A:977,SIN3B:977,RBBP7:974,NCOR2:973,HDAC1:973	NA
ReQTL_cis_hisat	19:35278615_T>C	ENSG00000012124	CD22	1	nerve	5.41e-07	0.000218271	2	2	NM_001321150.1	intron	34832786	none	NA	NA	unknown	NA	-9.45	2.105	C	USF2	by-frequency,by-cluster,by-1000G	none	none	unknown	43	none	unknown	none	unknown	unknown	HMOX1:955,FOSL1:949,BICC1:812,UTP20:724	NA
ReQTL_cis_hisat	19:35279161_C>T	ENSG00000012124	CD22	1	nerve	1.24e-06	0.000453307	2	2	NM_001321150.1	intron-near-splice	2280747	none	NA	NA	unknown	NA	0.157	2.316	C	USF2	by-frequency,by-cluster,by-1000G	none	none	unknown	4	none	unknown	35278975-35279201	AA:T=830/C=3572,EA:T=1911/C=6685	AFR:T=1758/C=6098,NFE:T=13648/C=37700,EAS:T=66/C=5614,SAS:T=3366/C=10600,FIN:T=1403/C=2977,AMR:T=1162/C=6756,OTH:T=143/C=531	HMOX1:955,FOSL1:949,BICC1:812,UTP20:724	NA
ReQTL_cis_hisat	19:35278658_T>G	ENSG00000012124	CD22	1	nerve	1.24e-06	0.000454525	2	2	NM_001321150.1	intron	28365136	none	NA	NA	unknown	NA	-7.6	1.422	G	USF2	by-frequency,by-cluster,by-1000G	none	none	unknown	38	none	unknown	none	AA:G=833/T=3573,EA:G=1932/T=6668	AFR:G=1953/T=8447,NFE:G=15212/T=51372,EAS:G=68/T=8582,SAS:G=3528/T=12952,FIN:G=1700/T=4914,AMR:G=1324/T=10248,OTH:G=166/T=742	HMOX1:955,FOSL1:949,BICC1:812,UTP20:724	NA
ReQTL_cis_hisat	19:35279568_C>T	ENSG00000012124	CD22	1	nerve	1.76e-06	0.000614638	2	2	NM_001321150.1	3-prime-UTR	1052033	none	NA	NA	unknown	NA	-2.7	0.48	C	USF2	by-frequency,by-cluster,by-1000G	none	none	unknown	402	none	unknown	none	unknown	unknown	HMOX1:955,FOSL1:949,BICC1:812,UTP20:724	NA
ReQTL_cis_hisat	19:35276963_T>C	ENSG00000012124	CD22	1	nerve	2.11e-06	0.000721339	2	2	NM_001321150.1	intron	12973672	none	NA	NA	unknown	NA	-5.4	1.041	C	USF2	by-frequency,by-cluster,by-2hit-2allele,by-1000G	none	none	http://www.ncbi.nlm.nih.gov/pubmed?term=27863252	1181	none	unknown	none	unknown	unknown	HMOX1:955,FOSL1:949,BICC1:812,UTP20:724	NA
ReQTL_cis_hisat	19:35279389_C>T	ENSG00000012124	CD22	1	nerve	2.28e-06	0.000770263	2	2	NM_001321150.1	3-prime-UTR	1051995	none	NA	NA	unknown	NA	-2.96	16.73	C	USF2	by-frequency,by-cluster,by-1000G	none	none	unknown	223	none	unknown	none	unknown	unknown	HMOX1:955,FOSL1:949,BICC1:812,UTP20:724	NA
ReQTL_cis_hisat	19:35277334_A>T	ENSG00000012124	CD22	1	nerve	8.31e-06	0.00236656	2	2	NM_001321150.1	intron	10424619	none	NA	NA	unknown	NA	-4.21	1.926	T	USF2	by-frequency,by-cluster,by-1000G	none	none	http://www.ncbi.nlm.nih.gov/pubmed?term=27863252	1237	none	unknown	none	unknown	unknown	HMOX1:955,FOSL1:949,BICC1:812,UTP20:724	NA
ReQTL_cis_hisat	19:35278046_A>G	ENSG00000012124	CD22	1	nerve	1.3e-05	0.00346612	2	2	NM_001321150.1	intron	10405246	none	NA	NA	unknown	NA	-0.892	4.537	G	USF2	by-frequency,by-cluster,by-2hit-2allele,by-1000G	none	none	unknown	525	none	unknown	none	unknown	unknown	HMOX1:955,FOSL1:949,BICC1:812,UTP20:724	NA
ReQTL_cis_hisat	19:35277925_T>C	ENSG00000012124	CD22	1	nerve	1.95e-05	0.00490673	3	3	NM_001321150.1	intron	10410675	none	NA	NA	unknown	NA	-3.45	2.584	C	USF2	by-frequency,by-cluster,by-2hit-2allele,by-1000G	none	none	unknown	646	none	unknown	none	unknown	unknown	HMOX1:955,FOSL1:949,BICC1:812,UTP20:724	NA
ReQTL_cis_hisat	19:35277030_G>A	ENSG00000012124	CD22	1	nerve	3.16e-05	0.007373	2	2	NM_001321150.1	intron	10421599	none	NA	NA	unknown	NA	0.668	3.19	C	USF2	by-frequency,by-cluster,by-2hit-2allele,by-1000G	none	none	unknown	1248	none	unknown	none	unknown	unknown	HMOX1:955,FOSL1:949,BICC1:812,UTP20:724	NA
ReQTL_cis_hisat	14:93227076_C>T	ENSG00000012963	UBR7	1	nerve	0.000134614	0.0243209	2	1;1	NM_175748.3	3-prime-UTR	2905	none	NA	NA	unknown	NA	3.12	8.089	C	UBR7	by-frequency,by-cluster,by-2hit-2allele,by-hapmap,by-1000G	none	none	unknown	134	none	unknown	none	AA:T=299/C=4107,EA:T=2866/C=5734	AFR:T=622/C=8070,NFE:T=21471/C=38369,EAS:T=2240/C=5022,SAS:T=2849/C=11757,FIN:T=2068/C=4086,AMR:T=2746/C=7560,OTH:T=267/C=565	THOC5:786,THOC1:780	NA
ReQTL_cis_hisat	14:93227485_C>T	ENSG00000012963	UBR7	1	nerve	0.000273959	0.04259	2	1;1	NM_175748.3	3-prime-UTR	11621915	none	NA	NA	unknown	NA	4.8	36	C	UBR7	by-frequency,by-cluster,by-hapmap,by-1000G	none	none	unknown	543	none	unknown	none	unknown	AFR:T=38/C=526,NFE:T=1198/C=2440,EAS:T=56/C=142,SAS:T=1327/C=6293,FIN:T=1/C=3,AMR:T=44/C=146,OTH:T=40/C=92	THOC5:786,THOC1:780	NA
ReQTL_cis_hisat	17:44315254_T>C	ENSG00000013306	SLC25A39	1	skinexp	6.19e-06	0.00196725	1	1	NM_001144825.1	synonymous	708386	ASP	243/447	729	unknown	NA	1.08	16.05	C	RUNDC3A	by-frequency,by-cluster,by-1000G,by-other-pop	none	none	unknown	67	none	unknown	44314956-44315711	AA:C=2366/T=1526,EA:C=2711/T=5087	AFR:C=983/T=449,NFE:C=2550/T=3830,EAS:C=466/T=46,SAS:C=4137/T=3819,FIN:C=511/T=441,AMR:C=189/T=145,OTH:C=86/T=86	SLC25A39:794,RAP2A:787	NP_001138297.1
ReQTL_cis_hisat	17:44324340_T>C	ENSG00000013306	SLC25A39	2	nerve;skinexp	1.4446385814361e-06;0.000137888579022347	0.000517857697445868;0.0260251829266928	2	1;1	NM_001143780.2	intron	8079946	none	NA	NA	unknown	NA	-5.24	4.701	C	SLC25A39	by-frequency,by-cluster,by-hapmap,by-1000G	none	none	unknown	369	none	unknown	44324134-44325898	unknown	unknown	RUNDC3A:794	NA
ReQTL_cis_hisat	17:44320684_A>G	ENSG00000013306	SLC25A39	2	nerve;skinexp	2.0608272235498e-10;1.4311190514808e-06	1.78992693001972e-07;0.000551412840001534	2	1;1	NM_001143780.2	missense	2011951	PHE,LEU	247/360	739	0	22	0.7	2.061	G	SLC25A39	by-frequency,by-cluster,by-2hit-2allele,by-hapmap,by-1000G	none	none	unknown	48	none	unknown	none	AA:G=3223/A=1183,EA:G=3331/A=5269	AFR:G=7726/A=2672,NFE:G=25827/A=40875,EAS:G=7991/A=653,SAS:G=10578/A=5926,FIN:G=3303/A=3305,AMR:G=7523/A=4049,OTH:G=446/A=460	RUNDC3A:794	NP_001137252.1
ReQTL_cis_hisat	17:44324751_T>C	ENSG00000013306	SLC25A39	2	nerve;skinexp	2.67525619689009e-11;4.42889817604285e-06	2.75766470911886e-08;0.00147356298314491	2	1;1	NM_001143780.2	5-prime-UTR	1059555	none	NA	NA	unknown	NA	1.99	11.46	C	SLC25A39	by-frequency,by-cluster,by-2hit-2allele,by-1000G	none	none	unknown	41	none	unknown	44324134-44325898	unknown	unknown	RUNDC3A:794	NA
ReQTL_cis_hisat	17:44321389_C>A	ENSG00000013306	SLC25A39	3	nerve;skinexp;skinnonexp	7.11485355110183e-11;8.17232444625458e-07;7.90908731599801e-06	6.79227459341494e-08;0.000339017409833723;0.00317973103425141	3	1;1;1	NM_001143780.2	intron	2011895	none	NA	NA	unknown	NA	-5	0.902	A	SLC25A39	by-frequency,by-cluster,by-2hit-2allele,by-hapmap,by-1000G	none	none	unknown	43	none	unknown	none	AA:A=3206/C=1200,EA:A=3325/C=5275	AFR:T=0/A=7579/C=2611,NFE:T=0/A=25484/C=40062,EAS:T=0/A=7983/C=653,SAS:T=1/A=10538/C=5723,FIN:T=0/A=3257/C=3225,AMR:T=0/A=7504/C=4036,OTH:T=0/A=444/C=448	RUNDC3A:794	NA
ReQTL_cis_hisat	7:151372325_T>C	ENSG00000013374	NUB1	1	nerve	6.24e-05	0.0130196	1	1	NM_001243351.1	intron	2108726	none	NA	NA	unknown	NA	1.67	3.351	T	NUB1	by-frequency,by-cluster,by-2hit-2allele,by-1000G	none	none	unknown	1770	none	unknown	none	unknown	unknown	AIPL1:951,GUCY2D:759	NA
ReQTL_cis_hisat	7:151372608_A>G	ENSG00000013374	NUB1	1	nerve	0.000163236	0.0283235	1	1	NM_001243351.1	intron	2108725	none	NA	NA	unknown	NA	-2.73	1.157	G	NUB1	by-frequency,by-cluster,by-2hit-2allele,by-1000G	none	none	unknown	1487	none	unknown	none	unknown	unknown	AIPL1:951,GUCY2D:759	NA
ReQTL_cis_hisat	6:83170555_C>T	ENSG00000013392	RWDD2A	1	skinnonexp	4.03e-07	0.000250214	4	1;1;2	NM_001199917.1	intron	474213	none	NA	NA	unknown	NA	-2.49	0.751	C	PGM3,DOPEY1	by-frequency,by-cluster,by-2hit-2allele,by-1000G,by-other-pop	none	none	unknown	75	none	hsa00520:AminoSugarAndNucleotideSugarMetabolism	none	unknown	unknown	UAP1:990,UAP1L1:971,GNPNAT1:968,NAGK:962,PGM5:932,PGM1:922,PUDP:880,PGM2:853,GLO1:836,GFPT1:799	NA
ReQTL_cis_hisat	14:76209066_A>G	ENSG00000013523	ANGEL1	1	skinexp	8.43e-05	0.0175034	1	1	NM_017926.3	3-prime-UTR	17104253	none	NA	NA	unknown	NA	2.59	5.922	G	GPATCH2L	by-frequency,by-cluster,by-1000G	none	none	unknown	7376	none	unknown	none	unknown	unknown	none	NA
ReQTL_cis_hisat	5:141988333_G>A	ENSG00000013561	RNF14	1	nerve	1.72e-05	0.00441318	1	1	NM_001201365.1	3-prime-UTR	433623	none	NA	NA	unknown	NA	-9.38	0.635	G	RNF14	by-frequency,by-cluster,by-2hit-2allele,by-hapmap,by-1000G,by-other-pop	none	none	unknown	601	none	unknown	none	unknown	unknown	CUL7:944,UBE2E2:943,RNF217:942,UBE2E1:940,UBE2E3:938,RNF6:937,DET1:933,UBE2L3:925,RNF19A:925,UBE2D1:925	NA
ReQTL_cis_hisat	5:142000783_C>T	ENSG00000013561	RNF14	1	nerve	0.000202269	0.0336717	1	1	NM_005471.4	3-prime-UTR	7408	none	NA	NA	unknown	NA	-4.81	12.57	C	GNPDA1	by-frequency,by-cluster,by-2hit-2allele,by-hapmap,by-1000G	none	none	unknown	1347	none	hsa00520:AminoSugarAndNucleotideSugarMetabolism;hsa01100:MetabolicPathways	none	unknown	unknown	GPI:955,AMDHD2:934,H6PD:927,GNPNAT1:923,HK1:918,MPI:915,HK2:915,HKDC1:914,HK3:914,GFPT1:876	NA
ReQTL_cis_hisat	5:142001163_C>T	ENSG00000013561	RNF14	3	nerve;skinexp;skinnonexp	2.79908108525289e-05;0.000137862105490651;3.22405031218708e-07	0.00665748592315124;0.0260220013187127;0.000205481321035141	5	1;2;2	NM_005471.4	3-prime-UTR	252120	none	NA	NA	unknown	NA	-0.738	3.517	C	GNPDA1	by-frequency,by-cluster,by-2hit-2allele,by-hapmap,by-1000G	none	none	unknown	967	none	hsa00520:AminoSugarAndNucleotideSugarMetabolism;hsa01100:MetabolicPathways	none	unknown	unknown	GPI:955,AMDHD2:934,H6PD:927,GNPNAT1:923,HK1:918,MPI:915,HK2:915,HKDC1:914,HK3:914,GFPT1:876	NA
ReQTL_cis_hisat	5:141988526_C>T	ENSG00000013561	RNF14	2	nerve;skinnonexp	2.98934847027284e-05;8.23613593544906e-07	0.00704149083678368;0.000465576639659855	4	1;1;2	NM_001201365.1	3-prime-UTR	407749	none	NA	NA	unknown	NA	2.36	7.29	T	RNF14	by-frequency,by-cluster,by-hapmap,by-1000G,by-other-pop	none	none	unknown	794	none	unknown	none	unknown	unknown	CUL7:944,UBE2E2:943,RNF217:942,UBE2E1:940,UBE2E3:938,RNF6:937,DET1:933,UBE2L3:925,RNF19A:925,UBE2D1:925	NA
ReQTL_cis_hisat	12:31097834_C>T	ENSG00000013573	DDX11	1	nerve	1.27e-06	0.000461977	1	1	NM_001257144.1	intron	2909388	none	NA	NA	unknown	NA	-4.41	0.55	T	DDX11	by-frequency,by-cluster,by-2hit-2allele,by-1000G	none	none	unknown	49	none	unknown	none	AA:C=3830,EA:C=8194	AFR:T=1949/C=3327,NFE:T=7428/C=37022,EAS:T=2146/C=1464,SAS:T=3229/C=6445,FIN:T=560/C=3802,AMR:T=1873/C=3337,OTH:T=123/C=429	CHTF18:904,PCNA:827,DHX8:817,FEN1:793,BICD1:782,MNAT1:766,CELF4:762,DSCC1:754,WDHD1:723,SSU72:720	NA
ReQTL_cis_hisat	12:31103230_G>T	ENSG00000013573	DDX11	1	skinnonexp	1.41e-05	0.00514793	1	1	NM_001257144.1	intron	3825321	none	NA	NA	unknown	NA	-0.502	12.02	G	DDX11	by-frequency,by-cluster,by-2hit-2allele,by-1000G	none	none	unknown	85	none	unknown	none	unknown	unknown	CHTF18:904,PCNA:827,DHX8:817,FEN1:793,BICD1:782,MNAT1:766,CELF4:762,DSCC1:754,WDHD1:723,SSU72:720	NA
ReQTL_cis_hisat	12:30982644_T>C	ENSG00000013573	DDX11	1	nerve	2.54e-05	0.00613061	1	1	NM_001080509.2	missense	2075333	VAL,ALA	190/254	569	0	64	-1.76	0.003	C	TSPAN11	by-frequency,by-cluster,by-2hit-2allele,by-hapmap,by-1000G	none	none	unknown	47	none	unknown	none	AA:C=2782/T=1614,EA:C=5848/T=2738	AFR:C=6040/T=3006,NFE:C=41337/T=17963,EAS:C=5619/T=2299,SAS:C=12024/T=3748,FIN:C=4215/T=1613,AMR:C=8802/T=2030,OTH:C=595/T=219	none	NP_001073978.1
ReQTL_cis_hisat	12:31089791_T>C	ENSG00000013573	DDX11	1	nerve	4.22e-05	0.00935812	1	1	NM_001257144.1	intron	41313157	none	NA	NA	unknown	NA	-1.81	3.208	T	DDX11	by-frequency,by-cluster,by-1000G	none	none	unknown	93	none	unknown	none	unknown	AFR:C=1633/T=767,NFE:C=4873/T=6117,EAS:C=882/T=224,SAS:C=4668/T=3518,FIN:C=675/T=853,AMR:C=468/T=234,OTH:C=137/T=117	CHTF18:904,PCNA:827,DHX8:817,FEN1:793,BICD1:782,MNAT1:766,CELF4:762,DSCC1:754,WDHD1:723,SSU72:720	NA
ReQTL_cis_hisat	12:31089784_T>C	ENSG00000013573	DDX11	1	nerve	0.000151433	0.0266961	1	1	NM_001257144.1	intron	2005898	none	NA	NA	unknown	NA	-0.719	4.894	C	DDX11	by-frequency,by-cluster,by-2hit-2allele,by-1000G	none	none	unknown	100	none	unknown	none	unknown	unknown	CHTF18:904,PCNA:827,DHX8:817,FEN1:793,BICD1:782,MNAT1:766,CELF4:762,DSCC1:754,WDHD1:723,SSU72:720	NA
ReQTL_cis_hisat	12:31672037_T>C	ENSG00000013573	DDX11	1	skinexp	0.000253279	0.0419454	1	1	NM_001113402.1	3-prime-UTR	1072778	none	NA	NA	unknown	NA	-6.85	0.11	T	AMN1,ETFBKMT	by-frequency,by-cluster,by-1000G,by-other-pop	none	none	unknown	341	none	unknown	none	unknown	unknown	none	NA
ReQTL_cis_hisat	12:31103583_C>T	ENSG00000013573	DDX11	2	skinexp;skinnonexp	2.29451135826008e-07;1.14637536100346e-07	0.00011117082135484;8.3560754824095e-05	2	1;1	NM_001257144.1	synonymous	140335402	GLY	846/971	2538	unknown	NA	3.14	4.403	C	DDX11	by-frequency,by-cluster,by-1000G	none	none	unknown	7	none	unknown	none	AA:T=70/C=4300,EA:T=852/C=7726	AFR:T=162/C=8522,NFE:T=6265/C=57569,EAS:T=19/C=8235,SAS:T=703/C=15395,FIN:T=576/C=5596,AMR:T=537/C=10625,OTH:T=77/C=785	CHTF18:904,PCNA:827,DHX8:817,FEN1:793,BICD1:782,MNAT1:766,CELF4:762,DSCC1:754,WDHD1:723,SSU72:720	NP_001244073.1
ReQTL_cis_hisat	12:31104761_T>C	ENSG00000013573	DDX11	3	nerve;skinexp;skinnonexp	5.99036614432601e-07;1.92453732525946e-11;7.88174780323695e-09	0.000238817846591079;2.23221169683625e-08;7.64810968955964e-06	3	1;1;1	NM_001257144.1	3-prime-UTR	11219	none	NA	NA	unknown	NA	-3.04	2.719	C	DDX11	by-frequency,by-cluster,by-2hit-2allele,by-1000G	none	none	unknown	955	none	unknown	none	unknown	unknown	CHTF18:904,PCNA:827,DHX8:817,FEN1:793,BICD1:782,MNAT1:766,CELF4:762,DSCC1:754,WDHD1:723,SSU72:720	NA
ReQTL_cis_hisat	12:31089506_A>G	ENSG00000013573	DDX11	2	nerve;skinnonexp	5.60442455240806e-06;1.0285601946113e-06	0.00169179849964687;0.000563664976525451	2	1;1	NM_001257144.1	intron	2075318	none	NA	NA	unknown	NA	-3.64	5.657	A	DDX11	by-frequency,by-cluster,by-2hit-2allele,by-1000G	none	none	unknown	14	none	unknown	none	AA:G=2928/A=1476,EA:G=3777/A=4821	AFR:G=6253/A=3665,NFE:G=26342/A=38704,EAS:G=5991/A=2311,SAS:G=7958/A=8138,FIN:G=2496/A=3914,AMR:G=6926/A=4070,OTH:G=388/A=496	CHTF18:904,PCNA:827,DHX8:817,FEN1:793,BICD1:782,MNAT1:766,CELF4:762,DSCC1:754,WDHD1:723,SSU72:720	NA
ReQTL_cis_hisat	12:31073901_T>A	ENSG00000013573	DDX11	2	nerve;skinexp	3.1959302249099e-05;9.51262818713761e-05	0.00743832168173127;0.0193032876330631	2	1;1	NM_001257144.1	5-prime-UTR	7953706	none	NA	NA	unknown	NA	0.475	8.426	A	DDX11	by-frequency,by-cluster,by-2hit-2allele,by-hapmap,by-1000G	none	none	unknown	69	none	unknown	31073410-31074252	unknown	unknown	CHTF18:904,PCNA:827,DHX8:817,FEN1:793,BICD1:782,MNAT1:766,CELF4:762,DSCC1:754,WDHD1:723,SSU72:720	NA
ReQTL_cis_hisat	12:31103971_T>C	ENSG00000013573	DDX11	3	nerve;skinexp;skinnonexp	4.69190953473317e-34;2.88511395382027e-33;3.5498428493135e-35	1.07429876789225e-29;3.98318685264736e-29;1.26523362302814e-30	3	1;1;1	NM_001257144.1	missense	1046458	CYS,ARG	951/971	2851	0	180	-2.53	0.031	C	DDX11	by-frequency,by-cluster,by-2hit-2allele,by-hapmap,by-1000G	none	none	unknown	165	none	unknown	none	AA:T=2618,EA:T=4578	AFR:C=2012/T=1486,NFE:C=8381/T=16605,EAS:C=1008/T=540,SAS:C=5095/T=4809,FIN:C=619/T=1599,AMR:C=871/T=1061,OTH:C=167/T=221	CHTF18:904,PCNA:827,DHX8:817,FEN1:793,BICD1:782,MNAT1:766,CELF4:762,DSCC1:754,WDHD1:723,SSU72:720	NP_001244073.1
ReQTL_cis_hisat	12:31091782_C>T	ENSG00000013573	DDX11	3	nerve;skinexp;skinnonexp	1.22687538010322e-10;1.03584782502809e-06;5.46862842671123e-08	1.11593007946556e-07;0.000416304517797474;4.34625106807672e-05	3	1;1;1	NM_001257144.1	synonymous	35588475	LEU	385/971	1153	unknown	NA	3.05	3.522	C	DDX11	by-frequency,by-cluster,by-1000G	none	none	unknown	64	none	unknown	none	AA:C=4406,EA:C=8596	AFR:T=374/C=9552,NFE:T=7364/C=58404,EAS:T=590/C=8022,SAS:T=2614/C=13862,FIN:T=551/C=6033,AMR:T=510/C=11026,OTH:T=88/C=804	CHTF18:904,PCNA:827,DHX8:817,FEN1:793,BICD1:782,MNAT1:766,CELF4:762,DSCC1:754,WDHD1:723,SSU72:720	NP_001244073.1
ReQTL_cis_hisat	12:31101061_C>T	ENSG00000013573	DDX11	3	nerve;skinexp;skinnonexp	3.56795794934161e-40;5.72563355045053e-42;1.14894939251849e-42	2.25549082282056e-35;1.98633605726671e-37;2.02807979719978e-37	3	1;1;1	NM_001257144.1	synonymous	1046456	LEU	661/971	1983	unknown	NA	-7.51	1.386	T	DDX11	by-frequency,by-cluster,by-2hit-2allele,by-hapmap,by-1000G	none	none	unknown	35	none	unknown	none	AA:T=2942/C=1464,EA:T=3916/C=4684	AFR:T=6906/C=3500,NFE:T=29307/C=37385,EAS:T=7031/C=1617,SAS:T=9394/C=7116,FIN:T=2832/C=3780,AMR:T=7904/C=3666,OTH:T=440/C=468	CHTF18:904,PCNA:827,DHX8:817,FEN1:793,BICD1:782,MNAT1:766,CELF4:762,DSCC1:754,WDHD1:723,SSU72:720	NP_001244073.1
ReQTL_cis_hisat	12:31103612_G>A	ENSG00000013573	DDX11	3	nerve;skinexp;skinnonexp	7.59871352466477e-40;1.13322348017902e-45;2.67689776399553e-42	4.33260467861679e-35;8.5179844632706e-41;4.13442844302463e-37	3	1;1;1	NM_001257144.1	missense	1046457	ARG,HIS	856/971	2567	0.001	29	3.14	0.021	A	DDX11	by-frequency,by-cluster,by-2hit-2allele,by-hapmap,by-1000G	none	none	unknown	36	none	unknown	none	AA:A=2845/G=1557,EA:A=3631/G=4965	AFR:A=6363/G=3199,NFE:A=27091/G=37263,EAS:A=6594/G=1666,SAS:A=9143/G=7087,FIN:A=2569/G=3771,AMR:A=7189/G=3707,OTH:A=423/G=467	CHTF18:904,PCNA:827,DHX8:817,FEN1:793,BICD1:782,MNAT1:766,CELF4:762,DSCC1:754,WDHD1:723,SSU72:720	NP_001244073.1
ReQTL_cis_hisat	12:31089465_T>C	ENSG00000013573	DDX11	3	nerve;skinexp;skinnonexp	2.45940460987335e-32;5.60739080520767e-34;1.95169538967708e-39	4.58442163220608e-28;8.3370655681988e-30;1.32337942855262e-34	3	1;1;1	NM_001257144.1	synonymous	3881298	CYS	285/971	855	unknown	NA	-6.38	0.053	C	DDX11	by-frequency,by-cluster,by-2hit-2allele,by-hapmap,by-1000G,suspect	none	none	unknown	26	none	unknown	none	AA:C=2949/T=1457,EA:C=3808/T=4792	AFR:C=7013/T=3257,NFE:C=28512/T=37018,EAS:C=6510/T=2030,SAS:C=9375/T=6959,FIN:C=2724/T=3774,AMR:C=7706/T=3670,OTH:C=432/T=460	CHTF18:904,PCNA:827,DHX8:817,FEN1:793,BICD1:782,MNAT1:766,CELF4:762,DSCC1:754,WDHD1:723,SSU72:720	NP_001244073.1
ReQTL_cis_hisat	12:31104393_T>C	ENSG00000013573	DDX11	3	nerve;skinexp;skinnonexp	1.48823634864822e-37;1.03084190848362e-46;4.10237840096006e-42	5.47802468577402e-33;9.29810811102984e-42;6.00258496225907e-37	3	1;1;1	NM_001257144.1	3-prime-UTR	1046467	none	NA	NA	unknown	NA	-2.45	0.881	C	DDX11	by-frequency,by-cluster,by-2hit-2allele,by-1000G	none	none	unknown	587	none	unknown	none	unknown	unknown	CHTF18:904,PCNA:827,DHX8:817,FEN1:793,BICD1:782,MNAT1:766,CELF4:762,DSCC1:754,WDHD1:723,SSU72:720	NA
ReQTL_cis_hisat	12:31104530_G>A	ENSG00000013573	DDX11	3	nerve;skinexp;skinnonexp	7.58184801603833e-42;2.74802853570645e-50;9.32472176076533e-46	6.88976271316932e-37;8.2623294632314e-45;8.64113573320538e-40	3	1;1;1	NM_001257144.1	3-prime-UTR	9750	none	NA	NA	unknown	NA	0.64	0.602	A	DDX11	by-frequency,by-cluster,by-2hit-2allele,by-1000G	none	none	unknown	724	none	unknown	none	unknown	unknown	CHTF18:904,PCNA:827,DHX8:817,FEN1:793,BICD1:782,MNAT1:766,CELF4:762,DSCC1:754,WDHD1:723,SSU72:720	NA
ReQTL_cis_hisat	12:31104634_G>A	ENSG00000013573	DDX11	3	nerve;skinexp;skinnonexp	1.15565730568285e-08;9.5669371640988e-08;1.89732236453922e-08	7.05105658388701e-06;5.0930341909546e-05;1.6862834648183e-05	3	1;1;1	NM_001257144.1	3-prime-UTR	1804757	none	NA	NA	unknown	NA	-2.1	0.989	G	DDX11	by-frequency,by-cluster,by-1000G	none	none	unknown	828	none	unknown	none	unknown	unknown	CHTF18:904,PCNA:827,DHX8:817,FEN1:793,BICD1:782,MNAT1:766,CELF4:762,DSCC1:754,WDHD1:723,SSU72:720	NA
ReQTL_cis_hisat	12:31096927_C>G	ENSG00000013573	DDX11	3	nerve;skinexp;skinnonexp	4.6591847930633e-14;2.91032885088497e-27;7.82486284480213e-21	7.56051012353749e-11;2.20595997542674e-23;4.57010292511294e-17	3	1;1;1	NM_001257144.1	missense	2075322	GLN,GLU	567/971	1699	0	29	2.6	0.756	G	DDX11	by-frequency,by-cluster,by-2hit-2allele,by-1000G	none	none	unknown	64	none	unknown	none	AA:G=3015/C=1391,EA:G=3876/C=4724	AFR:G=7051/C=3287,NFE:G=28609/C=37659,EAS:G=7214/C=1388,SAS:G=9762/C=6682,FIN:G=2731/C=3831,AMR:G=7788/C=3684,OTH:G=437/C=465	CHTF18:904,PCNA:827,DHX8:817,FEN1:793,BICD1:782,MNAT1:766,CELF4:762,DSCC1:754,WDHD1:723,SSU72:720	NP_001244073.1
ReQTL_cis_hisat	12:31104061_G>A	ENSG00000013573	DDX11	3	nerve;skinexp;skinnonexp	1.88956662563779e-07;1.97696425751209e-09;1.23041476768678e-08	8.58273510084172e-05;1.54926610388684e-06;1.14671232800781e-05	3	1;1;1	NM_001257144.1	3-prime-UTR	11545332	none	NA	NA	unknown	NA	-2.76	0.633	G	DDX11	by-frequency,by-cluster,by-hapmap,by-1000G	none	none	unknown	255	none	unknown	none	AA:A=123/G=2141,EA:A=1104/G=3244	AFR:A=84/G=1360,NFE:A=2155/G=5281,EAS:A=65/G=575,SAS:A=1781/G=4821,FIN:A=14/G=34,AMR:A=69/G=357,OTH:A=33/G=139	CHTF18:904,PCNA:827,DHX8:817,FEN1:793,BICD1:782,MNAT1:766,CELF4:762,DSCC1:754,WDHD1:723,SSU72:720	NA
ReQTL_cis_hisat	6:96617336_G>A	ENSG00000014123	UFL1	1	nerve	6.88e-05	0.0141189	1	1	NM_001170807.2	3-prime-UTR	11759769	none	NA	NA	unknown	NA	-0.139	0.129	G	FHL5	by-frequency,by-cluster,by-hapmap,by-1000G	none	none	http://www.ncbi.nlm.nih.gov/pubmed?term=23793025	1728	none	unknown	none	unknown	unknown	CREM:968,KIF17:967,XPO1:932	NA
ReQTL_cis_hisat	6:96610691_A>G	ENSG00000014123	UFL1	1	nerve	0.000125319	0.0229567	1	1	NM_001170807.2	synonymous	2273622	PRO	208/285	624	unknown	NA	-3.27	10.58	A	FHL5	by-frequency,by-cluster,by-2hit-2allele,by-1000G	none	none	unknown	68	none	unknown	none	AA:G=492/A=3914,EA:G=1673/A=6927	AFR:G=1130/A=9276,NFE:G=12667/A=54061,EAS:G=375/A=8279,SAS:G=2992/A=13518,FIN:G=741/A=5873,AMR:G=2002/A=9562,OTH:G=165/A=743	CREM:968,KIF17:967,XPO1:932	NP_001164278.1
ReQTL_cis_hisat	11:65297219_G>A	ENSG00000014138	POLA2	1	skinexp	4.22e-06	0.00141347	1	1	NM_002689.3	missense	487989	GLY,ARG	583/599	1747	0.474	125	-0.784	12.79	G	POLA2	by-frequency,by-cluster,by-2hit-2allele,by-1000G	none	none	unknown	100	none	hsa00230:PurineMetabolism;hsa00240:PyrimidineMetabolism;hsa01100:MetabolicPathways;hsa03030:DNAReplication	none	AA:A=769/G=3633,EA:A=1218/G=7376	AFR:A=1774/G=8608,NFE:A=8923/G=57553,EAS:A=718/G=7930,SAS:A=3483/G=12623,FIN:A=516/G=6086,AMR:A=1783/G=9787,OTH:A=124/G=782	PRIM1:999,POLA1:999,POLD2:998,MCM7:997,MCM5:997,POLE2:997,MCM3:997,MCM4:996,POLE:995,POLD1:991,MCM2:991	NP_002680.2
ReQTL_cis_hisat	11:65595804_G>A	ENSG00000014138	POLA2	1	skinnonexp	9.29e-05	0.0240568	2	1;1	NM_005714.1	5-prime-UTR	3814752	none	NA	NA	unknown	NA	-2.09	5.391	G	KCNK7	by-frequency,by-cluster,by-1000G	none	none	unknown	351	none	unknown	none	AA:A=630/G=3244,EA:A=1663/G=6253	AFR:A=276/G=812,NFE:A=1514/G=3532,EAS:A=128/G=556,SAS:A=178/G=654,FIN:A=25/G=79,AMR:A=72/G=286,OTH:A=20/G=62	NUDT6:782	NA
ReQTL_cis_hisat	11:64306406_C>T	ENSG00000014138	POLA2	1	skinexp	0.000231019	0.0390049	1	1	NM_001282450.1	5-prime-UTR	41294380	none	NA	NA	unknown	NA	-1.07	8.735	C	ESRRA	by-frequency,by-cluster,by-1000G	none	none	unknown	43	none	unknown	64304761-64306442	unknown	unknown	PPARGC1A:994,NRF1:945,PPARGC1B:940,CYCS:927,MED1:923,MEF2A:915,PPARA:914,ATP5F1B:913,MEF2C:912,ALAS1:910	NA
ReQTL_cis_hisat	11:65208274_C>T	ENSG00000014138	POLA2	1	skinexp	0.000284559	0.0458612	1	1	NM_001198868.1	intron	17886317	none	NA	NA	unknown	NA	-10.3	0.194	C	CAPN1	by-frequency,by-cluster,by-1000G	none	none	unknown	10	none	hsa04210:Apoptosis;hsa05010:Alzheimer'sDisease	none	AA:T=253/C=3955,EA:T=407/C=7991	AFR:T=190/C=2264,NFE:T=578/C=10388,EAS:T=0/C=854,SAS:T=267/C=7735,FIN:T=21/C=267,AMR:T=30/C=536,OTH:T=11/C=197	CAPNS1:975,CAPNS2:948,PTPN1:941,EZR:939,SPTAN1:936,TLN1:935,PXN:913,SRC:912,VCL:910,CSK:908,PIK3CA:908	NA
ReQTL_cis_hisat	8:143541404_T>C	ENSG00000014164	ZC3H3	1	nerve	7.21e-05	0.0146716	4	2;1;1	NM_015117.2	missense	2242093	ILE,MET	6/949	18	0.081	10	0.097	14.6	T	ZC3H3	by-frequency,by-cluster,by-1000G	none	none	unknown	29	none	unknown	143540965-143541747	AA:C=141/T=4265,EA:C=1378/T=7214	AFR:C=268/T=9398,NFE:C=10926/T=53544,EAS:C=3929/T=4579,SAS:C=2541/T=13849,FIN:C=1274/T=5272,AMR:C=977/T=10427,OTH:C=131/T=739	CPSF1:863,MIR939:863,MIR1234:863,FIP1L1:847,CSTF3:787,PCF11:786,CLP1:765,NUDT21:760,CSTF1:760,PAPOLA:737	NP_055932.2
ReQTL_cis_hisat	8:143538685_C>A	ENSG00000014164	ZC3H3	1	skinnonexp	0.000216285	0.0465536	9	4;2;3	NM_015117.2	missense	4873802	ALA,SER	228/949	682	0.068	99	0.477	3.323	C	ZC3H3	by-frequency,by-cluster,by-1000G	none	none	unknown	636	none	unknown	none	AA:A=281/C=4113,EA:A=1582/C=7010	AFR:A=620/C=8864,NFE:A=12513/C=50443,EAS:A=739/C=7687,SAS:A=3912/C=12416,FIN:A=1545/C=4759,AMR:A=2948/C=8360,OTH:A=175/C=679	CPSF1:863,MIR939:863,MIR1234:863,FIP1L1:847,CSTF3:787,PCF11:786,CLP1:765,NUDT21:760,CSTF1:760,PAPOLA:737	NP_055932.2
ReQTL_cis_hisat	8:143538013_T>C	ENSG00000014164	ZC3H3	2	nerve;skinnonexp	2.24606769809625e-06;0.000204855147164562	0.000759899449349468;0.0447323805373877	7	3;2;2	NM_015117.2	missense	4874147	SER,GLY	452/949	1354	0	56	4.33	0.005	C	ZC3H3	by-frequency,by-cluster,by-2hit-2allele,by-hapmap,by-1000G	none	none	unknown	11	none	unknown	none	AA:C=3041/T=1365,EA:C=6273/T=2327	AFR:C=7124/T=3154,NFE:C=47879/T=17485,EAS:C=7961/T=675,SAS:C=11545/T=3459,FIN:C=5170/T=1440,AMR:C=8146/T=3382,OTH:C=644/T=232	CPSF1:863,MIR939:863,MIR1234:863,FIP1L1:847,CSTF3:787,PCF11:786,CLP1:765,NUDT21:760,CSTF1:760,PAPOLA:737	NP_055932.2
ReQTL_cis_hisat	8:143538914_T>G	ENSG00000014164	ZC3H3	3	nerve;skinexp;skinnonexp	2.54666938663112e-09;4.39090269906241e-05;1.7015818209512e-05	1.80049959057765e-06;0.0102942929571092;0.00598876019460346	8	2;3;3	NM_015117.2	missense	3750207	GLU,ASP	151/949	453	0	45	-2.42	0.004	G	ZC3H3	by-frequency,by-cluster,by-2hit-2allele,by-1000G	none	none	unknown	407	none	unknown	none	AA:G=2318/T=2086,EA:G=2719/T=5873	AFR:G=5363/T=4327,NFE:G=21656/T=42432,EAS:G=1878/T=6634,SAS:G=6811/T=9673,FIN:G=2690/T=3876,AMR:G=4734/T=6754,OTH:G=335/T=543	CPSF1:863,MIR939:863,MIR1234:863,FIP1L1:847,CSTF3:787,PCF11:786,CLP1:765,NUDT21:760,CSTF1:760,PAPOLA:737	NP_055932.2
ReQTL_cis_hisat	8:143538172_T>C	ENSG00000014164	ZC3H3	3	nerve;skinexp;skinnonexp	6.38637433024677e-08;7.62364178203035e-05;9.0975873126697e-06	3.26493058055132e-05;0.0161283331534119;0.00356928547178882	9	3;3;3	NM_015117.2	missense	1318196	SER,GLY	399/949	1195	0	56	3.82	0.121	C	ZC3H3	by-frequency,by-cluster,by-2hit-2allele,by-hapmap,by-1000G	none	none	unknown	170	none	unknown	none	AA:C=2321/T=2085,EA:C=2724/T=5874	AFR:C=5583/T=4673,NFE:C=22062/T=43706,EAS:C=1883/T=6739,SAS:C=6819/T=9681,FIN:C=2697/T=3901,AMR:C=4751/T=6799,OTH:C=338/T=558	CPSF1:863,MIR939:863,MIR1234:863,FIP1L1:847,CSTF3:787,PCF11:786,CLP1:765,NUDT21:760,CSTF1:760,PAPOLA:737	NP_055932.2
ReQTL_cis_hisat	11:65183499_C>T	ENSG00000014216	CAPN1	1	skinexp	4.22e-05	0.00996924	4	1;2;1	NM_001198868.1	synonymous	17583	ILE	121/715	363	unknown	NA	-3.07	2.575	C	CAPN1	by-frequency,by-cluster,by-hapmap,by-1000G	none	none	unknown	26	none	hsa04210:Apoptosis;hsa05010:Alzheimer'sDisease	none	AA:T=387/C=3821,EA:T=2406/C=6032	AFR:T=842/C=8822,NFE:T=19904/C=46532,EAS:T=2419/C=6157,SAS:T=4526/C=11968,FIN:T=1924/C=4660,AMR:T=4922/C=6586,OTH:T=281/C=615	CAPNS1:975,CAPNS2:948,PTPN1:941,EZR:939,SPTAN1:936,TLN1:935,PXN:913,SRC:912,VCL:910,CSK:908,PIK3CA:908	NP_001185797.1
ReQTL_cis_hisat	17:50360694_G>T	ENSG00000015532	XYLT2	1	skinexp	3.25e-06	0.00112757	1	1	NM_022167.3	3-prime-UTR	2526537	none	NA	NA	unknown	NA	-1.83	2.859	G	XYLT2	by-frequency,by-cluster,by-2hit-2allele,by-1000G	none	none	unknown	726	none	hsa00532:GlycosaminoglycanBiosynthesis-ChondroitinSulfate;hsa00534:GlycosaminoglycanBiosynthesis-HeparanSulfate;hsa01100:MetabolicPathways	none	unknown	unknown	B4GALT7:958,DCN:919,NCAN:917,HSPG2:913,BGN:910,SDC2:909,GPC1:908,GPC2:906,GPC6:906,GPC4:906	NA
ReQTL_cis_hisat	17:50356597_T>C	ENSG00000015532	XYLT2	1	skinexp	2.81e-05	0.00710179	2	1;1	NM_022167.3	synonymous	4794136	TYR	523/866	1569	unknown	NA	1.3	6.61	C	XYLT2	by-frequency,by-cluster,by-2hit-2allele,by-1000G	none	none	unknown	87	none	hsa00532:GlycosaminoglycanBiosynthesis-ChondroitinSulfate;hsa00534:GlycosaminoglycanBiosynthesis-HeparanSulfate;hsa01100:MetabolicPathways	none	AA:C=2208/T=2198,EA:C=4095/T=4505	AFR:C=5139/T=5257,NFE:C=31582/T=35100,EAS:C=968/T=7666,SAS:C=5132/T=11378,FIN:C=2677/T=3933,AMR:C=7062/T=4500,OTH:C=365/T=541	B4GALT7:958,DCN:919,NCAN:917,HSPG2:913,BGN:910,SDC2:909,GPC1:908,GPC2:906,GPC6:906,GPC4:906	NP_071450.2
ReQTL_cis_hisat	17:50468235_G>A	ENSG00000015532	XYLT2	1	skinexp	2.9e-05	0.00727903	3	2;1	NM_001267.2	synonymous	34864120	ASP	193/360	579	unknown	NA	-8.88	5.731	G	CHAD,ACSF2	by-frequency,by-cluster,by-1000G	none	none	unknown	196	none	hsa04510:FocalAdhesion;hsa04512:ECM-receptorInteraction	50468210-50469539	AA:A=606/G=3800,EA:A=2611/G=5989	AFR:A=1324/G=9040,NFE:A=20094/G=46504,EAS:A=1042/G=7586,SAS:A=4146/G=12170,FIN:A=1720/G=4894,AMR:A=2689/G=8865,OTH:A=253/G=649	ITGA10:823,ITGA3:815,ITGA8:813,ITGA9:812,ITGA5:812,ITGA11:812,ITGA2:811,ITGA2B:811,ITGA6:808,ITGB1:806	NP_001258.2
ReQTL_cis_hisat	17:50381564_C>T	ENSG00000015532	XYLT2	1	skinexp	3.56e-05	0.00865392	2	1;1	NM_018509.3	3-prime-UTR	17741	none	NA	NA	unknown	NA	1.86	15.83	C	LRRC59	by-frequency,by-cluster,by-2hit-2allele,by-1000G	none	none	unknown	802	none	unknown	none	unknown	unknown	none	NA
ReQTL_cis_hisat	17:50353671_G>A	ENSG00000015532	XYLT2	2	skinexp;skinnonexp	1.45326532449811e-09;1.85340178757776e-05	1.17353018097845e-06;0.00643509008388116	2	1;1	NM_022167.3	synonymous	739990	GLU	59/866	177	unknown	NA	2.12	6.669	G	XYLT2	by-frequency,by-cluster,by-1000G,by-other-pop	none	none	unknown	42	none	hsa00532:GlycosaminoglycanBiosynthesis-ChondroitinSulfate;hsa00534:GlycosaminoglycanBiosynthesis-HeparanSulfate;hsa01100:MetabolicPathways	none	AA:A=317/G=4071,EA:A=1855/G=6721	AFR:A=340/G=2690,NFE:A=4774/G=9836,EAS:A=227/G=1125,SAS:A=1139/G=7249,FIN:A=276/G=316,AMR:A=794/G=1046,OTH:A=55/G=201	B4GALT7:958,DCN:919,NCAN:917,HSPG2:913,BGN:910,SDC2:909,GPC1:908,GPC2:906,GPC6:906,GPC4:906	NP_071450.2
ReQTL_cis_hisat	17:50354963_G>C	ENSG00000015532	XYLT2	2	skinexp;skinnonexp	3.97950950441849e-10;5.13108581136188e-05	3.6184318653289e-07;0.0148886265784889	3	1;1;1	NM_022167.3	missense	12451299	ARG,THR	305/866	914	0.001	71	3.57	2.759	G	XYLT2	by-frequency,by-cluster,by-2hit-2allele,by-hapmap,by-1000G	none	none	unknown	94	none	hsa00532:GlycosaminoglycanBiosynthesis-ChondroitinSulfate;hsa00534:GlycosaminoglycanBiosynthesis-HeparanSulfate;hsa01100:MetabolicPathways	none	AA:C=328/G=4078,EA:C=1917/G=6683	AFR:T=0/C=772/G=9482,NFE:T=0/C=15252/G=49182,EAS:T=6/C=674/G=7894,SAS:T=0/C=1353/G=8963,FIN:T=0/C=2000/G=4614,AMR:T=0/C=3208/G=8294,OTH:T=0/C=156/G=652	B4GALT7:958,DCN:919,NCAN:917,HSPG2:913,BGN:910,SDC2:909,GPC1:908,GPC2:906,GPC6:906,GPC4:906	NP_071450.2
ReQTL_cis_hisat	17:50353836_C>T	ENSG00000015532	XYLT2	2	skinexp;skinnonexp	5.94097939075105e-09;2.35563701554958e-05	4.23167720634051e-06;0.00782886176297663	4	2;1;1	NM_022167.3	synonymous	739989	PRO	114/866	342	unknown	NA	3.4	4.732	C	XYLT2	by-frequency,by-cluster,by-1000G	none	none	unknown	207	none	hsa00532:GlycosaminoglycanBiosynthesis-ChondroitinSulfate;hsa00534:GlycosaminoglycanBiosynthesis-HeparanSulfate;hsa01100:MetabolicPathways	none	AA:T=259/C=3883,EA:T=1678/C=6588	AFR:T=462/C=2618,NFE:T=10272/C=18890,EAS:T=429/C=2157,SAS:T=1671/C=8961,FIN:T=1098/C=1330,AMR:T=2023/C=2593,OTH:T=105/C=293	B4GALT7:958,DCN:919,NCAN:917,HSPG2:913,BGN:910,SDC2:909,GPC1:908,GPC2:906,GPC6:906,GPC4:906	NP_071450.2
ReQTL_cis_hisat	17:50381914_G>A	ENSG00000015532	XYLT2	2	skinexp;skinnonexp	6.22030287872088e-11;5.87309606419356e-05	6.55961967351782e-08;0.0166201504422545	3	1;1;1	NM_018509.3	3-prime-UTR	3744526	none	NA	NA	unknown	NA	0.513	5.603	G	LRRC59	by-frequency,by-cluster,by-2hit-2allele,by-hapmap,by-1000G	none	none	unknown	1152	none	unknown	none	unknown	unknown	none	NA
ReQTL_cis_hisat	17:50381563_C>T	ENSG00000015532	XYLT2	2	skinexp;skinnonexp	8.43989592399567e-11;3.87993606542905e-05	8.6705191241208e-08;0.011875889774405	2	1;1	NM_018509.3	3-prime-UTR	9341	none	NA	NA	unknown	NA	-0.063	15.87	C	LRRC59	by-frequency,by-cluster,by-2hit-2allele,by-1000G	none	none	unknown	801	none	unknown	none	unknown	unknown	none	NA
ReQTL_cis_hisat	7:44404523_G>A	ENSG00000015676	NUDCD3	2	skinexp;skinnonexp	0.000140176096940128;6.926697580292e-08	0.0263704820576727;5.35504030092745e-05	2	1;1	NM_015332.3	missense	11550029	ARG,CYS	235/362	703	0.041	180	5.39	17.86	G	NUDCD3	by-frequency,by-cluster,by-1000G	none	none	unknown	61	none	unknown	none	AA:A=198/G=4208,EA:A=1602/G=6998	AFR:A=387/G=10015,NFE:A=12406/G=54310,EAS:A=20/G=8630,SAS:A=2311/G=14199,FIN:A=1255/G=5357,AMR:A=707/G=10869,OTH:A=121/G=787	DYNC1H1:817,DYNC1I1:790,PTGES3:761	NP_056147.2
ReQTL_cis_hisat	7:44385384_T>C	ENSG00000015676	NUDCD3	2	skinexp;skinnonexp	0.000235568713152474;1.1725475649148e-07	0.0396419806326346;8.52004136548717e-05	2	1;1	NM_015332.3	3-prime-UTR	17711306	none	NA	NA	unknown	NA	-7.3	6.601	T	NUDCD3	by-frequency,by-cluster,by-1000G	none	none	unknown	738	none	unknown	none	unknown	unknown	DYNC1H1:817,DYNC1I1:790,PTGES3:761	NA
ReQTL_cis_hisat	3:53813381_A>G	ENSG00000016391	CHDH	1	nerve	1.14e-07	5.48e-05	2	2	XM_006713250.4	3-prime-UTR	14165	none	NA	NA	unknown	NA	-1.37	3.841	G	CHDH	by-frequency,by-cluster,by-2hit-2allele,by-hapmap,by-1000G	none	none	http://www.ncbi.nlm.nih.gov/pubmed?term=23396134	2269	none	hsa00260:Glycine,SerineAndThreonineMetabolism	none	unknown	unknown	ALDH7A1:981,PEMT:896,PLA2G6:834,PLD2:814,PLD3:811,PISD:809,PLD1:808,PLD4:805,ALDH9A1:804,PLA2G2F:803,PLA2G5:803,PLA2G2E:803,PLA2G2A:803,PLB1:803,PLA2G4B:803,PLA2G10:803,PLA2G3:803,PLA2G1B:803	NA
ReQTL_cis_hisat	3:53872486_G>A	ENSG00000016391	CHDH	1	nerve	2.39e-06	0.000803163	4	4	NM_022899.4	synonymous	4687757	ILE	400/625	1200	unknown	NA	-4.73	3.572	A	ACTR8	by-frequency,by-cluster,by-1000G	none	none	unknown	39	none	unknown	none	AA:A=2956/G=1450,EA:A=3769/G=4831	AFR:A=7044/G=3362,NFE:A=29282/G=37414,EAS:A=8188/G=464,SAS:A=11028/G=5450,FIN:A=2785/G=3829,AMR:A=8422/G=3156,OTH:A=471/G=437	INO80:993,ACTR5:992,RUVBL2:980,ACTL6A:979,RUVBL1:979,EP400:976,ACTB:963,YY1:951,NFRKB:946,INO80C:942	NP_075050.3
ReQTL_cis_hisat	3:53871281_T>C	ENSG00000016391	CHDH	1	nerve	1.43e-05	0.00375927	4	4	NM_022899.4	synonymous	1046677	GLY	506/625	1518	unknown	NA	-2.54	9.636	C	ACTR8	by-frequency,by-cluster,by-2hit-2allele,by-1000G	none	none	unknown	50	none	unknown	none	AA:C=2977/T=1429,EA:C=3771/T=4829	AFR:C=7114/T=3290,NFE:C=29297/T=37433,EAS:C=8188/T=464,SAS:C=11038/T=5470,FIN:C=2786/T=3826,AMR:C=8425/T=3147,OTH:C=471/T=437	INO80:993,ACTR5:992,RUVBL2:980,ACTL6A:979,RUVBL1:979,EP400:976,ACTB:963,YY1:951,NFRKB:946,INO80C:942	NP_075050.3
ReQTL_cis_hisat	3:53867584_A>G	ENSG00000016391	CHDH	1	nerve	0.000113737	0.0212732	3	3	NM_022899.4	3-prime-UTR	2241806	none	NA	NA	unknown	NA	-7.47	0.774	G	ACTR8	by-frequency,by-cluster,by-2hit-2allele,by-hapmap,by-1000G	none	none	unknown	1088	none	unknown	none	unknown	unknown	INO80:993,ACTR5:992,RUVBL2:980,ACTL6A:979,RUVBL1:979,EP400:976,ACTB:963,YY1:951,NFRKB:946,INO80C:942	NA
ReQTL_cis_hisat	1:160142951_T>C	ENSG00000018625	ATP1A2	1	skinnonexp	2.53e-05	0.00830629	1	1	NM_000702.3	3-prime-UTR	1046995	none	NA	NA	unknown	NA	1.29	6.543	T	ATP1A2	by-frequency,by-cluster,by-1000G,by-other-pop	none	none	293179:T:C	1658	none	hsa04260:CardiacMuscleContraction;hsa04960:Aldosterone-regulatedSodiumReabsorption;hsa04964:ProximalTubuleBicarbonateReclamation	none	unknown	unknown	ATP1B1:989,ATP1B2:968,FXYD2:961,ATP1B3:959,FXYD7:922,FXYD1:919,FXYD6:916,ATP1B4:911,FXYD3:910,FXYD4:907	NA
ReQTL_cis_hisat	11:94461137_G>T	ENSG00000020922	MRE11	1	nerve	4.75e-09	3.16e-06	2	2	NM_001330347.1	intron	529126	none	NA	NA	unknown	NA	0.295	4.53	T	MRE11	by-frequency,by-cluster,by-2hit-2allele,by-hapmap,by-1000G,by-other-pop	none	none	unknown	99	none	hsa03440:HomologousRecombination;hsa03450:Non-homologousEnd-joining	none	unknown	unknown	RAD50:999,NBN:998,ATM:998,XRCC6:997,ATR:997,XRCC5:996,RAD51:996,WRN:995,FEN1:995,EXO1:995	NA
ReQTL_cis_hisat	11:94621313_C>T	ENSG00000020922	MRE11	1	nerve	0.000208525	0.0344607	1	1	NM_152431.2	3-prime-UTR	508485	none	NA	NA	unknown	NA	0.489	6.04	T	PIWIL4,LOC105369438	by-frequency,by-cluster,by-2hit-2allele,by-1000G	none	none	unknown	438	none	hsa04320:Dorso-ventralAxisFormation	none	unknown	unknown	TDRD9:988,TDRD1:978,MOV10L1:975,TDRKH:971,HENMT1:971,MAEL:961,PIWIL2:956,DDX4:946,DICER1:946,TDRD12:943	NA
ReQTL_cis_hisat	11:94415646_C>T	ENSG00000020922	MRE11	2	nerve;skinexp	3.61307688873368e-07;7.89462052044559e-09	0.000151735361975102;5.44548706673789e-06	5	2;2;1	none	downstream-gene	516037	none	NA	NA	unknown	NA	-0.765	3.928	T	none	by-frequency,by-cluster,by-2hit-2allele,by-1000G,by-other-pop	none	none	unknown	4536	none	unknown	none	unknown	unknown	none	NA
ReQTL_cis_hisat	11:94417624_T>C	ENSG00000020922	MRE11	2	nerve;skinexp	1.01940828748752e-05;1.64527344272227e-08	0.00281888105778659;1.0477921403084e-05	5	2;2;1	NM_001330347.1	3-prime-UTR	2155209	none	NA	NA	unknown	NA	-2.84	3.829	T	MRE11	by-frequency,by-cluster,by-2hit-2allele,by-1000G,by-other-pop	none	none	306450:T:C	2558	none	hsa03440:HomologousRecombination;hsa03450:Non-homologousEnd-joining	none	unknown	unknown	RAD50:999,NBN:998,ATM:998,XRCC6:997,ATR:997,XRCC5:996,RAD51:996,WRN:995,FEN1:995,EXO1:995	NA
ReQTL_cis_hisat	11:94498681_G>A	ENSG00000020922	MRE11	3	nerve;skinexp;skinnonexp	1.39381916262762e-05;2.69166438295424e-06;0.000221213159190208	0.00367593320820472;0.000956980229754907;0.0473760674146368	5	2;2;1	NM_017704.2	3-prime-UTR	1046654	none	NA	NA	unknown	NA	2.06	17.8	G	MRE11,ANKRD49	by-frequency,by-cluster,by-1000G	none	none	unknown	611	none	unknown	none	unknown	unknown	none	NA
ReQTL_cis_hisat	11:94416183_C>T	ENSG00000020922	MRE11	3	nerve;skinexp;skinnonexp	2.49697216425748e-14;1.26123738632971e-12;1.47565270588836e-08	4.20924078985507e-11;1.77939355394866e-09;1.34549762053695e-05	6	2;2;2	none	downstream-gene	2508678	none	NA	NA	unknown	NA	3.36	5.781	T	none	by-frequency,by-cluster,by-2hit-2allele,by-1000G,by-other-pop	none	none	unknown	3999	none	unknown	none	unknown	unknown	none	NA
ReQTL_cis_hisat	11:94498091_C>G	ENSG00000020922	MRE11	3	nerve;skinexp;skinnonexp	2.75219502079553e-15;1.21479168856621e-18;6.1149762755475e-11	5.36041687647776e-12;3.78076468770326e-15;9.19420250908067e-08	6	2;2;2	NM_017704.2	synonymous	2509943	LEU	93/240	279	unknown	NA	-12.1	4.515	G	MRE11,ANKRD49	by-frequency,by-cluster,by-2hit-2allele,by-1000G,by-other-pop	none	none	403103:C:G	21	none	unknown	none	AA:G=2758/C=1644,EA:G=4908/C=3688	AFR:G=6521/C=3809,NFE:G=37799/C=28623,EAS:G=4437/C=4169,SAS:G=7155/C=9073,FIN:G=3570/C=3032,AMR:G=5297/C=6201,OTH:G=471/C=433	none	NP_060174.2
ReQTL_cis_hisat	20:56518845_A>G	ENSG00000022277	RTF2	1	skinnonexp	2.79e-05	0.00902093	3	1;2	NM_001283035.1	3-prime-UTR	6999	none	NA	NA	unknown	NA	-1.37	2.253	A	RTF2,GCNT7	by-frequency,by-cluster,by-2hit-2allele,by-hapmap,by-1000G	none	none	unknown	759	none	unknown	none	unknown	unknown	ABL1:777,LARS:774,TRMT1:774	NA
ReQTL_cis_hisat	14:102504699_G>A	ENSG00000022976	ZNF839	1	skinnonexp	9.97e-06	0.00385832	1	1	NM_001348651.1	3-prime-UTR	3742443	none	NA	NA	unknown	NA	1.86	7.641	G	ANKRD9	by-frequency,by-cluster,by-2hit-2allele,by-hapmap,by-1000G	none	none	unknown	3244	none	unknown	none	unknown	unknown	none	NA
ReQTL_cis_hisat	11:102337659_G>C	ENSG00000023445	BIRC3	1	skinexp	4.45e-06	0.00147888	1	1	NM_001165.4	3-prime-UTR	3460	none	NA	NA	unknown	NA	1.61	4.572	G	BIRC3	by-frequency,by-cluster,by-2hit-2allele,by-1000G,by-other-pop	none	none	unknown	751	none	hsa04120:UbiquitinMediatedProteolysis;hsa04210:Apoptosis;hsa04510:FocalAdhesion;hsa04621:NOD-likeReceptorSignalingPathway;hsa05200:PathwaysInCancer;hsa05222:SmallCellLungCancer	none	unknown	unknown	TRAF1:998,MAP3K7:997,TLR4:997,TRAF2:997,CASP3:995,CASP7:995,UBE2D2:992,NFKB1:990,TRAF3:987,CD40:987	NA
ReQTL_cis_hisat	13:42321963_T>C	ENSG00000023516	AKAP11	1	skinnonexp	3.41e-07	0.000216156	1	1	NM_016248.3	3-prime-UTR	1065235	none	NA	NA	unknown	NA	2.49	7.498	T	AKAP11	by-frequency,by-cluster,by-2hit-2allele,by-1000G,by-other-pop	none	none	unknown	2876	none	unknown	none	unknown	unknown	PRKACB:782,IRX4:756,IRX3:731,IRX2:727	NA
ReQTL_cis_hisat	13:42321592_T>G	ENSG00000023516	AKAP11	1	skinnonexp	3.86e-07	0.000240888	1	1	NM_016248.3	3-prime-UTR	9533065	none	NA	NA	unknown	NA	-11	4.878	T	AKAP11	by-frequency,by-cluster,by-1000G	none	none	unknown	2505	none	unknown	none	unknown	unknown	PRKACB:782,IRX4:756,IRX3:731,IRX2:727	NA
ReQTL_cis_hisat	13:42319850_C>T	ENSG00000023516	AKAP11	1	skinnonexp	1.57e-05	0.00561076	1	1	NM_016248.3	3-prime-UTR	9533063	none	NA	NA	unknown	NA	-0.298	0	C	AKAP11	by-frequency,by-cluster,by-1000G	none	none	unknown	763	none	unknown	none	unknown	unknown	PRKACB:782,IRX4:756,IRX3:731,IRX2:727	NA
ReQTL_cis_hisat	13:42321030_C>T	ENSG00000023516	AKAP11	1	nerve	2.81e-05	0.00667401	1	1	NM_016248.3	3-prime-UTR	1014659	none	NA	NA	unknown	NA	1.53	1.185	T	AKAP11	by-frequency,by-cluster,by-2hit-2allele,by-hapmap,by-1000G,by-other-pop	none	none	unknown	1943	none	unknown	none	unknown	unknown	PRKACB:782,IRX4:756,IRX3:731,IRX2:727	NA
ReQTL_cis_hisat	13:42320259_G>A	ENSG00000023516	AKAP11	1	nerve	4.1e-05	0.00914951	1	1	NM_016248.3	3-prime-UTR	1562707	none	NA	NA	unknown	NA	-0.15	5.166	A	AKAP11	by-frequency,by-cluster,by-2hit-2allele,by-hapmap,by-1000G	none	none	unknown	1172	none	unknown	none	unknown	unknown	PRKACB:782,IRX4:756,IRX3:731,IRX2:727	NA
ReQTL_cis_hisat	13:42308484_C>T	ENSG00000023516	AKAP11	1	skinnonexp	5.43e-05	0.0155876	1	1	NM_016248.3	synonymous	17521586	THR	1716/1902	5148	unknown	NA	-0.949	0.012	C	AKAP11	by-frequency,by-cluster,by-1000G	none	none	unknown	31	none	unknown	none	AA:T=282/C=4124,EA:T=1322/C=7278	AFR:T=638/C=9754,NFE:T=9883/C=56797,EAS:T=918/C=7728,SAS:T=2891/C=13611,FIN:T=741/C=5869,AMR:T=1379/C=10173,OTH:T=135/C=769	PRKACB:782,IRX4:756,IRX3:731,IRX2:727	NP_057332.1
ReQTL_cis_hisat	13:42319717_T>C	ENSG00000023516	AKAP11	1	nerve	9.12e-05	0.017768	1	1	NM_016248.3	3-prime-UTR	1966817	none	NA	NA	unknown	NA	-0.458	8.132	T	AKAP11	by-frequency,by-cluster,by-1000G	none	none	unknown	630	none	unknown	none	unknown	unknown	PRKACB:782,IRX4:756,IRX3:731,IRX2:727	NA
ReQTL_cis_hisat	13:42320232_A>G	ENSG00000023516	AKAP11	1	nerve	0.000211243	0.0347953	1	1	NM_016248.3	3-prime-UTR	4942107	none	NA	NA	unknown	NA	1.16	12.01	A	AKAP11	by-frequency,by-cluster,by-2hit-2allele,by-hapmap,by-1000G	none	none	unknown	1145	none	unknown	none	unknown	unknown	PRKACB:782,IRX4:756,IRX3:731,IRX2:727	NA
ReQTL_cis_hisat	6:35292726_C>T	ENSG00000023892	DEF6	1	nerve	2.54e-06	0.000847605	1	1	NM_001292032.1	synonymous	1557567	HIS	368/516	1104	unknown	NA	-0.14	8.764	C	ZNF76	by-frequency,by-cluster,by-2hit-2allele,by-hapmap,by-1000G	none	none	unknown	62	none	unknown	none	AA:T=1548/C=2858,EA:T=6951/C=1649	AFR:T=3479/C=6873,NFE:T=53859/C=12673,EAS:T=5735/C=2897,SAS:T=13509/C=2995,FIN:T=5581/C=1001,AMR:T=9334/C=2222,OTH:T=700/C=204	TCP11:912,DSE:782	NP_001278961.1
ReQTL_cis_hisat	6:35295900_T>A	ENSG00000023892	DEF6	1	nerve	2.55e-06	0.000850658	1	1	NM_001292032.1	3-prime-UTR	8205	none	NA	NA	unknown	NA	-0.978	1.563	T	ZNF76	by-frequency,by-cluster,by-2hit-2allele,by-hapmap,by-1000G	none	none	unknown	757	none	unknown	none	unknown	unknown	TCP11:912,DSE:782	NA
ReQTL_cis_hisat	6:35292753_C>T	ENSG00000023892	DEF6	1	nerve	4.76e-06	0.00146632	1	1	NM_001292032.1	synonymous	1557568	SER	377/516	1131	unknown	NA	-6.15	9.051	C	ZNF76	by-frequency,by-cluster,by-2hit-2allele,by-hapmap,by-1000G	none	none	unknown	35	none	unknown	none	AA:T=1547/C=2859,EA:T=6952/C=1648	AFR:T=3475/C=6869,NFE:T=53804/C=12684,EAS:T=5706/C=2894,SAS:T=13506/C=2994,FIN:T=5582/C=1010,AMR:T=9323/C=2217,OTH:T=700/C=204	TCP11:912,DSE:782	NP_001278961.1
ReQTL_cis_hisat	6:35291869_G>C	ENSG00000023892	DEF6	1	nerve	6.87e-06	0.00201337	1	1	NM_001292032.1	intron	9366883	none	NA	NA	unknown	NA	3.84	7.825	G	ZNF76	by-frequency,by-cluster,by-2hit-2allele,by-hapmap,by-1000G	none	none	unknown	130	none	unknown	none	unknown	unknown	TCP11:912,DSE:782	NA
ReQTL_cis_hisat	6:35221859_A>T	ENSG00000023892	DEF6	1	nerve	2.73e-05	0.00651133	1	1	NM_001303136.1	intron	9394283	none	NA	NA	unknown	NA	-0.465	12.15	A	SCUBE3	by-frequency,by-cluster,by-2hit-2allele,by-hapmap,by-1000G	none	none	unknown	3659	none	unknown	none	unknown	unknown	none	NA
ReQTL_cis_hisat	1:150556409_G>A	ENSG00000023902	PLEKHO1	1	skinexp	1.83e-05	0.00494762	1	1	NM_001288607.1	intron	12119250	none	NA	NA	unknown	NA	-5.35	2.777	G	ADAMTSL4	by-frequency,by-cluster,by-1000G	none	none	unknown	41	none	unknown	none	AA:A=37/G=4367,EA:A=442/G=8140	AFR:A=75/G=9097,NFE:A=3552/G=56818,EAS:A=0/G=7816,SAS:A=312/G=15786,FIN:A=383/G=5597,AMR:A=296/G=10288,OTH:A=42/G=788	ADAMTS17:926,ADAMTS13:922,ADAMTSL2:922,ADAMTSL3:918,ADAMTSL1:916,ADAMTSL5:915,ADAMTS7:911,ADAMTS14:910,ADAMTS18:909,ADAMTS12:909	NA
ReQTL_cis_hisat	1:94010832_C>G	ENSG00000023909	GCLM	1	skinnonexp	1.43e-05	0.00519809	1	1	NM_000350.2	synonymous	1801574	LEU	1894/2274	5682	unknown	NA	-1.09	7.625	G	ABCA4	by-frequency,by-cluster,by-1000G,by-other-pop	none	none	99396:C:G	33	none	hsa02010:ABCTransporters	none	AA:G=1077/C=3329,EA:G=2165/C=6435	AFR:G=2598/C=7796,NFE:G=16748/C=49842,EAS:G=1128/C=7490,SAS:G=2503/C=13993,FIN:G=1405/C=5139,AMR:G=2025/C=9495,OTH:G=187/C=713	MFF:823,RDH8:800,ELOVL4:787,IMPG1:730,MEFV:703,ABCG2:702	NP_000341.2
ReQTL_cis_hisat	1:93885772_C>T	ENSG00000023909	GCLM	1	nerve	5.99e-05	0.0125797	1	1	NM_001308253.1	3-prime-UTR	3170633	none	NA	NA	unknown	NA	2.23	9.113	C	GCLM	by-frequency,by-cluster,by-2hit-2allele,by-hapmap,by-1000G	none	none	unknown	3388	none	hsa00480:GlutathioneMetabolism;hsa01100:MetabolicPathways	none	unknown	unknown	GCLC:999,GSS:973,ANPEP:920,GGT1:915,BCAT1:908,CNDP2:907,BCAT2:906,AGXT2:905,LAP3:904,GGT5:903	NA
ReQTL_cis_hisat	6:122444760_T>C	ENSG00000025156	HSF2	1	nerve	2.04e-06	0.000699558	4	2;1;1	NM_020755.3	3-prime-UTR	487098	none	NA	NA	unknown	NA	-5.62	7.912	T	SERINC1	by-frequency,by-cluster,by-2hit-2allele,by-hapmap,by-1000G	none	none	unknown	420	none	unknown	none	unknown	unknown	none	NA
ReQTL_cis_hisat	6:122444803_A>G	ENSG00000025156	HSF2	1	nerve	2.76e-06	0.000910556	4	2;1;1	NM_020755.3	3-prime-UTR	12524	none	NA	NA	unknown	NA	0.186	7.343	A	SERINC1	by-frequency,by-cluster,by-2hit-2allele,by-hapmap,by-1000G	none	none	unknown	377	none	unknown	none	unknown	unknown	none	NA
ReQTL_cis_hisat	22:50523425_T>C	ENSG00000025708	TYMP	1	nerve	1.15e-07	5.54e-05	4	4	NM_001185011.1	3-prime-UTR	2782	none	NA	NA	unknown	NA	0.18	0.052	C	NCAPH2	by-frequency,by-cluster,by-2hit-2allele,by-1000G	none	none	unknown	191	none	unknown	none	AA:C=2772/T=1392,EA:C=5121/T=3027	AFR:C=1242/T=652,NFE:C=3166/T=1842,EAS:C=325/T=165,SAS:C=3533/T=1529,FIN:C=46/T=22,AMR:C=217/T=117,OTH:C=96/T=50	NCAPD3:999,NCAPG2:998,SMC4:995,SMC2:982,RB1:932,PLK1:931,MCPH1:905,CCNB1:905,HIST2H3A:903,HIST3H3:903	NA
ReQTL_cis_hisat	22:50525724_T>C	ENSG00000025708	TYMP	1	nerve	4.09e-07	0.00016962	2	2	NM_001169109.1	intron	131805	none	NA	NA	unknown	NA	-2.83	5.25	C	SCO2	by-frequency,by-cluster,by-2hit-2allele,by-1000G	none	none	http://www.ncbi.nlm.nih.gov/pubmed?term=27863252	195	none	unknown	50525180-50526802	AA:C=3691/T=375,EA:C=6490/T=1568	AFR:C=4195/T=483,NFE:C=32966/T=8686,EAS:C=5417/T=253,SAS:C=12014/T=1502,FIN:C=2204/T=390,AMR:C=6232/T=730,OTH:C=448/T=98	TP53:958,CYCS:956,COX17:934,COX15:920,COX10:891,COX11:853,SURF1:851,TIMM44:796,VDAC3:789,SCP2:776	NA
ReQTL_cis_hisat	22:50523779_T>G	ENSG00000025708	TYMP	1	nerve	4.75e-07	0.000194024	4	4	NM_001169109.1	synonymous	12148	ALA	211/267	633	unknown	NA	-9.93	0.09	G	SCO2,NCAPH2	by-frequency,by-cluster,by-2hit-2allele,by-1000G	none	none	139086:T:G	545	none	unknown	none	AA:G=2955/T=1451,EA:G=5305/T=3295	AFR:G=6871/T=3533,NFE:G=40950/T=25758,EAS:G=6018/T=2608,SAS:G=11299/T=5213,FIN:G=4329/T=2285,AMR:G=7376/T=4192,OTH:G=613/T=293	TP53:958,CYCS:956,COX17:934,COX15:920,COX10:891,COX11:853,SURF1:851,TIMM44:796,VDAC3:789,SCP2:776	NP_001162580.1
ReQTL_cis_hisat	22:50525536_C>G	ENSG00000025708	TYMP	1	nerve	6.71e-06	0.00197489	4	4	NM_001169109.1	intron	131806	none	NA	NA	unknown	NA	1.54	7.123	C	SCO2	by-frequency,by-cluster,by-2hit-2allele,by-1000G	none	none	342130:C:G	65	none	unknown	50525180-50526802	unknown	unknown	TP53:958,CYCS:956,COX17:934,COX15:920,COX10:891,COX11:853,SURF1:851,TIMM44:796,VDAC3:789,SCP2:776	NA
ReQTL_cis_hisat	22:50528485_T>C	ENSG00000025708	TYMP	1	nerve	4.34e-05	0.00959312	3	3	NM_001113755.2	intron	470119	none	NA	NA	unknown	NA	-0.893	7.396	C	TYMP	by-frequency,by-cluster,by-2hit-2allele,by-1000G	none	none	http://www.ncbi.nlm.nih.gov/pubmed?term=20139978	25	none	hsa00240:PyrimidineMetabolism;hsa00983:DrugMetabolism-OtherEnzymes;hsa01100:MetabolicPathways;hsa05219:BladderCancer	none	AA:C=1589/T=2813,EA:C=5282/T=3318	AFR:G=0/C=3354/T=5812,NFE:G=1/C=38439/T=23402,EAS:G=0/C=5703/T=2469,SAS:G=1/C=10491/T=4888,FIN:G=0/C=4021/T=2025,AMR:G=0/C=6537/T=3757,OTH:G=0/C=546/T=282	DPYD:993,CDA:988,UPP1:988,UMPS:975,UPRT:974,TK1:973,NT5M:969,UPP2:966,NT5C:946,CYP2A6:907	NA
ReQTL_cis_hisat	22:49963977_G>A	ENSG00000025708	TYMP	1	skinnonexp	4.51e-05	0.0134312	1	1	NM_001001852.3	3-prime-UTR	117325373	none	NA	NA	unknown	NA	0.553	1.655	G	PIM3	by-frequency,by-cluster,by-1000G	none	none	http://www.ncbi.nlm.nih.gov/pubmed?term=27846195	1038	none	unknown	none	unknown	unknown	ACACB:875,ACACA:875,PHLPP1:845,PHLPP2:845,LRGUK:783	NA
ReQTL_cis_hisat	22:50526433_G>A	ENSG00000025708	TYMP	1	nerve	0.000139145	0.024935	3	3	NM_001113755.2	synonymous	131804	ALA	324/483	972	unknown	NA	-2.78	4.048	G	TYMP,SCO2	by-frequency,by-cluster,by-2hit-2allele,by-1000G	none	none	130694:G:A|http://www.ncbi.nlm.nih.gov/pubmed?term=29403010	44	none	hsa00240:PyrimidineMetabolism;hsa00983:DrugMetabolism-OtherEnzymes;hsa01100:MetabolicPathways;hsa05219:BladderCancer	50525180-50526802	AA:A=1031/G=957,EA:A=3366/G=1620	AFR:A=302/G=314,NFE:A=4993/G=2457,EAS:A=755/G=213,SAS:A=4294/G=2172,FIN:A=210/G=74,AMR:A=716/G=260,OTH:A=85/G=49	DPYD:993,CDA:988,UPP1:988,UMPS:975,UPRT:974,TK1:973,NT5M:969,UPP2:966,NT5C:946,CYP2A6:907	NP_001107227.1
ReQTL_cis_hisat	22:50524928_G>C	ENSG00000025708	TYMP	1	skinnonexp	0.000132143	0.0318591	1	1	NM_001169109.1	intron	131808	none	NA	NA	unknown	NA	-1	4.089	G	SCO2	by-frequency,by-cluster,by-2hit-2allele,by-1000G	none	none	http://www.ncbi.nlm.nih.gov/pubmed?term=30595370	502	none	unknown	none	unknown	unknown	TP53:958,CYCS:956,COX17:934,COX15:920,COX10:891,COX11:853,SURF1:851,TIMM44:796,VDAC3:789,SCP2:776	NA
ReQTL_cis_hisat	22:50210148_C>T	ENSG00000025708	TYMP	1	skinexp	0.000262944	0.0431977	1	1	NM_031454.1	intron	2294401	none	NA	NA	unknown	NA	-4.7	0.617	T	SELENOO	by-frequency,by-cluster,by-1000G	none	none	unknown	31	none	unknown	none	AA:T=381/C=3911,EA:T=1422/C=7036	AFR:T=776/C=8586,NFE:T=10441/C=53883,EAS:T=1906/C=6580,SAS:T=2917/C=12279,FIN:T=1215/C=5127,AMR:T=1202/C=10242,OTH:T=142/C=696	SELENOK:818,SELENOS:814,SELENOT:731,SELENON:726	NA
ReQTL_cis_hisat	10:17229401_G>C	ENSG00000026025	VIM	1	nerve	2.62e-06	0.000869897	2	2	NM_003380.4	5-prime-UTR	3758410	none	NA	NA	unknown	NA	0.055	8.96	C	VIM,VIM-AS1	by-frequency,by-cluster,by-2hit-2allele,by-1000G	none	none	unknown	57	none	unknown	17228432-17230618	AA:C=2406/G=1700,EA:C=2383/G=5821	AFR:C=3767/G=1639,NFE:C=14488/G=21802,EAS:C=1708/G=2482,SAS:C=3211/G=8195,FIN:C=1161/G=1271,AMR:C=4435/G=3629,OTH:C=183/G=293	AKT1:986,CASP3:966,CASP8:950,AURKB:950,CASP6:941,CASP7:939,TTN:932,DMD:930,TPM1:926,TPM4:922	NA
ReQTL_cis_hisat	10:17234067_C>T	ENSG00000026025	VIM	1	nerve	5.7e-06	0.00171565	1	1	NM_003380.4	intron	57465155	none	NA	NA	unknown	NA	0.726	2.641	T	VIM	by-frequency,by-cluster,by-1000G	none	none	unknown	134	none	unknown	none	unknown	unknown	AKT1:986,CASP3:966,CASP8:950,AURKB:950,CASP6:941,CASP7:939,TTN:932,DMD:930,TPM1:926,TPM4:922	NA
ReQTL_cis_hisat	10:17237518_C>T	ENSG00000026025	VIM	1	nerve	0.000312002	0.0471089	1	1	NM_003380.4	3-prime-UTR	3249	none	NA	NA	unknown	NA	4.27	24.2	C	VIM	by-frequency,by-cluster,by-2hit-2allele,by-hapmap,by-1000G	none	none	unknown	289	none	unknown	none	unknown	unknown	AKT1:986,CASP3:966,CASP8:950,AURKB:950,CASP6:941,CASP7:939,TTN:932,DMD:930,TPM1:926,TPM4:922	NA
ReQTL_cis_hisat	10:88991152_C>T	ENSG00000026103	FAS	1	nerve	2.02e-06	0.000693368	1	1	NM_000043.5	intron	12775501	none	NA	NA	unknown	NA	-4.55	6.484	C	ACTA2,FAS	by-frequency,by-cluster,by-1000G	none	none	unknown	61	none	hsa04010:MAPKSignalingPathway;hsa04060:Cytokine-cytokineReceptorInteraction;hsa04115:p53SignalingPathway;hsa04210:Apoptosis;hsa04650:NaturalKillerCellMediatedCytotoxicity;hsa04940:TypeIDiabetesMellitus;hsa05010:Alzheimer'sDisease;hsa05142:ChagasDisease;hsa05200:PathwaysInCancer;hsa05320:AutoimmuneThyroidDisease;hsa05330:AllograftRejection;hsa05332:Graft-versus-hostDisease	88990537-88991383	unknown	unknown	FASLG:999,FADD:999,CASP8:997,CFLAR:991,CASP10:987,TP53:986,BID:983,TNFSF10:981,TRADD:976,MAP3K5:975	NA
ReQTL_cis_hisat	10:89011095_C>T	ENSG00000026103	FAS	1	skinnonexp	7.38e-06	0.0030065	1	1	NM_000043.5	intron	1571020	none	NA	NA	unknown	NA	0.513	3.996	T	FAS	by-frequency,by-cluster,by-2hit-2allele,by-1000G	none	none	unknown	278	none	hsa04010:MAPKSignalingPathway;hsa04060:Cytokine-cytokineReceptorInteraction;hsa04115:p53SignalingPathway;hsa04210:Apoptosis;hsa04650:NaturalKillerCellMediatedCytotoxicity;hsa04940:TypeIDiabetesMellitus;hsa05010:Alzheimer'sDisease;hsa05142:ChagasDisease;hsa05200:PathwaysInCancer;hsa05320:AutoimmuneThyroidDisease;hsa05330:AllograftRejection;hsa05332:Graft-versus-hostDisease	none	unknown	unknown	FASLG:999,FADD:999,CASP8:997,CFLAR:991,CASP10:987,TP53:986,BID:983,TNFSF10:981,TRADD:976,MAP3K5:975	NA
ReQTL_cis_hisat	10:89010682_C>G	ENSG00000026103	FAS	1	skinexp	2.85e-05	0.00716467	1	1	NM_000043.5	intron	2296600	none	NA	NA	unknown	NA	-5.26	0.855	C	FAS	by-frequency,by-cluster,by-1000G,by-other-pop	none	none	unknown	69	none	hsa04010:MAPKSignalingPathway;hsa04060:Cytokine-cytokineReceptorInteraction;hsa04115:p53SignalingPathway;hsa04210:Apoptosis;hsa04650:NaturalKillerCellMediatedCytotoxicity;hsa04940:TypeIDiabetesMellitus;hsa05010:Alzheimer'sDisease;hsa05142:ChagasDisease;hsa05200:PathwaysInCancer;hsa05320:AutoimmuneThyroidDisease;hsa05330:AllograftRejection;hsa05332:Graft-versus-hostDisease	none	AA:G=448/C=936,EA:G=1243/C=1939	unknown	FASLG:999,FADD:999,CASP8:997,CFLAR:991,CASP10:987,TP53:986,BID:983,TNFSF10:981,TRADD:976,MAP3K5:975	NA
ReQTL_cis_hisat	10:89015015_A>T	ENSG00000026103	FAS	1	skinnonexp	0.000108532	0.0272514	1	1	NM_000043.5	3-prime-UTR	1051070	none	NA	NA	unknown	NA	2.06	4.91	A	FAS	by-frequency,by-cluster,by-1000G,by-other-pop	none	none	301537:A:T	897	none	hsa04010:MAPKSignalingPathway;hsa04060:Cytokine-cytokineReceptorInteraction;hsa04115:p53SignalingPathway;hsa04210:Apoptosis;hsa04650:NaturalKillerCellMediatedCytotoxicity;hsa04940:TypeIDiabetesMellitus;hsa05010:Alzheimer'sDisease;hsa05142:ChagasDisease;hsa05200:PathwaysInCancer;hsa05320:AutoimmuneThyroidDisease;hsa05330:AllograftRejection;hsa05332:Graft-versus-hostDisease	none	unknown	AFR:T=3/A=185,NFE:T=289/A=2431,EAS:T=0/A=132,SAS:T=138/A=7346,FIN:T=0/A=0,AMR:T=2/A=90,OTH:T=6/A=112	FASLG:999,FADD:999,CASP8:997,CFLAR:991,CASP10:987,TP53:986,BID:983,TNFSF10:981,TRADD:976,MAP3K5:975	NA
ReQTL_cis_hisat	10:89012072_T>C	ENSG00000026103	FAS	2	skinexp;skinnonexp	3.85852781785757e-05;2.13189366551668e-05	0.00924071140094446;0.00719885827568802	2	1;1	NM_000043.5	synonymous	2234978	THR	214/336	642	unknown	NA	-0.619	1.143	C	FAS	by-frequency,by-cluster,by-2hit-2allele,by-hapmap,by-1000G,by-other-pop	none	none	254734:T:C|http://www.ncbi.nlm.nih.gov/pubmed?term=20694011	10	none	hsa04010:MAPKSignalingPathway;hsa04060:Cytokine-cytokineReceptorInteraction;hsa04115:p53SignalingPathway;hsa04210:Apoptosis;hsa04650:NaturalKillerCellMediatedCytotoxicity;hsa04940:TypeIDiabetesMellitus;hsa05010:Alzheimer'sDisease;hsa05142:ChagasDisease;hsa05200:PathwaysInCancer;hsa05320:AutoimmuneThyroidDisease;hsa05330:AllograftRejection;hsa05332:Graft-versus-hostDisease	none	AA:C=3020/T=1386,EA:C=6022/T=2578	AFR:C=7014/T=3358,NFE:C=46565/T=20075,EAS:C=8508/T=146,SAS:C=13633/T=2869,FIN:C=5242/T=1368,AMR:C=9972/T=1536,OTH:C=703/T=203	FASLG:999,FADD:999,CASP8:997,CFLAR:991,CASP10:987,TP53:986,BID:983,TNFSF10:981,TRADD:976,MAP3K5:975	NP_000034.1
ReQTL_cis_hisat	6:167040946_G>A	ENSG00000026297	RNASET2	1	skinexp	3.95e-06	0.00133306	2	2	NM_001278690.1	3-prime-UTR	10484531	none	NA	NA	unknown	NA	1.15	5.015	G	FGFR1OP	by-frequency,by-cluster,by-2hit-2allele,by-1000G	none	none	unknown	899	none	unknown	none	unknown	unknown	CEP135:977,FGFR1OP2:971,MYO18A:969,OFD1:963,FGFR1:950,ZMYM2:947,TRIM24:946,CEP290:933,BCR:932,PCM1:918	NA
ReQTL_cis_hisat	6:167020450_C>T	ENSG00000026297	RNASET2	1	nerve	0.000317824	0.047824	1	1	NM_001278690.1	intron	6921037	none	NA	NA	unknown	NA	-4.58	0.318	C	FGFR1OP	by-frequency,by-cluster,by-1000G	none	none	unknown	1957	none	unknown	none	unknown	unknown	CEP135:977,FGFR1OP2:971,MYO18A:969,OFD1:963,FGFR1:950,ZMYM2:947,TRIM24:946,CEP290:933,BCR:932,PCM1:918	NA
ReQTL_cis_hisat	6:166956504_A>G	ENSG00000026297	RNASET2	2	skinexp;skinnonexp	2.84748973308367e-06;6.28942027282104e-05	0.00100380875853063;0.0175552685603639	4	2;2	NM_003730.4	5-prime-UTR	2247325	none	NA	NA	unknown	NA	-3.39	8.546	G	RNASET2	by-frequency,by-cluster,by-2hit-2allele,by-1000G	none	none	356052:A:G	408	none	unknown	166955952-166956895	unknown	unknown	SUCLG2:777,MRPL12:774,NIT2:774,RNASE6:760,FGFR1OP:758,RNASE1:707	NA
ReQTL_cis_hisat	6:166956409_C>A	ENSG00000026297	RNASET2	2	skinexp;skinnonexp	3.87391111517563e-09;1.16000173883495e-05	2.87967213047549e-06;0.0043798580932882	4	2;2	NM_003730.4	5-prime-UTR	1044059	none	NA	NA	unknown	NA	0.748	8.835	C	RNASET2	by-frequency,by-cluster,by-2hit-2allele,by-1000G	none	none	356049:C:A	313	none	unknown	166955952-166956895	unknown	unknown	SUCLG2:777,MRPL12:774,NIT2:774,RNASE6:760,FGFR1OP:758,RNASE1:707	NA
ReQTL_cis_hisat	1:161159962_C>T	ENSG00000026751	SLAMF7	1	skinexp	7.71e-05	0.0162718	1	1	NM_001014443.2	intron	77816185	none	NA	NA	unknown	NA	-2.5	8.241	C	USP21	by-frequency,by-cluster,by-1000G	none	none	unknown	194	none	unknown	none	unknown	unknown	UBC:987,RIPK1:980,UBB:979,IL33:960,HIST2H2AA3:952,UBA52:945,GATA3:936,DDX58:936,USP16:935,RPS27A:934	NA
ReQTL_cis_hisat	6:26413140_T>G	ENSG00000026950	BTN3A1	1	nerve	8.85e-11	8.3e-08	3	2;1	NM_001145008.1	intron	6901245	none	NA	NA	unknown	NA	-4.16	0.212	G	BTN3A1	by-frequency,by-cluster,by-2hit-2allele,by-hapmap,by-1000G	none	none	unknown	27	none	unknown	none	AA:G=789/T=3617,EA:G=1458/T=7142	AFR:G=1763/T=8509,NFE:G=10823/T=53645,EAS:G=243/T=8315,SAS:G=2730/T=8034,FIN:G=1047/T=5565,AMR:G=2673/T=8825,OTH:G=141/T=673	KPNA7:865,IL1F10:864,BTN3A2:794,BTN3A3:761,KPNA6:758,FOXP1:754	NA
ReQTL_cis_hisat	6:26458037_T>C	ENSG00000026950	BTN3A1	1	nerve	1.09e-09	8.29e-07	3	2;1	NM_001197233.2	5-prime-UTR	6929846	none	NA	NA	unknown	NA	-1.42	5.062	T	BTN2A1	by-frequency,by-cluster,by-2hit-2allele,by-1000G	none	none	unknown	106	none	unknown	none	unknown	unknown	none	NA
ReQTL_cis_hisat	6:26413007_C>T	ENSG00000026950	BTN3A1	1	nerve	6.98e-09	4.47e-06	3	2;1	NM_001145008.1	intron	6920986	none	NA	NA	unknown	NA	0.239	3.18	C	BTN3A1	by-frequency,by-cluster,by-2hit-2allele,by-hapmap,by-1000G	none	none	unknown	160	none	unknown	none	unknown	unknown	KPNA7:865,IL1F10:864,BTN3A2:794,BTN3A3:761,KPNA6:758,FOXP1:754	NA
ReQTL_cis_hisat	6:26412860_T>C	ENSG00000026950	BTN3A1	1	nerve	1.01e-08	6.28e-06	2	2	NM_001145008.1	intron	6900725	none	NA	NA	unknown	NA	1.07	2.873	T	BTN3A1	by-frequency,by-cluster,by-2hit-2allele,by-hapmap,by-1000G	none	none	unknown	156	none	unknown	none	unknown	unknown	KPNA7:865,IL1F10:864,BTN3A2:794,BTN3A3:761,KPNA6:758,FOXP1:754	NA
ReQTL_cis_hisat	6:26457998_G>A	ENSG00000026950	BTN3A1	1	nerve	2.39e-08	1.36e-05	3	2;1	NM_001197233.2	5-prime-UTR	6907302	none	NA	NA	unknown	NA	-0.521	4.145	A	BTN2A1	by-frequency,by-cluster,by-2hit-2allele,by-1000G	none	none	unknown	145	none	unknown	none	unknown	unknown	none	NA
ReQTL_cis_hisat	6:26405036_G>C	ENSG00000026950	BTN3A1	1	nerve	3.23e-06	0.00104897	5	3;1;1	NM_001145008.1	intron	10807008	none	NA	NA	unknown	NA	0.806	10.23	G	BTN3A1	by-frequency,by-cluster,by-2hit-2allele,by-hapmap,by-1000G	none	none	unknown	334	none	unknown	none	unknown	unknown	KPNA7:865,IL1F10:864,BTN3A2:794,BTN3A3:761,KPNA6:758,FOXP1:754	NA
ReQTL_cis_hisat	6:26445981_C>T	ENSG00000026950	BTN3A1	1	skinnonexp	2.56e-06	0.00123989	2	2	NM_001242803.1	intron	3846848	none	NA	NA	unknown	NA	-6.2	3.514	C	BTN3A3	by-frequency,by-cluster,by-2hit-2allele,by-1000G	none	none	unknown	5	none	unknown	none	AA:T=787/C=3619,EA:T=1450/C=7150	AFR:T=1794/C=8610,NFE:T=11112/C=55572,EAS:T=241/C=8413,SAS:T=3663/C=12775,FIN:T=1048/C=5566,AMR:T=2692/C=8880,OTH:T=157/C=749	BTN3A2:881,BTN3A1:761	NA
ReQTL_cis_hisat	6:26428086_G>A	ENSG00000026950	BTN3A1	1	nerve	1.09e-05	0.00298461	1	1	none	na	12201546	none	NA	NA	unknown	NA	-1.73	0.529	A	none	by-frequency,by-cluster,by-2hit-2allele,by-1000G	none	none	unknown	12563	none	unknown	none	unknown	unknown	none	NA
ReQTL_cis_hisat	6:26406027_G>A	ENSG00000026950	BTN3A1	1	skinnonexp	8.82e-05	0.0230291	1	1	NM_001145008.1	synonymous	3857550	VAL	68/462	204	unknown	NA	-2.92	10.43	G	BTN3A1	by-frequency,by-cluster,by-2hit-2allele,by-1000G,suspect	none	none	unknown	119	none	unknown	none	AA:G=4402,EA:G=8596	unknown	KPNA7:865,IL1F10:864,BTN3A2:794,BTN3A3:761,KPNA6:758,FOXP1:754	NP_001138480.1
ReQTL_cis_hisat	6:26377921_G>A	ENSG00000026950	BTN3A1	2	nerve;skinexp	1.36310431179014e-09;1.19148330698234e-05	1.01765553325954e-06;0.00344858088275353	6	3;2;1	NM_001197246.2	3-prime-UTR	9104	none	NA	NA	unknown	NA	0.331	3.776	G	BTN3A2	by-frequency,by-cluster,by-1000G	none	none	unknown	1393	none	unknown	none	unknown	unknown	BTN3A3:881,BTN3A1:794	NA
ReQTL_cis_hisat	6:26370520_G>A	ENSG00000026950	BTN3A1	2	nerve;skinexp	1.42670228263494e-09;4.92625681816584e-05	1.06104979904592e-06;0.0113151072010324	5	3;2	NM_001197246.2	missense	35183513	ARG,LYS	211/335	632	0.002	26	1.22	10.17	G	BTN3A2	by-frequency,by-cluster,by-1000G	none	none	unknown	84	none	unknown	none	AA:A=646/G=3760,EA:A=1062/G=7538	AFR:A=1444/G=8962,NFE:A=8115/G=58625,EAS:A=205/G=8447,SAS:A=2686/G=13826,FIN:A=851/G=5763,AMR:A=2091/G=9487,OTH:A=103/G=805	BTN3A3:881,BTN3A1:794	NP_001184175.1
ReQTL_cis_hisat	6:26443625_C>A	ENSG00000026950	BTN3A1	2	nerve;skinnonexp	1.1434049646635e-13;8.73918221381961e-05	1.74352648659415e-10;0.0228578083683509	5	2;3	NM_001242803.1	intron	17611438	none	NA	NA	unknown	NA	0.077	1.237	C	BTN3A3	by-frequency,by-cluster,by-1000G	none	none	unknown	14	none	unknown	none	AA:A=788/C=3618,EA:A=1450/C=7150	AFR:A=1794/C=8612,NFE:A=11112/C=55620,EAS:A=242/C=8412,SAS:A=3662/C=12850,FIN:A=1048/C=5566,AMR:A=2693/C=8883,OTH:A=157/C=749	BTN3A2:881,BTN3A1:761	NA
ReQTL_cis_hisat	6:26444634_G>A	ENSG00000026950	BTN3A1	2	nerve;skinnonexp	3.90208465169438e-08;2.26168926204788e-05	2.11261667370933e-05;0.00757549548410751	3	1;2	NM_001242803.1	intron	3846844	none	NA	NA	unknown	NA	-0.308	3.102	G	BTN3A3	by-frequency,by-cluster,by-2hit-2allele,by-1000G	none	none	unknown	328	none	unknown	none	unknown	unknown	BTN3A2:881,BTN3A1:761	NA
ReQTL_cis_hisat	6:26405607_G>A	ENSG00000026950	BTN3A1	3	nerve;skinexp;skinnonexp	1.30719338703575e-14;1.64393719191533e-05;5.84508711606554e-05	2.29540159165125e-11;0.00452630539569911;0.0165543692685632	7	2;3;2	NM_001145008.1	missense	56161420	ARG,HIS	15/462	44	0.001	29	-3.16	4.425	G	BTN3A1	by-frequency,by-cluster,by-1000G	none	none	unknown	42	none	unknown	none	AA:A=787/G=3619,EA:A=1477/G=7123	AFR:T=0/A=1796/G=8610,NFE:T=1/A=11162/G=55575,EAS:T=0/A=244/G=8410,SAS:T=0/A=3783/G=12727,FIN:T=0/A=1048/G=5566,AMR:T=0/A=2594/G=8984,OTH:T=0/A=159/G=749	KPNA7:865,IL1F10:864,BTN3A2:794,BTN3A3:761,KPNA6:758,FOXP1:754	NP_001138480.1
ReQTL_cis_hisat	6:26413516_C>A	ENSG00000026950	BTN3A1	3	nerve;skinexp;skinnonexp	1.54055056736537e-14;1.97448578379331e-06;8.24099312623088e-05	2.68249336152134e-11;0.000732909351001386;0.0218299785454217	9	3;3;3	NM_001145008.1	missense	4712990	PRO,THR	404/462	1210	0.904	38	1.4	7.732	C	BTN3A1	by-frequency,by-cluster,by-2hit-2allele,by-1000G	none	none	unknown	348	none	unknown	none	AA:A=560/C=3846,EA:A=1048/C=7552	AFR:T=1/A=1263/C=9110,NFE:T=0/A=8015/C=58723,EAS:T=0/A=227/C=8427,SAS:T=0/A=2711/C=13801,FIN:T=0/A=781/C=5831,AMR:T=0/A=2403/C=9175,OTH:T=0/A=104/C=804	KPNA7:865,IL1F10:864,BTN3A2:794,BTN3A3:761,KPNA6:758,FOXP1:754	NP_001138480.1
ReQTL_cis_hisat	6:26414578_A>G	ENSG00000026950	BTN3A1	3	nerve;skinexp;skinnonexp	1.50190692896312e-15;4.10716446024939e-06;2.45725080398579e-05	3.04135943935794e-12;0.00138009243143218;0.00811804707592298	7	2;3;2	NM_001145008.1	3-prime-UTR	4712992	none	NA	NA	unknown	NA	-2.69	0.01	G	BTN3A1	by-frequency,by-cluster,by-2hit-2allele,by-1000G	none	none	unknown	1410	none	unknown	none	unknown	unknown	KPNA7:865,IL1F10:864,BTN3A2:794,BTN3A3:761,KPNA6:758,FOXP1:754	NA
ReQTL_cis_hisat	6:26370377_T>C	ENSG00000026950	BTN3A1	3	nerve;skinexp;skinnonexp	6.26639835415853e-08;1.46468321651206e-06;1.40149789142697e-05	3.21263174211229e-05;0.000562423182460796;0.00511119827825403	5	2;2;1	NM_001197246.2	synonymous	9379860	HIS	163/335	489	unknown	NA	-4.62	3.535	T	BTN3A2	by-frequency,by-cluster,by-2hit-2allele,by-1000G	none	none	unknown	56	none	unknown	none	AA:C=1865/T=2541,EA:C=3406/T=5194	AFR:C=4396/T=6006,NFE:C=25514/T=41208,EAS:C=1739/T=6891,SAS:C=5530/T=10982,FIN:C=2811/T=3799,AMR:C=3820/T=7746,OTH:C=334/T=572	BTN3A3:881,BTN3A1:794	NP_001184175.1
ReQTL_cis_hisat	6:26370479_T>C	ENSG00000026950	BTN3A1	2	nerve;skinexp	4.01323391935357e-10;3.43481993818344e-05	3.30503395288032e-07;0.00839463229969829	4	2;1;1	NM_001197246.2	synonymous	9379862	ASP	197/335	591	unknown	NA	-4.62	2.607	C	BTN3A2	by-frequency,by-cluster,by-2hit-2allele,by-1000G	none	none	unknown	125	none	unknown	none	AA:C=1355/T=3051,EA:C=2112/T=6488	AFR:C=3160/T=7246,NFE:C=15523/T=51215,EAS:C=925/T=7725,SAS:C=4177/T=12335,FIN:C=1370/T=5244,AMR:C=2726/T=8852,OTH:C=186/T=722	BTN3A3:881,BTN3A1:794	NP_001184175.1
ReQTL_cis_hisat	6:26376604_T>C	ENSG00000026950	BTN3A1	3	nerve;skinexp;skinnonexp	4.10477542347909e-10;7.58583725553004e-06;0.000208189254334143	3.37087496311324e-07;0.0023408696507621;0.0452561830373356	4	2;1;1	NM_001197246.2	3-prime-UTR	13218591	none	NA	NA	unknown	NA	-0.08	3.777	C	BTN3A2	by-frequency,by-cluster,by-2hit-2allele,by-1000G	none	none	http://www.ncbi.nlm.nih.gov/pubmed?term=28540026,29942085	76	none	unknown	none	unknown	unknown	BTN3A3:881,BTN3A1:794	NA
ReQTL_cis_hisat	6:26414255_C>T	ENSG00000026950	BTN3A1	3	nerve;skinexp;skinnonexp	2.23835009267727e-15;8.48784297167468e-06;1.215450910511e-05	4.42480880883484e-12;0.00257863375831115;0.00455335164955807	8	2;3;3	NM_001145008.1	3-prime-UTR	3208734	none	NA	NA	unknown	NA	-2.13	2.476	T	BTN3A1	by-frequency,by-cluster,by-2hit-2allele,by-1000G	none	none	unknown	1087	none	unknown	none	unknown	unknown	KPNA7:865,IL1F10:864,BTN3A2:794,BTN3A3:761,KPNA6:758,FOXP1:754	NA
ReQTL_cis_hisat	6:26413747_C>T	ENSG00000026950	BTN3A1	3	nerve;skinexp;skinnonexp	2.50915813268121e-15;1.83776532487971e-06;1.01105922649068e-05	4.91338445502184e-12;0.000687250832641153;0.00390283040400946	8	2;3;3	NM_001145008.1	3-prime-UTR	56190518	none	NA	NA	unknown	NA	-2.65	3.193	C	BTN3A1	by-frequency,by-cluster,by-1000G	none	none	unknown	579	none	unknown	none	unknown	unknown	KPNA7:865,IL1F10:864,BTN3A2:794,BTN3A3:761,KPNA6:758,FOXP1:754	NA
ReQTL_cis_hisat	6:26402386_G>C	ENSG00000026950	BTN3A1	2	nerve;skinexp	5.9865534050016e-11;2.45052512810271e-06	5.80276222443245e-08;0.000883552262960391	8	3;3;2	NM_001145008.1	5-prime-UTR	56023587	none	NA	NA	unknown	NA	1.62	4.103	G	BTN3A1	by-frequency,by-cluster,by-1000G	none	none	unknown	27	none	unknown	none	unknown	unknown	KPNA7:865,IL1F10:864,BTN3A2:794,BTN3A3:761,KPNA6:758,FOXP1:754	NA
ReQTL_cis_hisat	6:26377713_C>G	ENSG00000026950	BTN3A1	2	nerve;skinexp	7.71345830310146e-10;1.64058994931557e-05	6.05560204445792e-07;0.00451846858839613	8	3;3;2	NM_001197246.2	3-prime-UTR	14232	none	NA	NA	unknown	NA	0.876	3.995	C	BTN3A2	by-frequency,by-cluster,by-2hit-2allele,by-1000G	none	none	unknown	1185	none	unknown	none	unknown	unknown	BTN3A3:881,BTN3A1:794	NA
ReQTL_cis_hisat	6:26376400_T>C	ENSG00000026950	BTN3A1	3	nerve;skinexp;skinnonexp	1.31061527700971e-08;2.16754972923266e-05;2.45303607886065e-06	7.90692021324895e-06;0.00570668941288222;0.00119346584395754	4	2;1;1	NM_001197246.2	intron	12214031	none	NA	NA	unknown	NA	-1.88	0.82	C	BTN3A2	by-frequency,by-cluster,by-2hit-2allele,by-1000G	none	none	unknown	127	none	unknown	none	unknown	unknown	BTN3A3:881,BTN3A1:794	NA
ReQTL_cis_hisat	6:26413832_G>T	ENSG00000026950	BTN3A1	3	nerve;skinexp;skinnonexp	5.32435947339117e-14;8.64371272679127e-07;5.09839657977642e-05	8.5871848385775e-11;0.000355673390920347;0.0148091756889006	9	3;3;3	NM_001145008.1	3-prime-UTR	56325223	none	NA	NA	unknown	NA	-0.671	3.027	G	BTN3A1	by-frequency,by-cluster,by-1000G	none	none	unknown	664	none	unknown	none	unknown	unknown	KPNA7:865,IL1F10:864,BTN3A2:794,BTN3A3:761,KPNA6:758,FOXP1:754	NA
ReQTL_cis_hisat	13:23862336_C>T	ENSG00000027001	MIPEP	2	skinexp;skinnonexp	3.22297641249308e-05;8.14960886050383e-07	0.0079602898848083;0.000460966582983672	6	3;3	NM_005932.3	missense	11551114	ARG,GLN	340/714	1019	0.034	43	1.51	6.085	C	MIPEP	by-frequency,by-cluster,by-1000G	none	none	unknown	27	none	unknown	none	AA:T=272/C=4120,EA:T=1126/C=7454	AFR:T=440/C=6004,NFE:T=5544/C=25566,EAS:T=2/C=3888,SAS:T=1083/C=9465,FIN:T=375/C=2857,AMR:T=333/C=3909,OTH:T=60/C=454	HBS1L:761,FRAS1:752,HBG2:742	NP_005923.2
ReQTL_cis_hisat	5:177604347_T>C	ENSG00000027847	B4GALT7	1	skinexp	0.000187929	0.0332149	3	3	NM_007255.2	synonymous	11537644	ARG	73/328	219	unknown	NA	0.88	0.575	G	B4GALT7	by-frequency,by-cluster,by-1000G	none	none	383778:T:C	169	none	hsa00532:GlycosaminoglycanBiosynthesis-ChondroitinSulfate;hsa00534:GlycosaminoglycanBiosynthesis-HeparanSulfate;hsa01100:MetabolicPathways	177604165-177604583	AA:C=2877/T=1523,EA:C=5331/T=3243	AFR:C=5955/T=3015,NFE:C=38514/T=20944,EAS:C=6040/T=1998,SAS:C=9824/T=6184,FIN:C=3804/T=1960,AMR:C=7970/T=2918,OTH:C=554/T=272	B3GALT6:986,XYLT1:966,XYLT2:958,DCN:922,GPC1:922,BGN:917,BCAN:913,HSPG2:913,SDC2:912,GPC6:911,VCAN:911,GPC3:911	NP_009186.1
ReQTL_cis_hisat	5:796047_C>A	ENSG00000028310	BRD9	1	skinnonexp	0.000211222	0.0457437	1	1	NM_024786.2	3-prime-UTR	114065565	none	NA	NA	unknown	NA	-2.15	0.366	C	ZDHHC11	by-frequency,by-cluster,by-1000G	none	none	unknown	534	none	unknown	none	unknown	unknown	none	NA
ReQTL_cis_hisat	6:137000265_G>C	ENSG00000029363	BCLAF1	1	skinexp	8.01e-05	0.0167759	1	1	NM_001278722.1	3-prime-UTR	1059232	none	NA	NA	unknown	NA	-3.39	1.842	G	IL20RA	by-frequency,by-cluster,by-2hit-2allele,by-1000G	none	none	unknown	2091	none	hsa04060:Cytokine-cytokineReceptorInteraction;hsa04630:Jak-STATSignalingPathway	none	unknown	unknown	IL20:991,IL20RB:987,IL19:979,IL24:974,IFNL2:900,IFNL3:880,IL10:873,IFNL1:869,IL22:860,JAK2:839	NA
ReQTL_cis_hisat	14:69353851_C>T	ENSG00000029364	SLC39A9	1	skinexp	0.000238406	0.0400299	3	2;1	NM_001168368.1	3-prime-UTR	8016589	none	NA	NA	unknown	NA	-0.698	6.221	C	GALNT16	by-frequency,by-cluster,by-2hit-2allele,by-1000G	none	none	unknown	520	none	hsa00512:O-GlycanBiosynthesis;hsa01100:MetabolicPathways	none	unknown	unknown	C1GALT1:927,MUC7:913,GCNT1:908,ST6GALNAC1:908,MUC15:907,C1GALT1C1:906,B3GNT6:905,MUC6:905,MUC5B:902,MUC4:901,MUC1:901	NA
ReQTL_cis_hisat	6:33773939_A>G	ENSG00000030110	BAK1	1	skinnonexp	6.76e-06	0.0027935	1	1	NM_001143944.1	intron	4711350	none	NA	NA	unknown	NA	0.18	4.487	G	LEMD2	by-frequency,by-cluster,by-2hit-2allele,by-1000G	none	none	http://www.ncbi.nlm.nih.gov/pubmed?term=26198764,30285260	1159	none	unknown	none	unknown	unknown	BANF1:960,ANKLE2:957,LMNB1:941,EMD:924,LEMD3:910,VRK1:904,PRKCA:901,PRKCB:901,CDC5L:863,PRPF19:862	NA
ReQTL_cis_hisat	6:33286888_A>G	ENSG00000030110	BAK1	1	nerve	6.25e-05	0.0130336	1	1	NM_001164267.1	missense	14398	VAL,ALA	287/557	860	1	64	4.79	21	A	WDR46	by-frequency,by-cluster,by-1000G	none	none	unknown	7	none	unknown	none	AA:G=130/A=4276,EA:G=1237/A=7363	AFR:G=262/A=10096,NFE:G=9511/A=57107,EAS:G=572/A=8068,SAS:G=3358/A=13122,FIN:G=515/A=6097,AMR:G=839/A=10721,OTH:G=115/A=791	PWP2:999,UTP15:999,UTP4:999,WDR36:998,TBL3:998,RRP9:998,MPHOSPH10:998,UTP6:998,DCAF13:998,NOL6:998,WDR3:998,DHX37:998,NOP14:998,NOC4L:998,BMS1:998	NP_001157739.1
ReQTL_cis_hisat	6:33677338_G>T	ENSG00000030110	BAK1	1	nerve	0.000127437	0.0232787	1	1	NM_002224.3	intron	2274197	none	NA	NA	unknown	NA	-1.58	13.35	G	ITPR3	by-frequency,by-cluster,by-hapmap,by-1000G	none	none	unknown	164	none	hsa04020:CalciumSignalingPathway;hsa04070:PhosphatidylinositolSignalingSystem;hsa04114:OocyteMeiosis;hsa04270:VascularSmoothMuscleContraction;hsa04540:GapJunction;hsa04720:Long-termPotentiation;hsa04730:Long-termDepression;hsa04742:TasteTransduction;hsa04912:GnRHSignalingPathway;hsa05010:Alzheimer'sDisease	none	unknown	unknown	TRPC1:986,CALM1:979,STIM1:973,PLCB2:965,ORAI1:961,PLCB1:959,PLCB4:958,AHCYL1:958,PLCB3:956,PLCG1:947	NA
ReQTL_cis_hisat	6:33577563_G>A	ENSG00000030110	BAK1	1	skinexp	0.000181893	0.0323687	1	1	NM_001188.3	synonymous	2227925	CYS	14/212	42	unknown	NA	-8.01	5.445	G	BAK1	by-frequency,by-cluster,by-1000G	none	none	unknown	29	none	unknown	none	AA:A=142/G=3722,EA:A=1373/G=5983	AFR:A=99/G=2631,NFE:A=1991/G=6619,EAS:A=23/G=643,SAS:A=661/G=7037,FIN:A=15/G=21,AMR:A=53/G=349,OTH:A=31/G=163	APAF1:996,BCL2L1:994,TP53:993,CYCS:982,DIABLO:973,BID:969,BCL2A1:964,BCL2L11:961,MCL1:956,BCL2:955	NP_001179.1
ReQTL_cis_hisat	6:33314561_G>A	ENSG00000030110	BAK1	1	nerve	0.000296598	0.0452814	1	1	NM_001145338.1	3-prime-UTR	1061801	none	NA	NA	unknown	NA	-3.95	7.163	G	ZBTB22	by-frequency,by-cluster,by-2hit-2allele,by-1000G	none	none	http://www.ncbi.nlm.nih.gov/pubmed?term=30038396	557	none	unknown	none	unknown	unknown	none	NA
ReQTL_cis_hisat	6:33288620_G>A	ENSG00000030110	BAK1	1	nerve	0.000326069	0.0487591	1	1	NM_001164267.1	synonymous	9277965	SER	64/557	192	unknown	NA	2.6	10.68	G	WDR46	by-frequency,by-cluster,by-1000G	none	none	unknown	7	none	unknown	none	AA:A=312/G=4094,EA:A=1432/G=7168	AFR:A=629/G=9673,NFE:A=11215/G=55321,EAS:A=790/G=7852,SAS:A=3719/G=12427,FIN:A=596/G=5880,AMR:A=1086/G=10480,OTH:A=135/G=763	PWP2:999,UTP15:999,UTP4:999,WDR36:998,TBL3:998,RRP9:998,MPHOSPH10:998,UTP6:998,DCAF13:998,NOL6:998,WDR3:998,DHX37:998,NOP14:998,NOC4L:998,BMS1:998	NP_001157739.1
ReQTL_cis_hisat	6:33787934_G>C	ENSG00000030110	BAK1	2	skinexp;skinnonexp	3.69958188809198e-06;0.000109738600179222	0.00126130478765651;0.0274724285831652	2	1;1	NM_001348709.1	intron	756138	none	NA	NA	unknown	NA	1.62	9.686	C	LEMD2	by-frequency,by-cluster,by-2hit-2allele,by-hapmap,by-1000G	none	none	unknown	445	none	unknown	none	unknown	unknown	BANF1:960,ANKLE2:957,LMNB1:941,EMD:924,LEMD3:910,VRK1:904,PRKCA:901,PRKCB:901,CDC5L:863,PRPF19:862	NA
ReQTL_cis_hisat	6:33787764_G>A	ENSG00000030110	BAK1	2	skinexp;skinnonexp	9.11007767855599e-06;7.01911263443181e-05	0.00273700862856187;0.0191535586169442	2	1;1	NM_001348709.1	intron	756139	none	NA	NA	unknown	NA	0.899	8.289	A	LEMD2	by-frequency,by-cluster,by-2hit-2allele,by-hapmap,by-1000G	none	none	unknown	615	none	unknown	none	unknown	unknown	BANF1:960,ANKLE2:957,LMNB1:941,EMD:924,LEMD3:910,VRK1:904,PRKCA:901,PRKCB:901,CDC5L:863,PRPF19:862	NA
ReQTL_cis_hisat	6:33416197_G>C	ENSG00000030110	BAK1	2	nerve;skinexp	0.000172775053127186;7.45233016140291e-05	0.0296320985808574;0.015837666128265	4	1;2;1	NM_002636.4	3-prime-UTR	4231	none	NA	NA	unknown	NA	1.68	2.956	G	PHF1	by-frequency,by-cluster,by-2hit-2allele,by-1000G	none	none	unknown	388	none	unknown	none	unknown	unknown	EZH2:994,EED:986,SUZ12:967,RBBP7:954,RBBP4:951,AEBP2:936,JARID2:921,PHF19:917,H2AFZ:908,H2AFV:908,MTF2:908	NA
ReQTL_cis_hisat	6:33440903_G>A	ENSG00000030110	BAK1	2	nerve;skinexp	0.000246205889895021;0.000190351792091845	0.0391310458468491;0.0335343223050606	3	1;1;1	NM_001130066.1	synonymous	75579703	GLU	617/1293	1851	unknown	NA	5.03	8.855	G	SYNGAP1	by-frequency,by-cluster,by-1000G	none	none	130526:G:A	63	none	unknown	none	AA:A=124/G=4282,EA:A=1188/G=7412	AFR:A=244/G=10154,NFE:A=9758/G=56956,EAS:A=44/G=8610,SAS:A=1165/G=15343,FIN:A=587/G=6017,AMR:A=799/G=10767,OTH:A=105/G=803	HRAS:927,RASA2:922,KRAS:921,RASA1:921,RASA3:920,SPRED1:917,RASAL1:913,NRAS:913,NF1:911,RASA4:909	NP_001123538.1
ReQTL_cis_hisat	6:33772183_A>G	ENSG00000030110	BAK1	2	skinexp;skinnonexp	0.000244928300668369;6.05251836521223e-05	0.0408486815655524;0.0170372774367857	2	1;1	NM_001143944.1	3-prime-UTR	10947436	none	NA	NA	unknown	NA	-0.656	7.191	G	LEMD2	by-frequency,by-cluster,by-2hit-2allele,by-hapmap,by-1000G	none	none	unknown	596	none	unknown	none	unknown	unknown	BANF1:960,ANKLE2:957,LMNB1:941,EMD:924,LEMD3:910,VRK1:904,PRKCA:901,PRKCB:901,CDC5L:863,PRPF19:862	NA
ReQTL_cis_hisat	6:33573730_A>G	ENSG00000030110	BAK1	2	skinexp;skinnonexp	2.57843742179956e-22;1.99417089040627e-17	1.13082450607035e-18;7.80836711240062e-14	2	1;1	NM_001188.3	3-prime-UTR	511515	none	NA	NA	unknown	NA	1.47	0.357	G	BAK1	by-frequency,by-cluster,by-2hit-2allele,by-hapmap,by-1000G	none	none	http://www.ncbi.nlm.nih.gov/pubmed?term=27863252,30595370	178	none	unknown	none	unknown	unknown	APAF1:996,BCL2L1:994,TP53:993,CYCS:982,DIABLO:973,BID:969,BCL2A1:964,BCL2L11:961,MCL1:956,BCL2:955	NA
ReQTL_cis_hisat	6:33572915_T>A	ENSG00000030110	BAK1	2	skinexp;skinnonexp	4.3818922243083e-22;9.13254641377665e-17	1.87615360944187e-18;3.31450988331427e-13	2	1;1	NM_001188.3	3-prime-UTR	210135	none	NA	NA	unknown	NA	-1.45	7.845	A	BAK1	by-frequency,by-cluster,by-2hit-2allele,by-1000G,suspect	none	none	http://www.ncbi.nlm.nih.gov/pubmed?term=19820697	993	none	unknown	none	unknown	unknown	APAF1:996,BCL2L1:994,TP53:993,CYCS:982,DIABLO:973,BID:969,BCL2A1:964,BCL2L11:961,MCL1:956,BCL2:955	NA
ReQTL_cis_hisat	17:44352876_C>T	ENSG00000030582	GRN	1	nerve	0.000134435	0.0243006	1	1	NM_002087.3	3-prime-UTR	5848	none	NA	NA	unknown	NA	2.11	10.75	T	GRN	by-frequency,by-cluster,by-2hit-2allele,by-1000G,by-other-pop	none	none	29742:C:T|http://www.ncbi.nlm.nih.gov/pubmed?term=29186428,29875488,30072576	216	none	unknown	none	unknown	unknown	SLPI:863,NPRL2:785,TARDBP:780,PSAP:744,SORT1:733,C9orf72:705	NA
ReQTL_cis_hisat	3:119417440_T>G	ENSG00000031081	ARHGAP31	1	nerve	0.000175781	0.0300679	2	2	NM_020754.3	3-prime-UTR	114261128	none	NA	NA	unknown	NA	-1.01	8.501	T	ARHGAP31	by-frequency,by-cluster,by-1000G	none	none	342692:T:G	3585	none	unknown	none	unknown	unknown	CDC42:960,RAC1:939,RHOA:928,RHOG:924,RHOC:911,RAC2:911,RHOJ:909,RHOU:909,RHOQ:909,RAC3:908,RHOD:908,RHOH:908,RHOB:908,RHOBTB2:908,RHOF:908,RHOBTB1:908,RHOV:908	NA
ReQTL_cis_hisat	3:119523956_A>C	ENSG00000031081	ARHGAP31	1	nerve	0.000178343	0.0304184	1	1	NM_016589.3	3-prime-UTR	6641	none	NA	NA	unknown	NA	3.05	18.26	A	CD80,TIMMDC1	by-frequency,by-cluster,by-2hit-2allele,by-1000G	none	none	unknown	351	none	unknown	none	unknown	unknown	TMEM126B:985,ACAD9:981,NDUFA13:980,NDUFB5:980,ECSIT:980,NDUFS2:980,NDUFAF1:979,NDUFAF4:979,NDUFA8:979,NDUFS7:978,NDUFS8:978,MIR4691:978,NDUFV1:978,NDUFB6:978	NA
ReQTL_cis_hisat	3:119492447_A>G	ENSG00000031081	ARHGAP31	1	nerve	0.000212324	0.0349185	1	1	NM_152305.2	3-prime-UTR	1997341	none	NA	NA	unknown	NA	-0.235	8.17	A	POGLUT1	by-frequency,by-cluster,by-2hit-2allele,by-1000G	none	none	unknown	166	none	unknown	none	AA:G=182/A=4224,EA:G=1637/A=6963	AFR:G=407/A=9795,NFE:G=11919/A=53657,EAS:G=1290/A=7304,SAS:G=2234/A=11658,FIN:G=968/A=5632,AMR:G=3078/A=8436,OTH:G=140/A=730	NOTCH1:914,NOTCH2:907,NOTCH3:903,NOTCH4:900	NA
ReQTL_cis_hisat	3:119494373_T>C	ENSG00000031081	ARHGAP31	1	nerve	0.00029334	0.0448877	1	1	NM_152305.2	3-prime-UTR	3088258	none	NA	NA	unknown	NA	0.352	4.613	T	POGLUT1	by-frequency,by-cluster,by-1000G,by-other-pop	none	none	unknown	2092	none	unknown	none	unknown	unknown	NOTCH1:914,NOTCH2:907,NOTCH3:903,NOTCH4:900	NA
ReQTL_cis_hisat	6:49492439_A>G	ENSG00000031691	CENPQ	1	nerve	9.76e-09	6.06e-06	1	1	NM_018132.3	3-prime-UTR	1471539	none	NA	NA	unknown	NA	-0.002	13.29	A	CENPQ	by-frequency,by-cluster,by-2hit-2allele,by-hapmap,by-1000G,by-other-pop	none	none	unknown	296	none	unknown	none	unknown	unknown	CENPU:998,CENPP:996,CENPO:996,CENPI:995,CENPH:995,CENPN:992,CENPT:991,CENPK:991,ITGB3BP:990,CENPM:990	NA
ReQTL_cis_hisat	6:49430402_C>T	ENSG00000031691	CENPQ	1	nerve	2.16e-08	1.24e-05	1	1	NM_000255.3	3-prime-UTR	9381784	none	NA	NA	unknown	NA	-3.81	0.146	C	MUT	by-frequency,by-cluster,by-2hit-2allele,by-1000G	none	none	357235:C:T	1455	none	hsa00280:Valine,LeucineAndIsoleucineDegradation;hsa00640:PropanoateMetabolism;hsa01100:MetabolicPathways	none	unknown	unknown	MMAA:999,MCEE:998,ACLY:989,ACACA:984,ACACB:983,SUCLA2:981,SUCLG2:979,PCCA:977,SUCLG1:975,PCCB:972	NA
ReQTL_cis_hisat	6:49435569_T>C	ENSG00000031691	CENPQ	3	nerve;skinexp;skinnonexp	1.53248185806361e-26;3.86901123662601e-21;1.95603694639706e-17	1.55271809411131e-22;1.50639534978836e-17;7.66985261167972e-14	4	1;2;1	NM_000255.3	missense	8589	ILE,VAL	671/751	2011	0	29	4.92	3.355	C	MUT	by-frequency,by-cluster,by-1000G	none	none	92685:T:C,218983:T:.	55	none	hsa00280:Valine,LeucineAndIsoleucineDegradation;hsa00640:PropanoateMetabolism;hsa01100:MetabolicPathways	none	AA:C=2590/T=1816,EA:C=5304/T=3296	AFR:C=6179/T=4133,NFE:C=40727/T=25453,EAS:C=4082/T=4502,SAS:C=10710/T=5732,FIN:C=3874/T=2686,AMR:C=3331/T=8005,OTH:C=495/T=405	MMAA:999,MCEE:998,ACLY:989,ACACA:984,ACACB:983,SUCLA2:981,SUCLG2:979,PCCA:977,SUCLG1:975,PCCB:972	NP_000246.2
ReQTL_cis_hisat	6:49472092_G>A	ENSG00000031691	CENPQ	2	nerve;skinexp	2.32770078660155e-10;1.47059358571185e-05	2.00318782409201e-07;0.00411923752947241	4	1;2;1	NM_018132.3	missense	4267943	GLY,ARG	63/269	187	0.003	125	-6.48	4.427	G	CENPQ	by-frequency,by-cluster,by-2hit-2allele,by-1000G	none	none	unknown	30	none	unknown	none	AA:A=1724/G=2682,EA:A=3158/G=5442	AFR:A=4138/G=6240,NFE:A=24383/G=42229,EAS:A=2124/G=6470,SAS:A=6020/G=10462,FIN:A=2370/G=4228,AMR:A=2051/G=9447,OTH:A=287/G=621	CENPU:998,CENPP:996,CENPO:996,CENPI:995,CENPH:995,CENPN:992,CENPT:991,CENPK:991,ITGB3BP:990,CENPM:990	NP_060602.2
ReQTL_cis_hisat	6:49457808_C>T	ENSG00000031691	CENPQ	3	nerve;skinexp;skinnonexp	9.51205612619165e-25;3.08156900809572e-21;2.03697851506899e-17	7.35640664501075e-21;1.21611102496267e-17;7.95358001590365e-14	4	1;2;1	NM_000255.3	synonymous	2229384	LYS	212/751	636	unknown	NA	0.684	8.521	T	MUT	by-frequency,by-cluster,by-2hit-2allele,by-hapmap,by-1000G	none	none	218981:C:.,92687:C:T	118	none	hsa00280:Valine,LeucineAndIsoleucineDegradation;hsa00640:PropanoateMetabolism;hsa01100:MetabolicPathways	none	AA:T=2523/C=1883,EA:T=5300/C=3298	AFR:T=6020/C=4360,NFE:T=40727/C=25759,EAS:T=4231/C=4395,SAS:T=10732/C=5770,FIN:T=3876/C=2730,AMR:T=3334/C=8176,OTH:T=494/C=406	MMAA:999,MCEE:998,ACLY:989,ACACA:984,ACACB:983,SUCLA2:981,SUCLG2:979,PCCA:977,SUCLG1:975,PCCB:972	NP_000246.2
ReQTL_cis_hisat	6:49492265_A>G	ENSG00000031691	CENPQ	2	nerve;skinexp	3.28161332917874e-18;8.13248256532724e-05	9.89895937416204e-15;0.016989341858806	2	1;1	NM_018132.3	missense	2501968	ASP,GLY	266/269	797	0.047	94	4.24	11.95	A	CENPQ	by-frequency,by-cluster,by-2hit-2allele,by-1000G	none	none	unknown	122	none	unknown	none	AA:G=1823/A=2583,EA:G=3511/A=5089	AFR:G=4203/A=6141,NFE:G=27351/A=38343,EAS:G=4900/A=3656,SAS:G=6594/A=9780,FIN:G=2876/A=3694,AMR:G=8684/A=2756,OTH:G=429/A=471	CENPU:998,CENPP:996,CENPO:996,CENPI:995,CENPH:995,CENPN:992,CENPT:991,CENPK:991,ITGB3BP:990,CENPM:990	NP_060602.2
ReQTL_cis_hisat	13:20663274_G>A	ENSG00000032742	IFT88	1	nerve	5.66e-07	0.000227242	1	1	NM_001318491.1	intron	17055251	none	NA	NA	unknown	NA	-5.07	6.17	G	IFT88	by-frequency,by-cluster,by-1000G	none	none	unknown	12	none	unknown	none	unknown	AFR:A=257/G=379,NFE:A=1000/G=2882,EAS:A=1/G=205,SAS:A=951/G=6729,FIN:A=2/G=6,AMR:A=41/G=157,OTH:A=27/G=109	IFT80:990,IFT57:989,IFT172:988,IFT81:987,IFT52:986,IFT140:983,KIF3A:982,IFT74:980,IFT122:974,IFT46:972	NA
ReQTL_cis_hisat	13:20631053_G>A	ENSG00000032742	IFT88	1	nerve	8.96e-06	0.00252272	1	1	NM_001318491.1	missense	9509307	SER,ASN	427/806	1280	0.546	46	4.56	16.23	G	IFT88	by-frequency,by-cluster,by-2hit-2allele,by-hapmap,by-1000G	none	none	402967:G:A	38	none	unknown	none	AA:A=2359/G=2047,EA:A=6202/G=2398	AFR:A=5481/G=4923,NFE:A=48160/G=18568,EAS:A=8626/G=26,SAS:A=14514/G=1994,FIN:A=4901/G=1713,AMR:A=9904/G=1664,OTH:A=668/G=238	IFT80:990,IFT57:989,IFT172:988,IFT81:987,IFT52:986,IFT140:983,KIF3A:982,IFT74:980,IFT122:974,IFT46:972	NP_001305420.1
ReQTL_cis_hisat	13:20781788_A>G	ENSG00000032742	IFT88	1	nerve	0.000112478	0.0210975	1	1	NM_022459.4	3-prime-UTR	9509372	none	NA	NA	unknown	NA	2.59	8.311	G	XPO4	by-frequency,by-cluster,by-1000G	none	none	unknown	2132	none	unknown	none	unknown	unknown	XPOT:889,THOC1:794,THOC2:793,THOC5:785,UTRN:774,IPO13:735,EIF5A:731,TYMS:730,XPO1:718	NA
ReQTL_cis_hisat	13:20615802_G>A	ENSG00000032742	IFT88	1	nerve	0.000120859	0.0223243	1	1	NM_001318491.1	missense	2442455	MET,ILE	355/806	1065	0.023	10	4.74	14.05	G	IFT88	by-frequency,by-cluster,by-1000G,by-other-pop	none	none	402965:G:A	10	none	unknown	none	AA:A=1094/G=3312,EA:A=1264/G=7328	AFR:A=2638/G=7640,NFE:A=10249/G=56221,EAS:A=1/G=8611,SAS:A=1185/G=15099,FIN:A=752/G=5854,AMR:A=990/G=10560,OTH:A=128/G=778	IFT80:990,IFT57:989,IFT172:988,IFT81:987,IFT52:986,IFT140:983,KIF3A:982,IFT74:980,IFT122:974,IFT46:972	NP_001305420.1
ReQTL_cis_hisat	13:20780447_A>G	ENSG00000032742	IFT88	1	nerve	0.000188988	0.0318913	1	1	NM_022459.4	3-prime-UTR	9315865	none	NA	NA	unknown	NA	-0.833	10.04	A	XPO4	by-frequency,by-cluster,by-1000G	none	none	unknown	3473	none	unknown	none	unknown	unknown	XPOT:889,THOC1:794,THOC2:793,THOC5:785,UTRN:774,IPO13:735,EIF5A:731,TYMS:730,XPO1:718	NA
ReQTL_cis_hisat	13:20722128_C>A	ENSG00000032742	IFT88	1	nerve	0.00026494	0.0414894	2	1;1	NM_138284.1	3-prime-UTR	9509353	none	NA	NA	unknown	NA	-3.2	2.287	C	IL17D	by-frequency,by-cluster,by-2hit-2allele,by-1000G	none	none	unknown	493	none	unknown	20721473-20722299	unknown	unknown	IL27RA:873,IL23R:870,IL22RA1:868,IL12RB1:854,IL12RB2:843,IL6R:834,IL21R:832,OSMR:828,IL10RA:822,IL2RA:820	NA
ReQTL_cis_hisat	7:151247038_G>T	ENSG00000033050	ABCF2	1	nerve	6.86e-05	0.0140822	1	1	NM_001003801.1	intron	219233	none	NA	NA	unknown	NA	-7.5	0.04	G	SMARCD3	by-frequency,by-cluster,by-2hit-2allele,by-1000G	none	none	unknown	1365	none	unknown	none	unknown	unknown	SMARCC2:998,SMARCC1:998,ACTL6A:997,SMARCB1:997,SMARCA2:996,SMARCA4:996,SMARCE1:991,ARID1A:984,ARID1B:984,TBL1X:981	NA
ReQTL_cis_hisat	7:150331311_G>A	ENSG00000033050	ABCF2	1	skinnonexp	6.05e-05	0.0170373	1	1	NM_001142928.1	intron	11978222	none	NA	NA	unknown	NA	1.93	8.195	G	LRRC61,ZBED6CL	by-frequency,by-cluster,by-hapmap,by-1000G	none	none	unknown	5299	none	unknown	none	unknown	unknown	RIPK4:730	NA
ReQTL_cis_hisat	7:151224864_A>G	ENSG00000033050	ABCF2	3	nerve;skinexp;skinnonexp	8.9748800787979e-06;3.70668819708372e-05;1.80155206380606e-05	0.00252545343829846;0.00894515793641631;0.00628648958288126	3	1;1;1	NM_005692.4	synonymous	6464133	LEU	93/635	279	unknown	NA	3.03	10.38	G	ABCF2	by-frequency,by-cluster,by-hapmap,by-1000G	none	none	unknown	89	none	unknown	none	AA:G=3359/A=1047,EA:G=5885/A=2715	AFR:G=8056/A=2350,NFE:G=45377/A=21335,EAS:G=7683/A=969,SAS:G=9327/A=7181,FIN:G=4519/A=2093,AMR:G=9388/A=2180,OTH:G=607/A=301	ABCB8:877,ABCD4:857,ABCA2:850,ABCA7:844,ABCB6:818,ABCG5:788,ABCG8:786,ACAD9:782,ABCB1:769,ABCE1:763	NP_005683.2
ReQTL_cis_hisat	7:151233879_C>T	ENSG00000033050	ABCF2	2	nerve;skinnonexp	4.90291487074857e-05;4.45817483510619e-05	0.0106095969242596;0.0133026204661996	2	1;1	NM_001284295.1	intron	2252694	none	NA	NA	unknown	NA	0.916	6.322	T	CHPF2	by-frequency,by-cluster,by-2hit-2allele,by-hapmap,by-1000G	none	none	unknown	205	none	hsa00532:GlycosaminoglycanBiosynthesis-ChondroitinSulfate;hsa01100:MetabolicPathways	none	unknown	unknown	CSGALNACT1:966,CHSY1:951,CHSY3:945,CSGALNACT2:945,VCAN:911,BGN:910,DCN:909,CHPF:904,NCAN:903,CSPG4:901,BCAN:901	NA
ReQTL_cis_hisat	4:67720617_T>C	ENSG00000033178	UBA6	1	nerve	2.43e-07	0.000107393	1	1	NR_015439.1	non-coding-exon	72643632	none	NA	403	unknown	NA	0.802	4.901	T	UBA6-AS1	by-frequency,by-cluster,by-1000G	none	none	unknown	196	none	unknown	none	unknown	unknown	none	NA
ReQTL_cis_hisat	4:67720618_A>G	ENSG00000033178	UBA6	1	nerve	4.32e-07	0.00017781	1	1	NR_015439.1	non-coding-exon	17635292	none	NA	404	unknown	NA	-0.985	3.873	A	UBA6-AS1	by-frequency,by-cluster,by-1000G	none	none	unknown	197	none	unknown	none	unknown	unknown	none	NA
ReQTL_cis_hisat	4:67720791_C>T	ENSG00000033178	UBA6	1	nerve	8.61e-07	0.00032836	1	1	NR_015439.1	non-coding-exon	6552111	none	NA	577	unknown	NA	0.512	2.857	T	UBA6-AS1	by-frequency,by-cluster,by-2hit-2allele,by-1000G	none	none	unknown	370	none	unknown	none	unknown	unknown	none	NA
ReQTL_cis_hisat	4:67720597_G>A	ENSG00000033178	UBA6	1	nerve	3.88e-06	0.00123055	1	1	NR_015439.1	non-coding-exon	13124793	none	NA	383	unknown	NA	-0.562	11.53	G	UBA6-AS1	by-frequency,by-cluster,by-1000G	none	none	unknown	176	none	unknown	none	unknown	unknown	none	NA
ReQTL_cis_hisat	4:67618678_G>A	ENSG00000033178	UBA6	1	nerve	5.9e-06	0.00176873	1	1	NM_018227.5	3-prime-UTR	66709509	none	NA	NA	unknown	NA	-0.381	0.019	G	UBA6	by-frequency,by-cluster,by-1000G	none	none	unknown	387	none	hsa04120:UbiquitinMediatedProteolysis	none	unknown	unknown	UBA52:995,UBE2D2:991,UBE2Z:991,UBE2N:989,UBE2D1:987,UBE2D3:985,UBE2D4:985,UBE2K:985,UBE2R2:985,RPS27A:985	NA
ReQTL_cis_hisat	4:67618376_G>A	ENSG00000033178	UBA6	1	nerve	1.64e-05	0.00422752	1	1	NM_018227.5	3-prime-UTR	35366816	none	NA	NA	unknown	NA	2.36	0.463	G	UBA6	by-frequency,by-cluster,by-1000G	none	none	unknown	689	none	hsa04120:UbiquitinMediatedProteolysis	none	unknown	unknown	UBA52:995,UBE2D2:991,UBE2Z:991,UBE2N:989,UBE2D1:987,UBE2D3:985,UBE2D4:985,UBE2K:985,UBE2R2:985,RPS27A:985	NA
ReQTL_cis_hisat	4:67720732_C>A	ENSG00000033178	UBA6	1	nerve	1.71e-05	0.00438913	1	1	NR_015439.1	non-coding-exon	7697056	none	NA	518	unknown	NA	-1.02	0.696	A	UBA6-AS1	by-frequency,by-cluster,by-2hit-2allele,by-1000G	none	none	unknown	311	none	unknown	none	unknown	unknown	none	NA
ReQTL_cis_hisat	4:67618481_A>G	ENSG00000033178	UBA6	2	nerve;skinexp	8.64905746294529e-06;0.000222650919480542	0.00244941341043861;0.0379400391587758	2	1;1	NM_018227.5	3-prime-UTR	35769737	none	NA	NA	unknown	NA	0.926	1.004	G	UBA6	by-frequency,by-cluster,by-1000G	none	none	unknown	584	none	hsa04120:UbiquitinMediatedProteolysis	none	unknown	unknown	UBA52:995,UBE2D2:991,UBE2Z:991,UBE2N:989,UBE2D1:987,UBE2D3:985,UBE2D4:985,UBE2K:985,UBE2R2:985,RPS27A:985	NA
ReQTL_cis_hisat	4:67617773_T>G	ENSG00000033178	UBA6	2	nerve;skinexp	1.5085168466473e-05;7.83940700472731e-05	0.00393347661525465;0.0164903913010082	3	2;1	NM_018227.5	3-prime-UTR	13348	none	NA	NA	unknown	NA	-0.97	7.051	G	UBA6	by-frequency,by-cluster,by-2hit-2allele,by-1000G	none	none	unknown	1292	none	hsa04120:UbiquitinMediatedProteolysis	none	unknown	unknown	UBA52:995,UBE2D2:991,UBE2Z:991,UBE2N:989,UBE2D1:987,UBE2D3:985,UBE2D4:985,UBE2K:985,UBE2R2:985,RPS27A:985	NA
ReQTL_cis_hisat	3:131024968_G>A	ENSG00000034533	ASTE1	1	nerve	2.91e-06	0.000955987	1	1	NM_001288950.1	synonymous	35558913	TYR	113/705	339	unknown	NA	2.9	0.009	A	ASTE1	by-frequency,by-cluster,by-1000G	none	none	unknown	364	none	unknown	none	AA:A=627/G=3779,EA:A=1854/G=6746	AFR:A=1471/G=8893,NFE:A=14048/G=51928,EAS:A=1105/G=7527,SAS:A=3269/G=11647,FIN:A=976/G=5632,AMR:A=1124/G=10406,OTH:A=182/G=694	none	NP_001275879.1
ReQTL_cis_hisat	3:131025540_T>C	ENSG00000034533	ASTE1	1	nerve	8.19e-06	0.00233722	1	1	NM_001288950.1	5-prime-UTR	13066072	none	NA	NA	unknown	NA	-4.93	5	C	ASTE1	by-frequency,by-cluster,by-2hit-2allele,by-1000G	none	none	unknown	55	none	unknown	none	unknown	unknown	none	NA
ReQTL_cis_hisat	3:131015217_C>T	ENSG00000034533	ASTE1	1	nerve	1.45e-05	0.00380654	1	1	NM_001001485.2	intron	7641006	none	NA	NA	unknown	NA	-3.21	1.706	C	ATP2C1,ASTE1	by-frequency,by-cluster,by-2hit-2allele,by-hapmap,by-1000G	none	none	unknown	36	none	unknown	none	unknown	AFR:T=59/C=489,NFE:T=750/C=2808,EAS:T=29/C=163,SAS:T=1613/C=5977,FIN:T=0/C=2,AMR:T=37/C=147,OTH:T=27/C=103	F7:725	NA
ReQTL_cis_hisat	3:130977118_T>C	ENSG00000034533	ASTE1	1	nerve	3.06e-05	0.00717023	1	1	NM_001001485.2	intron	218488	none	NA	NA	unknown	NA	1.07	9.738	T	ATP2C1	by-frequency,by-cluster,by-2hit-2allele,by-1000G	none	none	unknown	1628	none	unknown	none	unknown	unknown	F7:725	NA
ReQTL_cis_hisat	2:279705_C>T	ENSG00000035115	SH3YL1	1	skinexp	7.94e-08	4.33e-05	1	1	NM_001002919.2	3-prime-UTR	3828329	none	NA	NA	unknown	NA	2.43	2.004	C	ALKAL2	by-frequency,by-cluster,by-2hit-2allele,by-1000G	none	none	unknown	445	none	unknown	none	unknown	unknown	none	NA
ReQTL_cis_hisat	2:221981_C>T	ENSG00000035115	SH3YL1	1	skinexp	0.000118186	0.0230162	1	1	NM_001159597.2	intron	3791224	none	NA	NA	unknown	NA	-1.76	1.734	C	SH3YL1	by-frequency,by-cluster,by-1000G	none	none	unknown	2881	none	unknown	none	unknown	unknown	none	NA
ReQTL_cis_hisat	2:285471_G>A	ENSG00000035115	SH3YL1	1	nerve	0.000183306	0.0311097	1	1	NM_001002919.2	intron	17714252	none	NA	NA	unknown	NA	0.401	2.476	G	ALKAL2	by-frequency,by-cluster,by-1000G	none	none	http://www.ncbi.nlm.nih.gov/pubmed?term=28031287	650	none	unknown	none	unknown	unknown	none	NA
ReQTL_cis_hisat	2:277314_G>A	ENSG00000035115	SH3YL1	1	skinnonexp	0.000131681	0.0317752	1	1	NM_004300.3	3-prime-UTR	77927634	none	NA	NA	unknown	NA	-0.854	0.689	G	ACP1	by-frequency,by-cluster,by-1000G	none	none	unknown	88	none	hsa00740:RiboflavinMetabolism;hsa04520:AdherensJunction	none	AA:A=34/G=4372,EA:A=365/G=8235	AFR:A=66/G=10338,NFE:A=2755/G=63979,EAS:A=4/G=8650,SAS:A=847/G=15665,FIN:A=285/G=6329,AMR:A=147/G=11431,OTH:A=30/G=878	EPHA2:976,ARHGAP35:958,CTNNB1:917,EFNA1:915,TKTL2:836,MDH1:810,TALDO1:784,PITPNA:774,ZAP70:762,SRC:746	NA
ReQTL_cis_hisat	2:231905_C>T	ENSG00000035115	SH3YL1	2	skinexp;skinnonexp	0.000264105719105549;8.69276207992973e-05	0.0433339481722433;0.0227685256772531	2	1;1	NM_001159597.2	intron	12691204	none	NA	NA	unknown	NA	-1.09	1.827	C	SH3YL1	by-frequency,by-cluster,by-2hit-2allele,by-1000G	none	none	unknown	712	none	unknown	none	unknown	unknown	none	NA
ReQTL_cis_hisat	2:230912_A>C	ENSG00000035115	SH3YL1	3	nerve;skinexp;skinnonexp	3.30623713188578e-08;9.58988639375515e-25;3.25217359769136e-25	1.82121620445849e-05;5.53304751265279e-21;3.31182417958044e-21	3	1;1;1	NM_001159597.2	intron	2306060	none	NA	NA	unknown	NA	0.278	6.435	A	SH3YL1	by-frequency,by-cluster,by-2hit-2allele,by-hapmap,by-1000G	none	none	unknown	109	none	unknown	none	unknown	unknown	none	NA
ReQTL_cis_hisat	2:222336_T>C	ENSG00000035115	SH3YL1	2	skinexp;skinnonexp	2.7215911065222e-09;8.77296262763172e-06	2.08038347301452e-06;0.00346293859592333	2	1;1	NM_001159597.2	intron	3791223	none	NA	NA	unknown	NA	-4.64	1.426	T	SH3YL1	by-frequency,by-cluster,by-1000G	none	none	unknown	2526	none	unknown	none	unknown	unknown	none	NA
ReQTL_cis_hisat	2:224919_A>G	ENSG00000035115	SH3YL1	2	skinexp;skinnonexp	2.62632068763404e-11;2.10093436410854e-09	2.97852394078814e-08;2.32328993652758e-06	2	1;1	NM_001159597.2	intron	2290911	none	NA	NA	unknown	NA	2.63	9.681	A	SH3YL1	by-frequency,by-cluster,by-2hit-2allele,by-hapmap,by-1000G	none	none	http://www.ncbi.nlm.nih.gov/pubmed?term=29782485	2	none	unknown	none	AA:G=733/A=2907,EA:G=2797/A=5365	AFR:G=1902/A=7900,NFE:G=23105/A=43593,EAS:G=2003/A=6623,SAS:G=5215/A=11295,FIN:G=2443/A=4171,AMR:G=2794/A=8782,OTH:G=293/A=607	none	NA
ReQTL_cis_hisat	2:231741_C>T	ENSG00000035115	SH3YL1	2	skinexp;skinnonexp	4.55447373982083e-09;8.57364448570318e-09	3.33269120554669e-06;8.26182237306839e-06	2	1;1	NM_001159597.2	intron	62114501	none	NA	NA	unknown	NA	0.384	3.323	C	SH3YL1	by-frequency,by-cluster,by-1000G	none	none	unknown	548	none	unknown	none	unknown	unknown	none	NA
ReQTL_cis_hisat	2:220889_G>A	ENSG00000035115	SH3YL1	2	skinexp;skinnonexp	4.27093884606399e-11;6.95078198324698e-08	4.64885508607322e-08;5.37067296289922e-05	2	1;1	NM_001159597.2	intron	3828165	none	NA	NA	unknown	NA	1.29	3.194	G	SH3YL1	by-frequency,by-cluster,by-1000G	none	none	unknown	1886	none	unknown	none	unknown	unknown	none	NA
ReQTL_cis_hisat	2:277003_A>G	ENSG00000035115	SH3YL1	3	nerve;skinexp;skinnonexp	2.446304548069e-15;2.50968729186905e-23;5.12450590946388e-26	4.80324382357916e-12;1.2415267037688e-19;5.96087887750669e-22	3	1;1;1	NM_004300.3	missense	79716074	GLN,ARG	106/159	317	0.003	43	3.09	11.29	A	ACP1	by-frequency,by-cluster,by-1000G	none	none	13685:A:G|http://www.ncbi.nlm.nih.gov/pubmed?term=29875488	24	none	hsa00740:RiboflavinMetabolism;hsa04520:AdherensJunction	none	AA:G=983/A=3417,EA:G=2959/A=5631	AFR:G=2222/A=7718,NFE:G=23151/A=43313,EAS:G=2007/A=6637,SAS:G=5095/A=11281,FIN:G=2441/A=4169,AMR:G=2943/A=8629,OTH:G=297/A=601	EPHA2:976,ARHGAP35:958,CTNNB1:917,EFNA1:915,TKTL2:836,MDH1:810,TALDO1:784,PITPNA:774,ZAP70:762,SRC:746	NP_004291.1
ReQTL_cis_hisat	2:272203_C>T	ENSG00000035115	SH3YL1	3	nerve;skinexp;skinnonexp	3.44904002454137e-14;6.44870832802434e-23;7.18571956826437e-25	5.6953189036251e-11;3.03479017703055e-19;7.01761671597478e-21	3	1;1;1	NM_001040649.2	missense	11553746	THR,ILE	95/113	284	0.999	89	5.87	17.56	C	ACP1	by-frequency,by-cluster,by-1000G	none	none	http://www.ncbi.nlm.nih.gov/pubmed?term=28240269	12	none	hsa00740:RiboflavinMetabolism;hsa04520:AdherensJunction	none	AA:T=749/C=3657,EA:T=2963/C=5637	AFR:T=1694/C=8664,NFE:T=23138/C=43350,EAS:T=1991/C=6607,SAS:T=5093/C=11401,FIN:T=2434/C=4154,AMR:T=2895/C=8615,OTH:T=296/C=610	EPHA2:976,ARHGAP35:958,CTNNB1:917,EFNA1:915,TKTL2:836,MDH1:810,TALDO1:784,PITPNA:774,ZAP70:762,SRC:746	NP_001035739.1
ReQTL_cis_hisat	2:221560_G>A	ENSG00000035115	SH3YL1	2	skinexp;skinnonexp	1.11260435825374e-07;2.69246101080045e-06	5.83126007810508e-05;0.00129125205437728	2	1;1	NM_001159597.2	intron	60484953	none	NA	NA	unknown	NA	2.15	5.277	G	SH3YL1	by-frequency,by-cluster,by-1000G	none	none	unknown	2557	none	unknown	none	unknown	unknown	none	NA
ReQTL_cis_hisat	2:276942_A>G	ENSG00000035115	SH3YL1	2	skinexp;skinnonexp	9.84276365574239e-09;2.63359558963778e-07	6.63865213941862e-06;0.000172394348756088	2	1;1	NM_004300.3	intron	7573495	none	NA	NA	unknown	NA	-2.01	18.93	A	ACP1	by-frequency,by-cluster,by-2hit-2allele,by-hapmap,by-1000G	none	none	unknown	36	none	hsa00740:RiboflavinMetabolism;hsa04520:AdherensJunction	none	AA:G=858/A=3440,EA:G=2904/A=5662	AFR:G=1890/A=7248,NFE:G=21668/A=39770,EAS:G=4837/A=3293,SAS:G=3847/A=9511,FIN:G=2461/A=4033,AMR:G=2686/A=8516,OTH:G=272/A=570	EPHA2:976,ARHGAP35:958,CTNNB1:917,EFNA1:915,TKTL2:836,MDH1:810,TALDO1:784,PITPNA:774,ZAP70:762,SRC:746	NA
ReQTL_cis_hisat	2:218386_G>A	ENSG00000035115	SH3YL1	3	nerve;skinexp;skinnonexp	3.21542218778709e-16;1.33807619043601e-21;6.7290431178129e-24	7.23693479026447e-13;5.4612378875039e-18;5.73841444406977e-20	3	1;1;1	NM_001159597.2	3-prime-UTR	9213	none	NA	NA	unknown	NA	0.69	3.831	A	SH3YL1	by-frequency,by-cluster,by-2hit-2allele,by-hapmap,by-1000G	none	none	unknown	616	none	unknown	none	unknown	unknown	none	NA
ReQTL_cis_hisat	17:42683904_A>C	ENSG00000037042	TUBG2	1	nerve	5.24e-06	0.00159323	1	1	NM_003632.2	synonymous	2271029	ARG	51/1385	151	unknown	NA	4.8	2.018	C	CNTNAP1	by-frequency,by-cluster,by-2hit-2allele,by-1000G,by-other-pop	none	none	unknown	19	none	hsa04514:CellAdhesionMolecules(CAMs)	42683714-42684249	AA:C=2624/A=1782,EA:C=5160/A=3440	AFR:C=6100/A=4222,NFE:C=39883/A=26421,EAS:C=3871/A=4691,SAS:C=11250/A=5236,FIN:C=4139/A=2357,AMR:C=6319/A=5149,OTH:C=523/A=369	NFASC:983,CNTN1:965,KCNA1:797,EVPL:785,SRC:766,EPB41L3:763,NXN:733,KCNA2:718,EPB41:711,FLOT1:711	NP_003623.1
ReQTL_cis_hisat	17:42580680_A>G	ENSG00000037042	TUBG2	1	nerve	8.19e-06	0.00233722	1	1	NM_178126.3	3-prime-UTR	8079855	none	NA	NA	unknown	NA	2.62	14.66	A	RETREG3	by-frequency,by-cluster,by-2hit-2allele,by-1000G	none	none	unknown	1591	none	unknown	none	unknown	unknown	SLC35F2:778,CERS6:774,CD47:745	NA
ReQTL_cis_hisat	17:42672816_A>G	ENSG00000037042	TUBG2	1	skinnonexp	5.49e-06	0.0023484	1	1	NM_024927.4	intron	34779241	none	NA	NA	unknown	NA	1.62	7.858	A	PLEKHH3	by-frequency,by-cluster,by-1000G	none	none	unknown	358	none	unknown	none	unknown	unknown	none	NA
ReQTL_cis_hisat	17:42562786_C>A	ENSG00000037042	TUBG2	1	nerve	1.14e-05	0.00309223	1	1	NM_001042529.2	missense	615942	SER,TYR	55/565	164	0.944	144	5.69	19.53	C	COASY	by-frequency,by-cluster,by-2hit-2allele,by-hapmap,by-1000G	none	none	379956:C:A	175	none	hsa00770:PantothenateAndCoABiosynthesis;hsa01100:MetabolicPathways	42562070-42563264	AA:A=1897/C=2505,EA:A=4667/C=3929	AFR:A=4331/C=5657,NFE:A=35882/C=30074,EAS:A=3779/C=4835,SAS:A=10436/C=5834,FIN:A=3530/C=3084,AMR:A=6187/C=5371,OTH:A=479/C=421	PPCDC:999,PPCS:984,PANK4:977,PANK3:974,AASDHPPT:911,ENPP3:903,ENPP1:903,HMGCS2:868,HMGCS1:862,PANK1:799,PANK2:799	NP_001035994.1
ReQTL_cis_hisat	17:42666566_C>T	ENSG00000037042	TUBG2	1	skinnonexp	1.91e-05	0.00658627	1	1	NM_001320509.1	intron	2292749	none	NA	NA	unknown	NA	1.78	5.845	C	TUBG2	by-frequency,by-cluster,by-1000G	none	none	unknown	35	none	unknown	none	AA:T=915/C=3491,EA:T=2510/C=6090	AFR:T=2163/C=8227,NFE:T=19086/C=47518,EAS:T=3766/C=4842,SAS:T=7704/C=8784,FIN:T=1811/C=4793,AMR:T=1939/C=9605,OTH:T=291/C=615	TUBGCP3:998,TUBGCP2:997,TUBGCP6:992,CKAP5:970,MAPRE1:969,TUBA1A:948,TUBA4A:948,CETN2:947,ACTR1A:946,CDK1:945,DYNC1H1:945	NA
ReQTL_cis_hisat	17:42683631_T>C	ENSG00000037042	TUBG2	1	nerve	0.00030582	0.0463753	1	1	NM_003632.2	intron	4028634	none	NA	NA	unknown	NA	-1.2	12.28	C	CNTNAP1	by-frequency,by-cluster,by-2hit-2allele,by-hapmap,by-1000G	none	none	unknown	58	none	hsa04514:CellAdhesionMolecules(CAMs)	none	unknown	unknown	NFASC:983,CNTN1:965,KCNA1:797,EVPL:785,SRC:766,EPB41L3:763,NXN:733,KCNA2:718,EPB41:711,FLOT1:711	NA
ReQTL_cis_hisat	17:42564502_A>G	ENSG00000037042	TUBG2	2	nerve;skinexp	3.21257539594438e-06;0.000220680675936686	0.00104343142731106;0.0376945077684493	2	1;1	NM_001042529.2	synonymous	598126	THR	324/565	972	unknown	NA	-7.14	0.204	A	COASY	by-frequency,by-cluster,by-2hit-2allele,by-hapmap,by-1000G,by-other-pop	none	none	379957:A:G	57	none	hsa00770:PantothenateAndCoABiosynthesis;hsa01100:MetabolicPathways	none	AA:G=1861/A=2545,EA:G=4663/A=3937	AFR:G=4348/A=6050,NFE:G=36181/A=30505,EAS:G=3792/A=4838,SAS:G=10514/A=5996,FIN:G=3520/A=3094,AMR:G=6195/A=5363,OTH:G=482/A=426	PPCDC:999,PPCS:984,PANK4:977,PANK3:974,AASDHPPT:911,ENPP3:903,ENPP1:903,HMGCS2:868,HMGCS1:862,PANK1:799,PANK2:799	NP_001035994.1
ReQTL_cis_hisat	17:42572258_C>T	ENSG00000037042	TUBG2	2	nerve;skinexp	4.18721945445535e-06;0.000298636779065539	0.00131461963692202;0.0475931294987788	2	1;1	NM_170607.2	3-prime-UTR	679	none	NA	NA	unknown	NA	-6.87	0.083	C	MLX	by-frequency,by-cluster,by-2hit-2allele,by-1000G	none	none	unknown	712	none	unknown	none	unknown	unknown	MLXIPL:979,MLXIP:960,MXD4:911,MIR4800:911,MNT:812,OGT:801,PPARGC1B:800,NIF3L1:759,XPO1:704	NA
ReQTL_cis_hisat	17:42659901_A>G	ENSG00000037042	TUBG2	3	nerve;skinexp;skinnonexp	6.68538931200337e-06;2.7212681556753e-05;2.20612735133216e-05	0.00196725664942279;0.00690000337102088;0.00742158166021305	5	2;2;1	NM_001320509.1	synonymous	525911	GLU	39/461	117	unknown	NA	-0.675	4.796	G	TUBG2	by-frequency,by-cluster,by-2hit-2allele,by-1000G,suspect	none	none	unknown	46	none	unknown	none	AA:A=4400,EA:A=8580	unknown	TUBGCP3:998,TUBGCP2:997,TUBGCP6:992,CKAP5:970,MAPRE1:969,TUBA1A:948,TUBA4A:948,CETN2:947,ACTR1A:946,CDK1:945,DYNC1H1:945	NP_001307438.1
ReQTL_cis_hisat	17:42666681_A>G	ENSG00000037042	TUBG2	2	nerve;skinexp	1.24449864841906e-05;0.00015681412446671	0.00333998627664097;0.0288840174565249	2	1;1	NM_001320509.1	missense	1046097	MET,VAL	422/461	1264	0	21	5.07	10.96	A	TUBG2	by-frequency,by-cluster,by-2hit-2allele,by-hapmap,by-1000G	none	none	unknown	79	none	unknown	none	AA:G=1500/A=2906,EA:G=4683/A=3917	AFR:G=3455/A=6951,NFE:G=36274/A=30454,EAS:G=3898/A=4730,SAS:G=10636/A=5876,FIN:G=3522/A=3088,AMR:G=5903/A=5671,OTH:G=476/A=430	TUBGCP3:998,TUBGCP2:997,TUBGCP6:992,CKAP5:970,MAPRE1:969,TUBA1A:948,TUBA4A:948,CETN2:947,ACTR1A:946,CDK1:945,DYNC1H1:945	NP_001307438.1
ReQTL_cis_hisat	17:42579579_T>A	ENSG00000037042	TUBG2	3	nerve;skinexp;skinnonexp	1.88372360432518e-05;7.42757783957773e-05;8.47053057080377e-07	0.00476195436109708;0.015800974799097;0.000476714862551042	3	1;1;1	NM_178126.3	3-prime-UTR	6963	none	NA	NA	unknown	NA	0.458	18.36	T	RETREG3	by-frequency,by-cluster,by-2hit-2allele,by-1000G	none	none	unknown	1927	none	unknown	none	unknown	unknown	SLC35F2:778,CERS6:774,CD47:745	NA
ReQTL_cis_hisat	17:42570011_A>G	ENSG00000037042	TUBG2	3	nerve;skinexp;skinnonexp	3.14780985229744e-05;3.58716392926863e-05;6.54497611261922e-07	0.00735103595717637;0.00870406735428864;0.000381297388439599	3	1;1;1	NM_170607.2	missense	665268	GLN,ARG	223/299	668	1	43	4.65	15.08	A	MLX	by-frequency,by-cluster,by-1000G,by-other-pop	none	none	http://www.ncbi.nlm.nih.gov/pubmed?term=29632382	30	none	unknown	none	AA:G=877/A=3529,EA:G=2350/A=6250	AFR:G=2060/A=8338,NFE:G=17925/A=48795,EAS:G=3649/A=4989,SAS:G=7640/A=8870,FIN:G=1596/A=5016,AMR:G=2084/A=9488,OTH:G=278/A=630	MLXIPL:979,MLXIP:960,MXD4:911,MIR4800:911,MNT:812,OGT:801,PPARGC1B:800,NIF3L1:759,XPO1:704	NP_733752.1
ReQTL_cis_hisat	17:42554255_C>A	ENSG00000037042	TUBG2	3	nerve;skinexp;skinnonexp	4.82591714516922e-05;0.000100241723449619;9.78112638292184e-05	0.0104710303048823;0.0201464347602185;0.0250586473147224	3	1;1;1	NM_000413.3	intron	676387	none	NA	NA	unknown	NA	-4.05	4.418	C	HSD17B1,LOC108783654	by-frequency,by-cluster,by-1000G	none	none	unknown	145	none	hsa00140:SteroidHormoneBiosynthesis;hsa01100:MetabolicPathways	42553159-42554965	unknown	unknown	HSD17B2:984,CYP19A1:969,HSD17B7:944,CYP1A1:943,CYP1B1:941,CYP3A4:926,HSD17B3:925,CYP3A5:919,UGT2B17:919,UGT2B15:918	NA
ReQTL_cis_hisat	17:42568614_G>A	ENSG00000037042	TUBG2	2	nerve;skinnonexp	0.000140833827319463;6.67498223281297e-05	0.0251769583853477;0.018407834422104	2	1;1	NM_170607.2	intron	646123	none	NA	NA	unknown	NA	3.27	13.43	G	MLX	by-frequency,by-cluster,by-1000G,by-other-pop	none	none	unknown	53	none	unknown	none	AA:A=286/G=1098,EA:A=894/G=2288	unknown	MLXIPL:979,MLXIP:960,MXD4:911,MIR4800:911,MNT:812,OGT:801,PPARGC1B:800,NIF3L1:759,XPO1:704	NA
ReQTL_cis_hisat	17:42553082_C>T	ENSG00000037042	TUBG2	2	nerve;skinexp	0.000211415018629095;0.00018410623735027	0.0348086007051911;0.0326808498828324	4	2;1;1	NM_000413.3	intron	597255	none	NA	NA	unknown	NA	-2.48	2.905	C	HSD17B1,LOC108783654	by-frequency,by-cluster,by-2hit-2allele,by-1000G,by-other-pop	none	none	unknown	40	none	hsa00140:SteroidHormoneBiosynthesis;hsa01100:MetabolicPathways	none	AA:T=2867/C=1539,EA:T=4672/C=3928	AFR:T=6720/C=3632,NFE:T=36116/C=30322,EAS:T=3752/C=4848,SAS:T=10527/C=5981,FIN:T=3521/C=3087,AMR:T=6336/C=5228,OTH:T=495/C=409	HSD17B2:984,CYP19A1:969,HSD17B7:944,CYP1A1:943,CYP1B1:941,CYP3A4:926,HSD17B3:925,CYP3A5:919,UGT2B17:919,UGT2B15:918	NA
ReQTL_cis_hisat	5:6606210_T>C	ENSG00000037474	NSUN2	1	nerve	2.23e-14	3.78e-11	1	1	NM_001193455.1	intron	6555403	none	NA	NA	unknown	NA	1.7	4.048	C	NSUN2	by-frequency,by-cluster,by-2hit-2allele,by-hapmap,by-1000G	none	none	unknown	608	none	unknown	none	unknown	unknown	AURKB:981,BOP1:965,NPM1:959,PUM3:950,NCL:940,WDR3:921,PDCD11:915,PES1:901,GTPBP4:897,CAD:891	NA
ReQTL_cis_hisat	5:6620346_A>G	ENSG00000037474	NSUN2	1	nerve	6.76e-11	6.48e-08	1	1	NM_001193455.1	intron	2288446	none	NA	NA	unknown	NA	-4.53	3.277	G	NSUN2	by-frequency,by-cluster,by-2hit-2allele,by-hapmap,by-1000G,by-other-pop	none	none	unknown	46	none	unknown	none	AA:G=3234/A=1172,EA:G=5893/A=2707	AFR:G=7470/A=2714,NFE:G=43944/A=20338,EAS:G=5674/A=2900,SAS:G=6704/A=3834,FIN:G=3726/A=2870,AMR:G=6519/A=4945,OTH:G=503/A=309	AURKB:981,BOP1:965,NPM1:959,PUM3:950,NCL:940,WDR3:921,PDCD11:915,PES1:901,GTPBP4:897,CAD:891	NA
ReQTL_cis_hisat	5:6621097_A>G	ENSG00000037474	NSUN2	1	nerve	2.41e-09	1.71e-06	1	1	NM_001193455.1	intron	3756424	none	NA	NA	unknown	NA	-5.09	0.824	G	NSUN2	by-frequency,by-cluster,by-2hit-2allele,by-hapmap,by-1000G	none	none	unknown	797	none	unknown	none	unknown	unknown	AURKB:981,BOP1:965,NPM1:959,PUM3:950,NCL:940,WDR3:921,PDCD11:915,PES1:901,GTPBP4:897,CAD:891	NA
ReQTL_cis_hisat	5:6599827_C>T	ENSG00000037474	NSUN2	1	nerve	2.65e-08	1.49e-05	1	1	NM_001193455.1	3-prime-UTR	3776448	none	NA	NA	unknown	NA	1.35	6.752	C	NSUN2	by-frequency,by-cluster,by-1000G	none	none	354043:C:T	406	none	unknown	none	unknown	unknown	AURKB:981,BOP1:965,NPM1:959,PUM3:950,NCL:940,WDR3:921,PDCD11:915,PES1:901,GTPBP4:897,CAD:891	NA
ReQTL_cis_hisat	5:6632929_C>T	ENSG00000037474	NSUN2	1	nerve	3.8e-08	2.06e-05	1	1	NM_001193455.1	synonymous	10062086	GLU	17/733	51	unknown	NA	0.403	2.661	C	NSUN2	by-frequency,by-cluster,by-2hit-2allele,by-hapmap,by-1000G	none	none	129842:C:T	46	none	unknown	6632628-6634049	unknown	AFR:T=132/C=244,NFE:T=1297/C=1499,EAS:T=29/C=127,SAS:T=1621/C=5611,FIN:T=3/C=1,AMR:T=59/C=93,OTH:T=46/C=72	AURKB:981,BOP1:965,NPM1:959,PUM3:950,NCL:940,WDR3:921,PDCD11:915,PES1:901,GTPBP4:897,CAD:891	NP_001180384.1
ReQTL_cis_hisat	5:6601196_C>T	ENSG00000037474	NSUN2	1	nerve	1.8e-05	0.0045839	2	1;1	NM_001193455.1	intron	4701741	none	NA	NA	unknown	NA	-0.157	1.345	T	NSUN2	by-frequency,by-cluster,by-hapmap,by-1000G	none	none	unknown	962	none	unknown	none	unknown	unknown	AURKB:981,BOP1:965,NPM1:959,PUM3:950,NCL:940,WDR3:921,PDCD11:915,PES1:901,GTPBP4:897,CAD:891	NA
ReQTL_cis_hisat	5:6600953_C>T	ENSG00000037474	NSUN2	1	nerve	2.51e-05	0.00605857	1	1	NM_001193455.1	intron	3776443	none	NA	NA	unknown	NA	-1.69	1.386	C	NSUN2	by-frequency,by-cluster,by-1000G	none	none	unknown	719	none	unknown	none	unknown	unknown	AURKB:981,BOP1:965,NPM1:959,PUM3:950,NCL:940,WDR3:921,PDCD11:915,PES1:901,GTPBP4:897,CAD:891	NA
ReQTL_cis_hisat	5:6602555_G>C	ENSG00000037474	NSUN2	1	nerve	7.9e-05	0.0158209	1	1	NM_001193455.1	intron	2303710	none	NA	NA	unknown	NA	-3	0.749	G	NSUN2	by-frequency,by-cluster,by-1000G,by-other-pop	none	none	unknown	53	none	unknown	none	AA:C=735/G=649,EA:C=1261/G=1921	unknown	AURKB:981,BOP1:965,NPM1:959,PUM3:950,NCL:940,WDR3:921,PDCD11:915,PES1:901,GTPBP4:897,CAD:891	NA
ReQTL_cis_hisat	5:6656097_G>A	ENSG00000037474	NSUN2	1	nerve	7.92e-05	0.0158635	1	1	NM_001047.3	synonymous	3736316	THR	160/260	480	unknown	NA	-1.32	4.858	G	SRD5A1	by-frequency,by-cluster,by-1000G	none	none	unknown	20	none	hsa00140:SteroidHormoneBiosynthesis	none	AA:A=1452/G=2954,EA:A=3218/G=5382	AFR:A=3423/G=6949,NFE:A=25203/G=41349,EAS:A=1497/G=7143,SAS:A=3549/G=12941,FIN:A=2061/G=4539,AMR:A=3663/G=7889,OTH:A=289/G=617	AKR1D1:975,SRD5A3:965,AKR1C3:961,HSD17B3:955,AKR1C2:953,CYP17A1:951,HSD3B1:949,HSD3B2:949,HSD17B2:947,HSD17B6:946	NP_001038.1
ReQTL_cis_hisat	5:6651896_G>A	ENSG00000037474	NSUN2	1	nerve	0.000202406	0.0336807	1	1	NM_001047.3	synonymous	8192186	ALA	116/260	348	unknown	NA	-11.4	5.268	G	SRD5A1	by-frequency,by-cluster,by-2hit-2allele,by-hapmap,by-1000G	none	none	unknown	55	none	hsa00140:SteroidHormoneBiosynthesis	none	AA:A=1441/G=2965,EA:A=3219/G=5381	AFR:A=3412/G=6994,NFE:A=25256/G=41472,EAS:A=1496/G=7154,SAS:A=3733/G=12777,FIN:A=2062/G=4546,AMR:A=3677/G=7899,OTH:A=292/G=616	AKR1D1:975,SRD5A3:965,AKR1C3:961,HSD17B3:955,AKR1C2:953,CYP17A1:951,HSD3B1:949,HSD3B2:949,HSD17B2:947,HSD17B6:946	NP_001038.1
ReQTL_cis_hisat	5:6600891_T>C	ENSG00000037474	NSUN2	1	nerve	0.000237516	0.0380682	1	1	NM_001193455.1	intron	3776445	none	NA	NA	unknown	NA	-2.36	1.24	T	NSUN2	by-frequency,by-cluster,by-1000G	none	none	unknown	657	none	unknown	none	unknown	unknown	AURKB:981,BOP1:965,NPM1:959,PUM3:950,NCL:940,WDR3:921,PDCD11:915,PES1:901,GTPBP4:897,CAD:891	NA
ReQTL_cis_hisat	5:6604674_C>T	ENSG00000037474	NSUN2	3	nerve;skinexp;skinnonexp	2.17919543229203e-05;4.28945672008761e-07;4.7523890536809e-07	0.00538346617888974;0.000193002371934471;0.000289229170175872	3	1;1;1	NM_001193455.1	synonymous	13181449	THR	548/733	1644	unknown	NA	-10.7	11.11	C	NSUN2	by-frequency,by-cluster,by-1000G	none	none	129838:C:T	12	none	unknown	none	AA:T=255/C=4151,EA:T=1753/C=6847	AFR:T=565/C=9807,NFE:T=13698/C=53000,EAS:T=3618/C=5018,SAS:T=4698/C=11808,FIN:T=1244/C=5366,AMR:T=2106/C=9468,OTH:T=186/C=722	AURKB:981,BOP1:965,NPM1:959,PUM3:950,NCL:940,WDR3:921,PDCD11:915,PES1:901,GTPBP4:897,CAD:891	NP_001180384.1
ReQTL_cis_hisat	5:6600680_T>C	ENSG00000037474	NSUN2	3	nerve;skinexp;skinnonexp	3.45402092832676e-19;6.52511730156869e-06;6.12550657016852e-06	1.16284022323714e-15;0.00205853448419375;0.00257284363442059	4	1;2;1	NM_001193455.1	intron	3776446	none	NA	NA	unknown	NA	-1.07	1.319	C	NSUN2	by-frequency,by-cluster,by-2hit-2allele,by-hapmap,by-1000G	none	none	unknown	446	none	unknown	none	unknown	unknown	AURKB:981,BOP1:965,NPM1:959,PUM3:950,NCL:940,WDR3:921,PDCD11:915,PES1:901,GTPBP4:897,CAD:891	NA
ReQTL_cis_hisat	5:6605158_G>A	ENSG00000037474	NSUN2	3	nerve;skinexp;skinnonexp	4.26821672632901e-18;6.47541185641441e-06;2.4123913852225e-05	1.26390416314243e-14;0.00204532538790253;0.00799645183675889	4	1;2;1	NM_001193455.1	intron	506416	none	NA	NA	unknown	NA	-2.65	0.234	A	NSUN2	by-frequency,by-cluster,by-hapmap,by-1000G,by-other-pop	none	none	unknown	113	none	unknown	none	unknown	unknown	AURKB:981,BOP1:965,NPM1:959,PUM3:950,NCL:940,WDR3:921,PDCD11:915,PES1:901,GTPBP4:897,CAD:891	NA
ReQTL_cis_hisat	5:6604818_C>T	ENSG00000037474	NSUN2	3	nerve;skinexp;skinnonexp	4.35523850439293e-20;1.54425840219907e-05;2.58907356447827e-06	1.68188437403017e-16;0.00429170673838207;0.00125179365419475	5	1;2;2	NM_001193455.1	intron	6889694	none	NA	NA	unknown	NA	-0.618	1.158	C	NSUN2	by-frequency,by-cluster,by-2hit-2allele,by-hapmap,by-1000G	none	none	unknown	131	none	unknown	none	unknown	unknown	AURKB:981,BOP1:965,NPM1:959,PUM3:950,NCL:940,WDR3:921,PDCD11:915,PES1:901,GTPBP4:897,CAD:891	NA
ReQTL_cis_hisat	5:6620918_A>G	ENSG00000037474	NSUN2	2	nerve;skinexp	1.72231076621347e-11;0.00012969694806884	1.83143407343919e-08;0.0248274454882563	2	1;1	NM_001193455.1	intron	4702371	none	NA	NA	unknown	NA	1.01	5.392	G	NSUN2	by-frequency,by-cluster,by-2hit-2allele,by-hapmap,by-1000G	none	none	unknown	618	none	unknown	none	unknown	unknown	AURKB:981,BOP1:965,NPM1:959,PUM3:950,NCL:940,WDR3:921,PDCD11:915,PES1:901,GTPBP4:897,CAD:891	NA
ReQTL_cis_hisat	5:6604857_G>A	ENSG00000037474	NSUN2	2	nerve;skinnonexp	6.75229975726967e-18;3.44762321443382e-05	1.95178916099055e-14;0.0107620078740407	3	1;2	NM_001193455.1	intron	6888601	none	NA	NA	unknown	NA	1.28	2.643	G	NSUN2	by-frequency,by-cluster,by-2hit-2allele,by-hapmap,by-1000G	none	none	unknown	170	none	unknown	none	unknown	unknown	AURKB:981,BOP1:965,NPM1:959,PUM3:950,NCL:940,WDR3:921,PDCD11:915,PES1:901,GTPBP4:897,CAD:891	NA
ReQTL_cis_hisat	5:6602431_T>C	ENSG00000037474	NSUN2	3	nerve;skinexp;skinnonexp	9.96969892224148e-16;5.37895446365176e-06;5.98717896291853e-06	2.07522316081519e-12;0.00174044198311372;0.00252346794738899	3	1;1;1	NM_001193455.1	intron	2303711	none	NA	NA	unknown	NA	-2.21	2.601	C	NSUN2	by-frequency,by-cluster,by-2hit-2allele,by-hapmap,by-1000G	none	none	unknown	28	none	unknown	none	AA:C=3254/T=1152,EA:C=5889/T=2711	AFR:C=7663/T=2743,NFE:C=45652/T=21080,EAS:C=5679/T=2947,SAS:C=10521/T=5985,FIN:C=3730/T=2882,AMR:C=6612/T=4966,OTH:C=568/T=340	AURKB:981,BOP1:965,NPM1:959,PUM3:950,NCL:940,WDR3:921,PDCD11:915,PES1:901,GTPBP4:897,CAD:891	NA
ReQTL_cis_hisat	5:6605419_C>A	ENSG00000037474	NSUN2	3	nerve;skinexp;skinnonexp	4.7127967601694e-22;3.37871080254697e-06;2.09120318662476e-05	2.4916967769642e-18;0.00116464960970226;0.00708854991579091	5	1;2;2	NM_001193455.1	intron	2303707	none	NA	NA	unknown	NA	4.23	5.963	A	NSUN2	by-frequency,by-cluster,by-1000G,by-other-pop	none	none	354054:C:A	9	none	unknown	none	AA:C=4406,EA:C=8600	AFR:A=7647/C=2753,NFE:A=45516/C=21176,EAS:A=5669/C=2973,SAS:A=10483/C=6007,FIN:A=3727/C=2887,AMR:A=6573/C=4997,OTH:A=566/C=340	AURKB:981,BOP1:965,NPM1:959,PUM3:950,NCL:940,WDR3:921,PDCD11:915,PES1:901,GTPBP4:897,CAD:891	NA
ReQTL_cis_hisat	5:6600942_A>T	ENSG00000037474	NSUN2	2	nerve;skinexp	1.3210743254217e-15;8.94573822883515e-06	2.69961306306755e-12;0.00269655163236852	2	1;1	NM_001193455.1	intron	3776444	none	NA	NA	unknown	NA	0.244	3.395	T	NSUN2	by-frequency,by-cluster,by-hapmap,by-1000G	none	none	unknown	708	none	unknown	none	unknown	unknown	AURKB:981,BOP1:965,NPM1:959,PUM3:950,NCL:940,WDR3:921,PDCD11:915,PES1:901,GTPBP4:897,CAD:891	NA
ReQTL_cis_hisat	5:6606190_C>T	ENSG00000037474	NSUN2	2	nerve;skinnonexp	1.50794371688557e-15;2.87429309689909e-05	3.04933693911274e-12;0.0092571184346334	2	1;1	NM_001193455.1	intron	6555402	none	NA	NA	unknown	NA	0.774	2.711	C	NSUN2	by-frequency,by-cluster,by-2hit-2allele,by-hapmap,by-1000G	none	none	unknown	628	none	unknown	none	unknown	unknown	AURKB:981,BOP1:965,NPM1:959,PUM3:950,NCL:940,WDR3:921,PDCD11:915,PES1:901,GTPBP4:897,CAD:891	NA
ReQTL_cis_hisat	5:6608037_T>C	ENSG00000037474	NSUN2	2	nerve;skinexp	6.0504083550502e-08;0.000227356546684946	3.11507973704564e-05;0.0385211402802453	2	1;1	NM_001193455.1	intron	1366297	none	NA	NA	unknown	NA	-3.52	0.925	T	NSUN2	by-frequency,by-cluster,by-2hit-2allele,by-hapmap,by-1000G	none	none	unknown	651	none	unknown	none	unknown	unknown	AURKB:981,BOP1:965,NPM1:959,PUM3:950,NCL:940,WDR3:921,PDCD11:915,PES1:901,GTPBP4:897,CAD:891	NA
ReQTL_cis_hisat	5:6609026_G>A	ENSG00000037474	NSUN2	2	nerve;skinexp	4.98081172360094e-09;1.47826454906168e-05	3.29849520597489e-06;0.00413494615789455	2	1;1	NM_001193455.1	intron	12374467	none	NA	NA	unknown	NA	-4.6	0.265	G	NSUN2	by-frequency,by-cluster,by-2hit-2allele,by-1000G	none	none	unknown	798	none	unknown	none	unknown	unknown	AURKB:981,BOP1:965,NPM1:959,PUM3:950,NCL:940,WDR3:921,PDCD11:915,PES1:901,GTPBP4:897,CAD:891	NA
ReQTL_cis_hisat	5:6608421_A>T	ENSG00000037474	NSUN2	3	nerve;skinexp;skinnonexp	2.31339963774737e-13;5.44140209416907e-05;0.000103984713961944	3.3889824583407e-10;0.0122559497517639;0.026357669853333	3	1;1;1	NM_001193455.1	intron	502272	none	NA	NA	unknown	NA	-2.06	2.307	T	NSUN2	by-frequency,by-cluster,by-2hit-2allele,by-1000G	none	none	unknown	1035	none	unknown	none	unknown	unknown	AURKB:981,BOP1:965,NPM1:959,PUM3:950,NCL:940,WDR3:921,PDCD11:915,PES1:901,GTPBP4:897,CAD:891	NA
ReQTL_cis_hisat	5:6607803_T>C	ENSG00000037474	NSUN2	2	nerve;skinexp	2.25939596126207e-14;0.000139514761065571	3.83095801572131e-11;0.0262679832712502	2	1;1	NM_001193455.1	intron	720846	none	NA	NA	unknown	NA	-6.03	0.392	C	NSUN2	by-frequency,by-cluster,by-2hit-2allele,by-hapmap,by-1000G,by-other-pop	none	none	unknown	417	none	unknown	none	unknown	unknown	AURKB:981,BOP1:965,NPM1:959,PUM3:950,NCL:940,WDR3:921,PDCD11:915,PES1:901,GTPBP4:897,CAD:891	NA
ReQTL_cis_hisat	5:6600751_T>C	ENSG00000037474	NSUN2	3	nerve;skinexp;skinnonexp	2.07240611511575e-15;2.33461632790781e-05;8.70418179120411e-05	4.11354648282107e-12;0.00607735778538752;0.0227941416586456	3	1;1;1	NM_001193455.1	intron	3822433	none	NA	NA	unknown	NA	1.15	3.217	C	NSUN2	by-frequency,by-cluster,by-2hit-2allele,by-hapmap,by-1000G	none	none	unknown	517	none	unknown	none	unknown	unknown	AURKB:981,BOP1:965,NPM1:959,PUM3:950,NCL:940,WDR3:921,PDCD11:915,PES1:901,GTPBP4:897,CAD:891	NA
ReQTL_cis_hisat	19:13774495_C>T	ENSG00000037757	MRI1	1	skinexp	7.67e-07	0.000320641	1	1	NM_014047.2	synonymous	1128749	ARG	6/100	18	unknown	NA	0.326	9.955	C	C19orf53	by-frequency,by-cluster,by-2hit-2allele,by-hapmap,by-1000G	none	none	unknown	80	none	unknown	13774367-13774979	AA:T=1733/C=2661,EA:T=2204/C=6384	AFR:T=3618/C=4362,NFE:T=14184/C=34854,EAS:T=3184/C=3358,SAS:T=7167/C=8025,FIN:T=1642/C=3000,AMR:T=3249/C=4725,OTH:T=227/C=443	none	NP_054766.1
ReQTL_cis_hisat	19:13774670_A>G	ENSG00000037757	MRI1	1	skinexp	9.46e-07	0.000384163	1	1	NM_014047.2	missense	10104	LYS,ARG	39/100	116	0.997	26	5.2	34	A	C19orf53	by-frequency,by-cluster,by-2hit-2allele,by-hapmap,by-1000G,by-other-pop	none	none	unknown	19	none	unknown	13774367-13774979	AA:G=1770/A=2636,EA:G=2227/A=6371	AFR:G=4207/A=6115,NFE:G=16583/A=49745,EAS:G=3853/A=4791,SAS:G=7474/A=8788,FIN:G=1946/A=4664,AMR:G=3838/A=7726,OTH:G=257/A=641	none	NP_054766.1
ReQTL_cis_hisat	19:13772285_A>G	ENSG00000037757	MRI1	1	skinexp	3.16e-05	0.00782449	2	2	NM_001031727.3	3-prime-UTR	1469071	none	NA	NA	unknown	NA	-1.52	10.04	G	MRI1	by-frequency,by-cluster,by-2hit-2allele,by-1000G	none	none	unknown	165	none	unknown	none	AA:G=2490/A=1916,EA:G=3674/A=4926	AFR:G=5910/A=4416,NFE:G=27424/A=38520,EAS:G=5957/A=2637,SAS:G=9621/A=6657,FIN:G=3192/A=3262,AMR:G=5695/A=5663,OTH:G=411/A=473	APIP:989,MTAP:974,CDC23:954,MCM8:881,MCM6:881,MCMDC2:881,ADI1:876,ENOPH1:831,LRRC40:777,KCTD3:774	NA
ReQTL_cis_hisat	19:13759586_C>G	ENSG00000037757	MRI1	3	nerve;skinexp;skinnonexp	5.70457069572906e-19;7.53442361125802e-26;2.91558551755323e-19	1.8871797175164e-15;4.8775028544196e-22;1.42202466255101e-15	3	1;1;1	NM_001320561.1	intron	1473197	none	NA	NA	unknown	NA	-0.256	0.019	C	CCDC130	by-frequency,by-cluster,by-1000G	none	none	unknown	312	none	unknown	none	unknown	unknown	CDC5L:962,BUD31:955,NAA25:948,NAA20:946,PRPF19:868,CDC40:866,PLRG1:827,EFTUD2:824,SNW1:809,EEF2:808	NA
ReQTL_cis_hisat	19:13761426_G>A	ENSG00000037757	MRI1	3	nerve;skinexp;skinnonexp	5.95626353389528e-27;1.06771771127896e-47;1.02589389506395e-35	6.20795943286273e-23;1.5744021195385e-42;3.80274655804282e-31	3	1;1;1	NM_001320561.1	intron	8109392	none	NA	NA	unknown	NA	-0.762	4.296	G	CCDC130	by-frequency,by-cluster,by-2hit-2allele,by-1000G	none	none	unknown	63	none	unknown	none	unknown	unknown	CDC5L:962,BUD31:955,NAA25:948,NAA20:946,PRPF19:868,CDC40:866,PLRG1:827,EFTUD2:824,SNW1:809,EEF2:808	NA
ReQTL_cis_hisat	4:25277886_G>A	ENSG00000038210	PI4K2B	1	nerve	1.63e-09	1.2e-06	5	3;1;1	NM_018323.3	3-prime-UTR	11544126	none	NA	NA	unknown	NA	0.279	1.408	G	PI4K2B	by-frequency,by-cluster,by-1000G	none	none	unknown	873	none	hsa00562:InositolPhosphateMetabolism;hsa01100:MetabolicPathways;hsa04070:PhosphatidylinositolSignalingSystem	none	unknown	unknown	PIP5K1B:945,PIK3C2B:944,CDIPT:944,PIP4K2B:938,PIP5K1C:937,PIP5K1A:937,PI4KB:936,PI4KA:933,PIK3C2G:929,PIP5KL1:929	NA
ReQTL_cis_hisat	4:25277366_T>C	ENSG00000038210	PI4K2B	1	nerve	5e-09	3.31e-06	5	3;1;1	NM_018323.3	3-prime-UTR	3796780	none	NA	NA	unknown	NA	2.28	13.33	T	PI4K2B	by-frequency,by-cluster,by-1000G	none	none	unknown	353	none	hsa00562:InositolPhosphateMetabolism;hsa01100:MetabolicPathways;hsa04070:PhosphatidylinositolSignalingSystem	none	unknown	unknown	PIP5K1B:945,PIK3C2B:944,CDIPT:944,PIP4K2B:938,PIP5K1C:937,PIP5K1A:937,PI4KB:936,PI4KA:933,PIK3C2G:929,PIP5KL1:929	NA
ReQTL_cis_hisat	4:25123124_T>C	ENSG00000038210	PI4K2B	1	nerve	2.9e-07	0.000125287	3	2;1	NM_016955.3	3-prime-UTR	13109061	none	NA	NA	unknown	NA	-7.85	7.763	T	SEPSECS	by-frequency,by-cluster,by-1000G	none	none	348536:T:C	1102	none	hsa00970:Aminoacyl-tRNABiosynthesis	none	unknown	unknown	SEPHS2:985,SEPHS1:983,PSTK:981,ZNF217:859,AP4E1:829,EEFSEC:810,PHYKPL:794,KANK1:785,AGXT2:785,ABAT:785,ETNPPL:785	NA
ReQTL_cis_hisat	4:25277834_T>A	ENSG00000038210	PI4K2B	1	nerve	3.39e-07	0.000143434	1	1	NM_018323.3	3-prime-UTR	11544127	none	NA	NA	unknown	NA	-9.07	2.987	T	PI4K2B	by-frequency,by-cluster,by-1000G	none	none	unknown	821	none	hsa00562:InositolPhosphateMetabolism;hsa01100:MetabolicPathways;hsa04070:PhosphatidylinositolSignalingSystem	none	unknown	unknown	PIP5K1B:945,PIK3C2B:944,CDIPT:944,PIP4K2B:938,PIP5K1C:937,PIP5K1A:937,PI4KB:936,PI4KA:933,PIK3C2G:929,PIP5KL1:929	NA
ReQTL_cis_hisat	4:25413484_T>C	ENSG00000038210	PI4K2B	1	nerve	7.67e-05	0.0154467	5	3;1;1	NM_001286756.1	intron	1993602	none	NA	NA	unknown	NA	1.25	6.91	T	ANAPC4	by-frequency,by-cluster,by-2hit-2allele,by-1000G	none	none	unknown	159	none	hsa04110:CellCycle;hsa04114:OocyteMeiosis;hsa04120:UbiquitinMediatedProteolysis;hsa04914:Progesterone-mediatedOocyteMaturation	none	unknown	unknown	FZR1:999,CDC16:999,CDC27:999,CDC23:999,ANAPC1:999,ANAPC7:999,ANAPC11:999,ANAPC5:999,BUB1B:999,MAD2L1:999,CDC20:999,ANAPC10:999,ANAPC2:999	NA
ReQTL_cis_hisat	4:25415155_T>G	ENSG00000038210	PI4K2B	1	nerve	8.49e-05	0.0167763	2	2	NM_001286756.1	intron	3816586	none	NA	NA	unknown	NA	2.9	9.357	G	ANAPC4	by-frequency,by-cluster,by-1000G	none	none	unknown	309	none	hsa04110:CellCycle;hsa04114:OocyteMeiosis;hsa04120:UbiquitinMediatedProteolysis;hsa04914:Progesterone-mediatedOocyteMaturation	none	unknown	unknown	FZR1:999,CDC16:999,CDC27:999,CDC23:999,ANAPC1:999,ANAPC7:999,ANAPC11:999,ANAPC5:999,BUB1B:999,MAD2L1:999,CDC20:999,ANAPC10:999,ANAPC2:999	NA
ReQTL_cis_hisat	4:25414188_C>A	ENSG00000038210	PI4K2B	1	nerve	0.000142153	0.0253787	5	3;1;1	NM_001286756.1	intron	55714412	none	NA	NA	unknown	NA	3	9.246	A	ANAPC4	by-frequency,by-cluster,by-1000G	none	none	unknown	134	none	hsa04110:CellCycle;hsa04114:OocyteMeiosis;hsa04120:UbiquitinMediatedProteolysis;hsa04914:Progesterone-mediatedOocyteMaturation	none	unknown	unknown	FZR1:999,CDC16:999,CDC27:999,CDC23:999,ANAPC1:999,ANAPC7:999,ANAPC11:999,ANAPC5:999,BUB1B:999,MAD2L1:999,CDC20:999,ANAPC10:999,ANAPC2:999	NA
ReQTL_cis_hisat	4:25411352_T>G	ENSG00000038210	PI4K2B	1	nerve	0.000175473	0.0300222	4	2;1;1	NM_001286756.1	intron	10001352	none	NA	NA	unknown	NA	-0.065	1.96	T	ANAPC4	by-frequency,by-cluster,by-1000G	none	none	unknown	1559	none	hsa04110:CellCycle;hsa04114:OocyteMeiosis;hsa04120:UbiquitinMediatedProteolysis;hsa04914:Progesterone-mediatedOocyteMaturation	none	unknown	unknown	FZR1:999,CDC16:999,CDC27:999,CDC23:999,ANAPC1:999,ANAPC7:999,ANAPC11:999,ANAPC5:999,BUB1B:999,MAD2L1:999,CDC20:999,ANAPC10:999,ANAPC2:999	NA
ReQTL_cis_hisat	4:25407216_G>A	ENSG00000038210	PI4K2B	1	nerve	0.000204936	0.0339737	1	1	NM_001286756.1	missense	34811474	ARG,GLN	466/810	1397	0.123	43	5.13	13.01	G	ANAPC4	by-frequency,by-cluster,by-1000G	none	none	http://www.ncbi.nlm.nih.gov/pubmed?term=29326435,30038396,30108127,30595370,29844566,29942086,30598549,30573740,30664745	20	none	hsa04110:CellCycle;hsa04114:OocyteMeiosis;hsa04120:UbiquitinMediatedProteolysis;hsa04914:Progesterone-mediatedOocyteMaturation	none	AA:A=180/G=4226,EA:A=1886/G=6710	AFR:A=400/G=9366,NFE:A=14777/G=50705,EAS:A=1/G=8499,SAS:A=1154/G=15098,FIN:A=1463/G=5061,AMR:A=922/G=10418,OTH:A=156/G=736	FZR1:999,CDC16:999,CDC27:999,CDC23:999,ANAPC1:999,ANAPC7:999,ANAPC11:999,ANAPC5:999,BUB1B:999,MAD2L1:999,CDC20:999,ANAPC10:999,ANAPC2:999	NP_001273685.1
ReQTL_cis_hisat	4:25402730_C>G	ENSG00000038210	PI4K2B	1	nerve	0.000254141	0.0401378	3	3	NM_001286756.1	intron	6831977	none	NA	NA	unknown	NA	-0.707	5.091	G	ANAPC4	by-frequency,by-cluster,by-2hit-2allele,by-1000G	none	none	unknown	239	none	hsa04110:CellCycle;hsa04114:OocyteMeiosis;hsa04120:UbiquitinMediatedProteolysis;hsa04914:Progesterone-mediatedOocyteMaturation	none	unknown	unknown	FZR1:999,CDC16:999,CDC27:999,CDC23:999,ANAPC1:999,ANAPC7:999,ANAPC11:999,ANAPC5:999,BUB1B:999,MAD2L1:999,CDC20:999,ANAPC10:999,ANAPC2:999	NA
ReQTL_cis_hisat	4:13578908_A>G	ENSG00000038219	BOD1L1	1	nerve	7.2e-05	0.0146651	1	1	NM_148894.2	intron	12506352	none	NA	NA	unknown	NA	-1.05	2.6	A	BOD1L1	by-frequency,by-cluster,by-hapmap,by-1000G	none	none	unknown	2	none	unknown	none	unknown	unknown	SETD1A:782,RBBP5:720	NA
ReQTL_cis_hisat	16:10942031_C>A	ENSG00000038532	CLEC16A	1	skinnonexp	0.000198166	0.0436128	2	1;1	NM_014015.3	5-prime-UTR	7193440	none	NA	NA	unknown	NA	-6.41	11.66	C	DEXI	by-frequency,by-cluster,by-1000G	none	none	unknown	463	none	unknown	10941640-10942839	AA:C=2686,EA:C=5680	AFR:A=123/C=339,NFE:A=393/C=1027,EAS:A=31/C=67,SAS:A=639/C=1775,FIN:A=5/C=17,AMR:A=16/C=70,OTH:A=9/C=31	none	NA
ReQTL_cis_hisat	16:68361158_T>C	ENSG00000039523	RIPOR1	1	skinexp	0.000163505	0.0298282	2	2	NM_018667.3	3-prime-UTR	2279540	none	NA	NA	unknown	NA	-6.57	18.03	T	SMPD3	by-frequency,by-cluster,by-1000G	none	none	unknown	150	none	hsa00600:SphingolipidMetabolism;hsa01100:MetabolicPathways	none	AA:C=765/T=3623,EA:C=1034/T=7562	AFR:C=1321/T=6309,NFE:C=6375/T=44603,EAS:C=466/T=5748,SAS:C=2181/T=10743,FIN:C=801/T=3683,AMR:C=676/T=8502,OTH:C=103/T=567	SMPD2:971,SMPD4:965,RACK1:961,SNORD95:961,SNORD96A:961,CERS1:938,TNF:937,UGCG:935,SMPD1:934,CERS4:933	NA
ReQTL_cis_hisat	16:67396019_G>C	ENSG00000039523	RIPOR1	1	skinnonexp	0.000135541	0.0325289	1	1	NM_001323627.1	intron	7192243	none	NA	NA	unknown	NA	1.75	8.268	G	ZDHHC1	by-frequency,by-cluster,by-2hit-2allele,by-1000G	none	none	unknown	451	none	unknown	none	unknown	unknown	none	NA
ReQTL_cis_hisat	19:49857566_A>G	ENSG00000039650	PNKP	1	skinnonexp	2.22e-05	0.00745649	4	3;1	NM_001305105.1	intron	2278838	none	NA	NA	unknown	NA	-3.05	1.748	unknown	PTOV1,PTOV1-AS2	by-frequency,by-cluster,by-1000G	none	none	unknown	125	none	unknown	none	unknown	unknown	FLOT1:908,FLOT2:817,MED6:734	NA
ReQTL_cis_hisat	19:49492265_C>T	ENSG00000039650	PNKP	1	skinexp	0.000180663	0.032199	1	1	NM_001270491.1	3-prime-UTR	3203517	none	NA	NA	unknown	NA	-1.39	3.629	C	RPL13A	by-frequency,by-cluster,by-1000G	none	none	unknown	537	none	hsa03010:Ribosome	none	unknown	unknown	RPL18:999,RPS18:999,RPL23:999,SNORA21:999,RPL31:999,RPL37A:999,RPS19:999,RPS20:999,SNORD54:999,RPL35A:999,RPS8:999,SNORD55:999,SNORD38B:999,RPL23A:999,SNORD42A:999,RPL32:999,RPS3:999,RPS25:999,RPL24:999,RPS13:999,SNORD14B:999,RPL17:999,SNORD58A:999,SNORD58B:999,SNORD58C:999,RPL34:999,RPL36A:999,RPS15:999,RPS5:999,RPL6:999,RPL18A:999,SNORA68:999,RPL19:999,RPS12:999,RPS16:999,RPL36:999,RPL27:999,RP…	NA
ReQTL_cis_hisat	19:49861166_T>C	ENSG00000039650	PNKP	2	nerve;skinnonexp	8.0149438411056e-05;1.25477539046645e-06	0.0160208371522081;0.000669809367146742	6	3;1;2	none	upstream-gene	3739209	none	NA	NA	unknown	NA	-5.09	4.991	T	none	by-frequency,by-cluster,by-1000G	none	none	unknown	200	none	unknown	none	unknown	unknown	none	NA
ReQTL_cis_hisat	19:49858096_C>T	ENSG00000039650	PNKP	2	nerve;skinnonexp	0.000109964685353469;7.79012427798225e-05	0.0207008537974999;0.0208464744995485	5	4;1	NM_001305105.1	synonymous	2290286	LEU	306/417	918	unknown	NA	1.8	9.027	C	PTOV1,PTOV1-AS2	by-frequency,by-cluster,by-1000G	none	none	unknown	19	none	unknown	none	AA:T=60/C=4346,EA:T=253/C=8347	AFR:T=130/C=9846,NFE:T=2084/C=63044,EAS:T=27/C=8555,SAS:T=1937/C=14495,FIN:T=99/C=5985,AMR:T=168/C=11298,OTH:T=35/C=829	FLOT1:908,FLOT2:817,MED6:734	NP_001292034.1
ReQTL_cis_hisat	16:71647612_A>G	ENSG00000040199	PHLPP2	1	nerve	3.81e-06	0.00121053	1	1	NM_001289003.1	3-prime-UTR	4788822	none	NA	NA	unknown	NA	-9.66	7.085	A	PHLPP2	by-frequency,by-cluster,by-2hit-2allele,by-1000G	none	none	unknown	2433	none	unknown	none	unknown	unknown	AKT3:990,AKT1:990,AKT2:983,RIPK4:977,PHLPP1:962,POTEE:952,POTEF:952,GSK3A:935,HACE1:901,CAP1:886,CAP2:886	NA
ReQTL_cis_hisat	16:71647250_G>A	ENSG00000040199	PHLPP2	1	nerve	8.27e-05	0.0164251	1	1	NM_001289003.1	3-prime-UTR	10500560	none	NA	NA	unknown	NA	1.23	7.969	G	PHLPP2	by-frequency,by-cluster,by-1000G	none	none	unknown	2795	none	unknown	none	unknown	unknown	AKT3:990,AKT1:990,AKT2:983,RIPK4:977,PHLPP1:962,POTEE:952,POTEF:952,GSK3A:935,HACE1:901,CAP1:886,CAP2:886	NA
ReQTL_cis_hisat	16:72076882_T>C	ENSG00000040199	PHLPP2	1	nerve	0.000149903	0.0264745	1	1	NM_020995.3	missense	1065360	VAL,ALA	283/349	848	0	64	1.52	0.046	C	HPR,TXNL4B	by-frequency,by-cluster,by-2hit-2allele,by-1000G	none	none	unknown	580	none	unknown	none	AA:C=768/T=3378,EA:C=259/T=8129	AFR:C=1734/T=8048,NFE:C=2063/T=64673,EAS:C=467/T=8151,SAS:C=458/T=16054,FIN:C=167/T=6447,AMR:C=352/T=11212,OTH:C=38/T=862	APOA1:961,APOL1:941,HBB:926,HBA1:899,HP:830,OR10A4:758,PON1:721	NP_066275.3
ReQTL_cis_hisat	16:71645154_C>T	ENSG00000040199	PHLPP2	2	nerve;skinnonexp	2.69785044997356e-08;9.9975920539067e-07	1.51507800845447e-05;0.000550721129901114	3	1;1;1	NM_001289003.1	3-prime-UTR	1058750	none	NA	NA	unknown	NA	-2.22	8.388	T	PHLPP2	by-frequency,by-cluster,by-2hit-2allele,by-hapmap,by-1000G	none	none	unknown	4765	none	unknown	none	unknown	unknown	AKT3:990,AKT1:990,AKT2:983,RIPK4:977,PHLPP1:962,POTEE:952,POTEF:952,GSK3A:935,HACE1:901,CAP1:886,CAP2:886	NA
ReQTL_cis_hisat	16:71646099_C>T	ENSG00000040199	PHLPP2	2	nerve;skinnonexp	6.71355714924084e-08;2.27277403221429e-05	3.41136160703688e-05;0.00760987320493805	2	1;1	NM_001289003.1	3-prime-UTR	7188675	none	NA	NA	unknown	NA	3.32	4.175	C	PHLPP2	by-frequency,by-cluster,by-2hit-2allele,by-1000G	none	none	unknown	3946	none	unknown	none	unknown	unknown	AKT3:990,AKT1:990,AKT2:983,RIPK4:977,PHLPP1:962,POTEE:952,POTEF:952,GSK3A:935,HACE1:901,CAP1:886,CAP2:886	NA
ReQTL_cis_hisat	1:18916300_A>T	ENSG00000040487	PQLC2	1	skinexp	0.000218114	0.0373511	1	1	NM_001136265.1	intron	28593173	none	NA	NA	unknown	NA	-1.05	4.373	A	IFFO2	by-frequency,by-cluster,by-1000G	none	none	unknown	601	none	unknown	none	unknown	unknown	EHHADH:777,HADHA:777,GLDC:761,ACLY:751,AGXT2:737,ABAT:737,ETNPPL:737,PHYKPL:737,ACACB:712,ACACA:712	NA
ReQTL_cis_hisat	1:19081124_G>A	ENSG00000040487	PQLC2	1	skinexp	0.000253722	0.0419918	2	2	NM_020765.2	intron	115201698	none	NA	NA	unknown	NA	0.886	7.759	G	UBR4	by-frequency,by-1000G	none	none	unknown	223	none	unknown	none	unknown	unknown	UBR2:955,HECTD1:950,UBR1:946,UBE2O:935,UBE3A:932,HERC4:929,FBXO9:928,CUL2:925,HECTD2:925,UBE2A:924	NA
ReQTL_cis_hisat	17:3655401_A>G	ENSG00000040531	CTNS	1	nerve	4.02e-06	0.00126917	1	1	NM_001031681.2	intron	457419	none	NA	NA	unknown	NA	-2.36	2.355	A	CTNS	by-frequency,by-cluster,by-hapmap,by-1000G	none	none	unknown	47	none	hsa04142:Lysosome	none	AA:G=684/A=3722,EA:G=3984/A=4614	AFR:G=1475/A=8753,NFE:G=31280/A=35040,EAS:G=1616/A=7008,SAS:G=5551/A=10959,FIN:G=3104/A=3504,AMR:G=4011/A=7549,OTH:G=369/A=531	SHPK:867,UBIAD1:730	NA
ReQTL_cis_hisat	17:3655404_G>A	ENSG00000040531	CTNS	1	nerve	1.49e-05	0.00389147	2	2	NM_001031681.2	intron	467277	none	NA	NA	unknown	NA	0.321	5.288	G	CTNS	by-frequency,by-cluster,by-1000G	none	none	unknown	50	none	hsa04142:Lysosome	none	AA:A=1209/G=1445,EA:A=2447/G=2169	AFR:A=4514/G=5742,NFE:A=34875/G=31337,EAS:A=6429/G=2193,SAS:A=10653/G=5851,FIN:A=3474/G=3130,AMR:A=7339/G=4217,OTH:A=502/G=396	SHPK:867,UBIAD1:730	NA
ReQTL_cis_hisat	17:3655406_G>A	ENSG00000040531	CTNS	1	skinexp	2.64e-05	0.00673182	1	1	NM_001031681.2	intron	12938401	none	NA	NA	unknown	NA	-3.86	2.964	G	CTNS	by-frequency,by-cluster,by-2hit-2allele,by-1000G	none	none	unknown	52	none	hsa04142:Lysosome	none	unknown	unknown	SHPK:867,UBIAD1:730	NA
ReQTL_cis_hisat	17:3661521_A>G	ENSG00000040531	CTNS	1	nerve	0.000229448	0.0370899	1	1	NM_001031681.2	3-prime-UTR	2235104	none	NA	NA	unknown	NA	-0.882	12.97	A	CTNS	by-frequency,by-cluster,by-2hit-2allele,by-1000G	none	none	322881:A:G	905	none	hsa04142:Lysosome	none	unknown	unknown	SHPK:867,UBIAD1:730	NA
ReQTL_cis_hisat	17:3658906_T>C	ENSG00000040531	CTNS	3	nerve;skinexp;skinnonexp	2.28196638473124e-06;2.57163168884345e-08;4.04595359997583e-07	0.00077043138119438;1.57011982383081e-05;0.000251184599431568	3	1;1;1	NM_001031681.2	intron	35109975	none	NA	NA	unknown	NA	-2.19	4.439	C	CTNS	by-frequency,by-cluster,by-1000G	none	none	unknown	729	none	hsa04142:Lysosome	none	unknown	unknown	SHPK:867,UBIAD1:730	NA
ReQTL_cis_hisat	17:3658902_G>A	ENSG00000040531	CTNS	3	nerve;skinexp;skinnonexp	2.96496491778793e-06;5.41389925201344e-09;2.12342475652802e-07	0.000970706547456167;3.89889433793156e-06;0.000142832708278614	3	1;1;1	NM_001031681.2	intron	11657570	none	NA	NA	unknown	NA	1.41	6.775	G	CTNS	by-frequency,by-cluster,by-2hit-2allele,by-hapmap,by-1000G	none	none	unknown	725	none	hsa04142:Lysosome	none	unknown	unknown	SHPK:867,UBIAD1:730	NA
ReQTL_cis_hisat	17:3661084_C>T	ENSG00000040531	CTNS	3	nerve;skinexp;skinnonexp	3.16021089790551e-06;1.61675668347366e-09;3.40114991572989e-08	0.00102803120590644;1.29282008468163e-06;2.84631097220739e-05	3	1;1;1	NM_001031681.2	3-prime-UTR	1048649	none	NA	NA	unknown	NA	0.813	6.635	C	CTNS	by-frequency,by-cluster,by-2hit-2allele,by-hapmap,by-1000G	none	none	322863:C:T	468	none	hsa04142:Lysosome	none	unknown	unknown	SHPK:867,UBIAD1:730	NA
ReQTL_cis_hisat	17:3661393_C>T	ENSG00000040531	CTNS	3	nerve;skinexp;skinnonexp	3.31738221328913e-06;4.40438511961846e-09;8.81623807101909e-07	0.00107327649123932;3.23950965590094e-06;0.000493774053571578	3	1;1;1	NM_001031681.2	3-prime-UTR	1048673	none	NA	NA	unknown	NA	1.44	6.061	C	CTNS	by-frequency,by-cluster,by-1000G	none	none	322871:C:T	777	none	hsa04142:Lysosome	none	unknown	unknown	SHPK:867,UBIAD1:730	NA
ReQTL_cis_hisat	17:3661394_A>G	ENSG00000040531	CTNS	3	nerve;skinexp;skinnonexp	3.32720923102293e-06;4.73459089739625e-09;7.79769792985012e-07	0.00107570612139701;3.45212523546409e-06;0.000443044542753571	3	1;1;1	NM_001031681.2	3-prime-UTR	1048674	none	NA	NA	unknown	NA	-1.26	4.4	G	CTNS	by-frequency,by-cluster,by-1000G	none	none	322872:A:G	778	none	hsa04142:Lysosome	none	unknown	unknown	SHPK:867,UBIAD1:730	NA
ReQTL_cis_hisat	17:3658908_T>C	ENSG00000040531	CTNS	3	nerve;skinexp;skinnonexp	3.98423065132817e-06;2.35419161980531e-08;2.2155136907835e-07	0.00125822505892006;1.44880228983458e-05;0.000148059850790326	3	1;1;1	NM_001031681.2	intron	11654264	none	NA	NA	unknown	NA	-7.94	1.128	C	CTNS	by-frequency,by-cluster,by-2hit-2allele,by-hapmap,by-1000G	none	none	unknown	731	none	hsa04142:Lysosome	none	unknown	unknown	SHPK:867,UBIAD1:730	NA
ReQTL_cis_hisat	17:3660774_G>A	ENSG00000040531	CTNS	3	nerve;skinexp;skinnonexp	4.96391668887019e-06;1.58339332210358e-09;1.24942939419581e-08	0.0015211891044085;1.26876598897816e-06;1.1620959933791e-05	3	1;1;1	NM_001031681.2	3-prime-UTR	760273	none	NA	NA	unknown	NA	-1.26	3.28	G	CTNS	by-frequency,by-cluster,by-2hit-2allele,by-1000G	none	none	322852:G:A	158	none	hsa04142:Lysosome	none	AA:A=563/G=3843,EA:A=1751/G=6849	AFR:A=1282/G=8780,NFE:A=13443/G=50923,EAS:A=2082/G=6318,SAS:A=3348/G=13010,FIN:A=1743/G=4685,AMR:A=2801/G=8385,OTH:A=215/G=657	SHPK:867,UBIAD1:730	NA
ReQTL_cis_hisat	17:3660790_T>C	ENSG00000040531	CTNS	3	nerve;skinexp;skinnonexp	4.97073390717957e-06;6.69043561325921e-10;8.58681904110614e-09	0.0015231177225732;5.76749012697964e-07;8.2716506486712e-06	3	1;1;1	NM_001031681.2	3-prime-UTR	760274	none	NA	NA	unknown	NA	2.33	7.754	C	CTNS	by-frequency,by-cluster,by-2hit-2allele,by-1000G	none	none	322854:T:C	174	none	hsa04142:Lysosome	none	unknown	unknown	SHPK:867,UBIAD1:730	NA
ReQTL_cis_hisat	17:3660779_A>G	ENSG00000040531	CTNS	3	nerve;skinexp;skinnonexp	6.22243163875941e-06;1.8706827409411e-09;8.21318415691323e-09	0.00185012234330115;1.4766688243635e-06;7.95306566306591e-06	3	1;1;1	NM_001031681.2	3-prime-UTR	3826496	none	NA	NA	unknown	NA	0.846	5.177	G	CTNS	by-frequency,by-cluster,by-2hit-2allele,by-1000G	none	none	322853:A:G	163	none	hsa04142:Lysosome	none	AA:G=559/A=3847,EA:G=1750/A=6850	AFR:G=1277/A=8745,NFE:G=13369/A=50625,EAS:G=2072/A=6276,SAS:G=3335/A=13005,FIN:G=1729/A=4645,AMR:G=2801/A=8355,OTH:G=214/A=656	SHPK:867,UBIAD1:730	NA
ReQTL_cis_hisat	17:3660941_A>G	ENSG00000040531	CTNS	3	nerve;skinexp;skinnonexp	8.80558944542033e-06;1.81933065075903e-09;1.62815725709929e-08	0.00248575438667691;1.43949218061043e-06;1.46817905618417e-05	3	1;1;1	NM_001031681.2	3-prime-UTR	3826493	none	NA	NA	unknown	NA	1.98	6.774	G	CTNS	by-frequency,by-cluster,by-2hit-2allele,by-1000G	none	none	322858:A:G	325	none	hsa04142:Lysosome	none	unknown	unknown	SHPK:867,UBIAD1:730	NA
ReQTL_cis_hisat	17:3660924_T>C	ENSG00000040531	CTNS	3	nerve;skinexp;skinnonexp	9.41256802272721e-06;2.60563515463712e-09;1.11664837646094e-08	0.00263104755629649;1.99965501632705e-06;1.05090182867058e-05	3	1;1;1	NM_001031681.2	3-prime-UTR	1048646	none	NA	NA	unknown	NA	-8.42	0.788	T	CTNS	by-frequency,by-cluster,by-2hit-2allele,by-1000G	none	none	322857:T:C	308	none	hsa04142:Lysosome	none	unknown	unknown	SHPK:867,UBIAD1:730	NA
ReQTL_cis_hisat	17:3661485_C>T	ENSG00000040531	CTNS	3	nerve;skinexp;skinnonexp	1.1570391370469e-05;2.13946165380971e-08;4.58632487739578e-07	0.00313502624339323;1.32782792400636e-05;0.000280473338338678	3	1;1;1	NM_001031681.2	3-prime-UTR	1048682	none	NA	NA	unknown	NA	-8.9	0.624	C	CTNS	by-frequency,by-cluster,by-2hit-2allele,by-1000G	none	none	322878:C:T	869	none	hsa04142:Lysosome	none	unknown	unknown	SHPK:867,UBIAD1:730	NA
ReQTL_cis_hisat	17:3658548_C>T	ENSG00000040531	CTNS	2	skinexp;skinnonexp	2.34641572876476e-05;3.84923668701817e-07	0.00610396298946762;0.000240421455497386	2	1;1	NM_001031681.2	intron	9902843	none	NA	NA	unknown	NA	0.277	5.838	T	CTNS	by-frequency,by-cluster,by-2hit-2allele,by-1000G	none	none	unknown	371	none	hsa04142:Lysosome	none	unknown	unknown	SHPK:867,UBIAD1:730	NA
ReQTL_cis_hisat	17:3658662_C>T	ENSG00000040531	CTNS	3	nerve;skinexp;skinnonexp	4.22461712163089e-05;5.79028232621189e-09;5.62467651276759e-09	0.00937481355216439;4.13959292408751e-06;5.65533862816613e-06	3	1;1;1	NM_001031681.2	intron	11656829	none	NA	NA	unknown	NA	-3.29	2.706	C	CTNS	by-frequency,by-cluster,by-2hit-2allele,by-hapmap,by-1000G	none	none	unknown	485	none	hsa04142:Lysosome	none	unknown	unknown	SHPK:867,UBIAD1:730	NA
ReQTL_cis_hisat	17:3656529_G>A	ENSG00000040531	CTNS	3	nerve;skinexp;skinnonexp	5.99480081217024e-05;3.18491575407576e-08;9.24750682734693e-06	0.0125964804480874;1.90586077125943e-05;0.00361797596728249	3	1;1;1	NM_001031681.2	synonymous	1800528	THR	168/401	504	unknown	NA	-7	7.979	G	CTNS	by-frequency,by-cluster,by-1000G	none	none	257154:G:A	43	none	hsa04142:Lysosome	none	AA:A=206/G=4200,EA:A=1561/G=7039	AFR:A=418/G=9244,NFE:A=12120/G=51432,EAS:A=1784/G=6594,SAS:A=2802/G=13086,FIN:A=1536/G=4368,AMR:A=2622/G=8300,OTH:A=184/G=654	SHPK:867,UBIAD1:730	NP_001026851.2
ReQTL_cis_hisat	17:3658417_C>G	ENSG00000040531	CTNS	3	nerve;skinexp;skinnonexp	0.000158174936101481;7.46515173688873e-06;1.8521331664048e-06	0.0276466057786635;0.00230942196995856;0.000939267677549524	3	1;1;1	NM_001031681.2	intron	466867	none	NA	NA	unknown	NA	-0.347	2.307	C	CTNS	by-frequency,by-cluster,by-2hit-2allele,by-hapmap,by-1000G	none	none	unknown	240	none	hsa04142:Lysosome	none	unknown	unknown	SHPK:867,UBIAD1:730	NA
ReQTL_cis_hisat	17:3658418_A>G	ENSG00000040531	CTNS	3	nerve;skinexp;skinnonexp	0.000177498895989922;6.65192815395743e-06;2.21914869360512e-06	0.0302957495246406;0.00209082951404402;0.00109444657904504	3	1;1;1	NM_001031681.2	intron	465221	none	NA	NA	unknown	NA	-0.019	2.777	A	CTNS	by-frequency,by-cluster,by-2hit-2allele,by-hapmap,by-1000G	none	none	unknown	241	none	hsa04142:Lysosome	none	unknown	unknown	SHPK:867,UBIAD1:730	NA
ReQTL_cis_hisat	17:3658746_C>G	ENSG00000040531	CTNS	3	nerve;skinexp;skinnonexp	8.32710803575215e-08;2.92146855115169e-07;1.26733272629804e-05	4.1427512066634e-05;0.000137437775777168;0.0047077465184361	4	1;2;1	NM_001031681.2	intron	222752	none	NA	NA	unknown	NA	-0.249	3.593	T	CTNS	by-frequency,by-cluster,by-2hit-2allele,by-hapmap,by-1000G	none	none	unknown	569	none	hsa04142:Lysosome	none	unknown	unknown	SHPK:867,UBIAD1:730	NA
ReQTL_cis_hisat	2:98607846_A>T	ENSG00000040933	INPP4A	1	nerve	5.64e-05	0.011944	1	1	NM_001008215.2	intron	3754871	none	NA	NA	unknown	NA	0.407	9.365	A	COA5	by-frequency,by-cluster,by-1000G	none	none	unknown	459	none	unknown	none	unknown	unknown	COX19:803,COA7:733,COX11:724	NA
ReQTL_cis_hisat	2:98609710_T>A	ENSG00000040933	INPP4A	1	nerve	8.08e-05	0.0161179	2	2	NM_001330353.1	intron	1062847	none	NA	NA	unknown	NA	-3.61	9.566	A	UNC50	by-frequency,by-cluster,by-1000G,by-other-pop	none	none	unknown	44	none	unknown	none	AA:A=1138/T=3268,EA:A=2276/T=6324	AFR:A=2640/T=7728,NFE:A=17195/T=49271,EAS:A=2688/T=5962,SAS:A=4678/T=11578,FIN:A=1433/T=5181,AMR:A=3584/T=7990,OTH:A=257/T=645	none	NA
ReQTL_cis_hisat	2:98617431_T>C	ENSG00000040933	INPP4A	1	nerve	9.81e-05	0.018881	2	2	NM_001330353.1	intron	3769698	none	NA	NA	unknown	NA	-5.16	0.252	C	UNC50	by-frequency,by-cluster,by-1000G	none	none	unknown	713	none	unknown	none	unknown	unknown	none	NA
ReQTL_cis_hisat	2:98604625_A>G	ENSG00000040933	INPP4A	1	nerve	0.000114034	0.0213156	2	2	NM_001008215.2	intron	76525766	none	NA	NA	unknown	NA	0.686	6.717	G	COA5	by-frequency,by-cluster,by-1000G	none	none	unknown	432	none	unknown	none	unknown	unknown	COX19:803,COA7:733,COX11:724	NA
ReQTL_cis_hisat	2:98604632_A>G	ENSG00000040933	INPP4A	1	nerve	0.000138957	0.0249058	2	2	NM_001008215.2	intron	17034171	none	NA	NA	unknown	NA	-1.34	2.27	G	COA5	by-frequency,by-cluster,by-1000G	none	none	unknown	439	none	unknown	none	unknown	unknown	COX19:803,COA7:733,COX11:724	NA
ReQTL_cis_hisat	2:98607462_A>T	ENSG00000040933	INPP4A	1	nerve	0.000225636	0.0365877	2	2	NM_001008215.2	intron	3754872	none	NA	NA	unknown	NA	2.45	7.45	A	COA5	by-frequency,by-cluster,by-1000G	none	none	unknown	843	none	unknown	none	unknown	unknown	COX19:803,COA7:733,COX11:724	NA
ReQTL_cis_hisat	2:98589499_T>C	ENSG00000040933	INPP4A	1	nerve	0.000328964	0.0490863	2	2	NM_001134224.1	3-prime-UTR	2276603	none	NA	NA	unknown	NA	-3.03	13.05	T	INPP4A	by-frequency,by-cluster,by-1000G,by-other-pop	none	none	unknown	684	none	hsa00562:InositolPhosphateMetabolism;hsa01100:MetabolicPathways;hsa04070:PhosphatidylinositolSignalingSystem	none	unknown	unknown	SYNJ1:937,OCRL:936,INPP5A:935,INPP5B:935,INPPL1:931,INPP5J:928,INPP5K:928,PIK3C3:927,PIKFYVE:927,SACM1L:925	NA
ReQTL_cis_hisat	3:194649156_G>T	ENSG00000041802	LSG1	1	nerve	2.23e-06	0.000755808	1	1	NM_018385.2	intron	1675954	none	NA	NA	unknown	NA	-1.42	1.446	C	LSG1	by-frequency,by-cluster,by-hapmap,by-1000G,by-other-pop	none	none	unknown	350	none	unknown	none	unknown	unknown	NMD3:991,PES1:975,GTPBP4:960,SDAD1:923,NIFK:918,NOC3L:915,BMS1:915,PA2G4:902,EBNA1BP2:897,DDX56:895	NA
ReQTL_cis_hisat	3:194686291_A>G	ENSG00000041802	LSG1	2	nerve;skinexp	4.19618091084674e-07;8.55212853069062e-06	0.000173423338236063;0.00259466823644305	2	1;1	NM_153690.4	5-prime-UTR	1773218	none	NA	NA	unknown	NA	1.83	10.89	G	FAM43A,LOC112268452	by-frequency,by-cluster,by-hapmap,by-1000G	none	none	unknown	954	none	unknown	194685712-194688316	unknown	unknown	none	NA
ReQTL_cis_hisat	3:194686252_A>G	ENSG00000041802	LSG1	2	nerve;skinexp	5.70695096660802e-07;5.28532783935385e-06	0.000228805064137564;0.00171385876821596	2	1;1	NM_153690.4	5-prime-UTR	1773219	none	NA	NA	unknown	NA	1.82	11.28	G	FAM43A,LOC112268452	by-frequency,by-cluster,by-hapmap,by-1000G	none	none	unknown	915	none	unknown	194685712-194688316	unknown	unknown	none	NA
ReQTL_cis_hisat	3:194686238_A>C	ENSG00000041802	LSG1	2	nerve;skinexp	3.18635984100744e-06;6.06543060284608e-06	0.00103584230396265;0.00193479943127861	2	1;1	NM_153690.4	5-prime-UTR	63360263	none	NA	NA	unknown	NA	5.12	13.12	C	FAM43A,LOC112268452	by-frequency,by-cluster,by-hapmap,by-1000G	none	none	unknown	901	none	unknown	194685712-194688316	unknown	unknown	none	NA
ReQTL_cis_hisat	3:194686237_A>G	ENSG00000041802	LSG1	2	nerve;skinexp	3.87388956718485e-06;4.39578532134521e-06	0.0012292531345087;0.0014634455197991	2	1;1	NM_153690.4	5-prime-UTR	1773221	none	NA	NA	unknown	NA	3.24	12.18	G	FAM43A,LOC112268452	by-frequency,by-cluster,by-hapmap,by-1000G	none	none	unknown	900	none	unknown	194685712-194688316	unknown	unknown	none	NA
ReQTL_cis_hisat	3:194687975_A>G	ENSG00000041802	LSG1	2	nerve;skinexp	5.91584218155285e-08;1.15923147819563e-05	3.05879545662396e-05;0.00336680412065088	2	1;1	NM_153690.4	synonymous	4677673	SER	383/424	1149	unknown	NA	-6.07	9.571	G	FAM43A	by-frequency,by-cluster,by-2hit-2allele,by-hapmap,by-1000G	none	none	unknown	2638	none	unknown	194685712-194688316	AA:G=3248/A=806,EA:G=5248/A=2772	AFR:G=5394/A=1496,NFE:G=33613/A=20003,EAS:G=6080/A=1670,SAS:G=5406/A=2680,FIN:G=3846/A=1464,AMR:G=5954/A=4352,OTH:G=429/A=193	none	NP_710157.2
ReQTL_cis_hisat	3:194686475_T>C	ENSG00000041802	LSG1	2	nerve;skinexp	6.1574058297188e-08;8.06023468044006e-06	3.16400567192572e-05;0.00246561084551252	2	1;1	NM_153690.4	5-prime-UTR	813153	none	NA	NA	unknown	NA	1.47	5.146	C	FAM43A	by-frequency,by-cluster,by-1000G	none	none	unknown	1138	none	unknown	194685712-194688316	unknown	unknown	none	NA
ReQTL_cis_hisat	3:194648851_C>A	ENSG00000041802	LSG1	3	nerve;skinexp;skinnonexp	2.0891096581595e-19;1.538103629246e-13;8.85316803066144e-13	7.24066483521179e-16;2.49225746595745e-10;1.78093005835782e-09	3	1;1;1	NM_018385.2	intron	3821403	none	NA	NA	unknown	NA	0.226	5.693	C	LSG1	by-frequency,by-cluster,by-2hit-2allele,by-hapmap,by-1000G	none	none	unknown	45	none	unknown	none	AA:A=97/C=4309,EA:A=469/C=8131	AFR:A=589/C=9797,NFE:A=10835/C=55425,EAS:A=1551/C=7035,SAS:A=4315/C=12073,FIN:A=992/C=5580,AMR:A=1854/C=9572,OTH:A=136/C=768	NMD3:991,PES1:975,GTPBP4:960,SDAD1:923,NIFK:918,NOC3L:915,BMS1:915,PA2G4:902,EBNA1BP2:897,DDX56:895	NA
ReQTL_cis_hisat	3:194648850_C>A	ENSG00000041802	LSG1	3	nerve;skinexp;skinnonexp	2.3176679883267e-19;2.56352548509823e-13;7.71301977522239e-13	7.98523946435928e-16;4.01205082390901e-10;1.56859970925836e-09	3	1;1;1	NM_018385.2	intron	3821402	none	NA	NA	unknown	NA	3.13	9.201	C	LSG1	by-frequency,by-cluster,by-2hit-2allele,by-hapmap,by-1000G	none	none	unknown	44	none	unknown	none	AA:A=96/C=4310,EA:A=452/C=8148	AFR:A=589/C=9803,NFE:A=10838/C=55450,EAS:A=1552/C=7042,SAS:A=4319/C=12071,FIN:A=993/C=5585,AMR:A=1854/C=9588,OTH:A=136/C=766	NMD3:991,PES1:975,GTPBP4:960,SDAD1:923,NIFK:918,NOC3L:915,BMS1:915,PA2G4:902,EBNA1BP2:897,DDX56:895	NA
ReQTL_cis_hisat	3:51959787_C>A	ENSG00000041880	PARP3	1	nerve	4.37e-05	0.00964718	1	1	NM_001174100.1	intron	112976789	none	NA	NA	unknown	NA	3.76	11.93	C	PCBP4	by-frequency,by-cluster,by-1000G	none	none	unknown	106	none	unknown	none	unknown	unknown	TP53:957,CDKN1A:905,CDK2:901,ZNF385A:900,CDKN1B:900,CCNA1:900,CCNE1:900,CCNA2:900,CCNE2:900	NA
ReQTL_cis_hisat	3:51960571_T>C	ENSG00000041880	PARP3	1	nerve	0.000129787	0.0236294	1	1	NM_001174100.1	synonymous	323874	ALA	70/404	210	unknown	NA	-9.7	8.38	C	PCBP4	by-frequency,by-cluster,by-2hit-2allele,by-hapmap,by-1000G	none	none	unknown	46	none	unknown	none	AA:C=1391/T=3015,EA:C=134/T=8466	AFR:C=3335/T=7069,NFE:C=973/T=65757,EAS:C=705/T=7939,SAS:C=588/T=15924,FIN:C=112/T=6498,AMR:C=224/T=11350,OTH:C=41/T=867	TP53:957,CDKN1A:905,CDK2:901,ZNF385A:900,CDKN1B:900,CCNA1:900,CCNE1:900,CCNA2:900,CCNE2:900	NP_001167571.1
ReQTL_cis_hisat	3:52693495_C>T	ENSG00000041880	PARP3	1	skinnonexp	0.000118314	0.0291726	1	1	NM_014366.4	synonymous	1344932	SER	425/550	1275	unknown	NA	-0.423	0.023	C	GNL3	by-frequency,by-cluster,by-1000G	none	none	unknown	50	none	unknown	none	AA:T=445/C=3961,EA:T=6/C=8594	AFR:T=1223/C=9081,NFE:T=42/C=66696,EAS:T=0/C=8654,SAS:T=2/C=16510,FIN:T=0/C=6614,AMR:T=81/C=11497,OTH:T=6/C=902	FTSJ3:998,NIFK:998,BOP1:998,EBNA1BP2:997,PES1:997,GTPBP4:997,NOP2:997,GNL2:995,WDR12:994,NOP58:994	NP_055181.3
ReQTL_cis_hisat	3:52711449_C>T	ENSG00000041880	PARP3	1	skinnonexp	0.000199677	0.0438723	1	1	NM_001193533.2	3-prime-UTR	77933071	none	NA	NA	unknown	NA	-1.51	0.108	C	NEK4	by-frequency,by-cluster,by-1000G	none	none	unknown	421	none	unknown	none	unknown	unknown	none	NA
ReQTL_cis_hisat	3:52516994_C>T	ENSG00000041880	PARP3	1	skinexp	0.00028991	0.0465103	4	1;2;1	NM_015136.2	synonymous	79979130	PRO	1458/2571	4374	unknown	NA	-0.498	9.595	C	STAB1	by-frequency,by-cluster,by-1000G	none	none	unknown	11	none	unknown	none	AA:T=84/C=4322,EA:T=687/C=7909	AFR:T=178/C=9446,NFE:T=5545/C=58889,EAS:T=159/C=8441,SAS:T=446/C=14518,FIN:T=457/C=6089,AMR:T=610/C=10926,OTH:T=62/C=796	SPARC:920,APOB:904,CHID1:832	NP_055951.2
ReQTL_cis_hisat	1:6634514_G>A	ENSG00000041988	THAP3	1	skinnonexp	1.7e-06	0.000869145	1	1	NM_018198.3	3-prime-UTR	6804	none	NA	NA	unknown	NA	1.02	6.667	G	DNAJC11,THAP3	by-frequency,by-cluster,by-2hit-2allele,by-1000G	none	none	unknown	495	none	unknown	none	AA:A=350/G=1392,EA:A=1366/G=2608	AFR:A=1241/G=3151,NFE:A=17022/G=23520,EAS:A=2859/G=2965,SAS:A=6282/G=6156,FIN:A=1056/G=1670,AMR:A=2376/G=4032,OTH:A=240/G=302	IMMT:840,HSPA9:824,HSPA4:823,HSPA14:821,HYOU1:821,HSPA8:821,SNORD14C:821,SNORD14D:821,HSPA2:821,HSPA12B:821,HSPA13:821,HSPA4L:821,HSPA6:821,HSPH1:821,HSPA5:821,ANKRD45:821,HSPA12A:821,HSPA1B:821,HSPA1A:821,HSPA1L:821	NA
ReQTL_cis_hisat	1:6645814_G>C	ENSG00000041988	THAP3	1	skinexp	4.89e-05	0.0112363	1	1	NM_018198.3	missense	200454	THR,SER	290/560	869	0.005	58	4.33	9.833	G	DNAJC11	by-frequency,by-cluster,by-2hit-2allele,by-1000G	none	none	unknown	26	none	unknown	none	AA:C=986/G=3420,EA:C=1771/G=6829	AFR:C=2235/G=8125,NFE:C=14034/G=52562,EAS:C=7/G=8643,SAS:C=2243/G=14259,FIN:C=1785/G=4811,AMR:C=6074/G=5490,OTH:C=192/G=714	IMMT:840,HSPA9:824,HSPA4:823,HSPA14:821,HYOU1:821,HSPA8:821,SNORD14C:821,SNORD14D:821,HSPA2:821,HSPA12B:821,HSPA13:821,HSPA4L:821,HSPA6:821,HSPH1:821,HSPA5:821,ANKRD45:821,HSPA12A:821,HSPA1B:821,HSPA1A:821,HSPA1L:821	NP_060668.2
ReQTL_cis_hisat	1:6653222_A>G	ENSG00000041988	THAP3	1	skinnonexp	0.000212613	0.0459733	1	1	NM_018198.3	intron	200440	none	NA	NA	unknown	NA	-9.86	1.073	A	DNAJC11	by-frequency,by-cluster,by-2hit-2allele,by-1000G,by-other-pop	none	none	unknown	269	none	unknown	none	unknown	unknown	IMMT:840,HSPA9:824,HSPA4:823,HSPA14:821,HYOU1:821,HSPA8:821,SNORD14C:821,SNORD14D:821,HSPA2:821,HSPA12B:821,HSPA13:821,HSPA4L:821,HSPA6:821,HSPH1:821,HSPA5:821,ANKRD45:821,HSPA12A:821,HSPA1B:821,HSPA1A:821,HSPA1L:821	NA
ReQTL_cis_hisat	1:6621684_C>T	ENSG00000041988	THAP3	2	skinexp;skinnonexp	3.94447823668867e-06;0.00012862795202162	0.00133287456250295;0.0311912712168916	2	1;1	NM_153812.2	3-prime-UTR	3747994	none	NA	NA	unknown	NA	-3.66	0.011	T	PHF13	by-frequency,by-cluster,by-2hit-2allele,by-hapmap,by-1000G	none	none	unknown	274	none	unknown	none	AA:T=3154/C=1252,EA:T=6114/C=2478	AFR:T=6544/C=2376,NFE:T=43810/C=17650,EAS:T=4898/C=3074,SAS:T=12372/C=3816,FIN:T=3900/C=2364,AMR:T=4873/C=5727,OTH:T=592/C=258	none	NA
ReQTL_cis_hisat	1:6635184_A>G	ENSG00000041988	THAP3	2	skinexp;skinnonexp	8.60993143167146e-06;0.000175313751405217	0.00260811140779326;0.0397618936288762	2	1;1	NM_018198.3	3-prime-UTR	10523	none	NA	NA	unknown	NA	1.15	8.718	G	DNAJC11,THAP3	by-frequency,by-cluster,by-2hit-2allele,by-1000G	none	none	unknown	517	none	unknown	none	unknown	unknown	IMMT:840,HSPA9:824,HSPA4:823,HSPA14:821,HYOU1:821,HSPA8:821,SNORD14C:821,SNORD14D:821,HSPA2:821,HSPA12B:821,HSPA13:821,HSPA4L:821,HSPA6:821,HSPH1:821,HSPA5:821,ANKRD45:821,HSPA12A:821,HSPA1B:821,HSPA1A:821,HSPA1L:821	NA
ReQTL_cis_hisat	1:6635063_C>T	ENSG00000041988	THAP3	2	skinexp;skinnonexp	1.01340974976041e-05;0.000185243957214716	0.00299831778658202;0.0414981244049787	2	1;1	NM_018198.3	3-prime-UTR	1043681	none	NA	NA	unknown	NA	-2.19	6.904	T	DNAJC11,THAP3	by-frequency,by-cluster,by-2hit-2allele,by-1000G	none	none	unknown	638	none	unknown	none	unknown	unknown	IMMT:840,HSPA9:824,HSPA4:823,HSPA14:821,HYOU1:821,HSPA8:821,SNORD14C:821,SNORD14D:821,HSPA2:821,HSPA12B:821,HSPA13:821,HSPA4L:821,HSPA6:821,HSPH1:821,HSPA5:821,ANKRD45:821,HSPA12A:821,HSPA1B:821,HSPA1A:821,HSPA1L:821	NA
ReQTL_cis_hisat	1:6634920_G>A	ENSG00000041988	THAP3	2	skinexp;skinnonexp	1.06574935275206e-05;0.000113060150034886	0.00313330193917128;0.0281342168356549	2	1;1	NM_018198.3	3-prime-UTR	1043683	none	NA	NA	unknown	NA	1.37	5.663	G	DNAJC11,THAP3	by-frequency,by-cluster,by-2hit-2allele,by-1000G	none	none	unknown	781	none	unknown	none	unknown	unknown	IMMT:840,HSPA9:824,HSPA4:823,HSPA14:821,HYOU1:821,HSPA8:821,SNORD14C:821,SNORD14D:821,HSPA2:821,HSPA12B:821,HSPA13:821,HSPA4L:821,HSPA6:821,HSPH1:821,HSPA5:821,ANKRD45:821,HSPA12A:821,HSPA1B:821,HSPA1A:821,HSPA1L:821	NA
ReQTL_cis_hisat	1:6623180_G>A	ENSG00000041988	THAP3	2	skinexp;skinnonexp	1.675252690862e-05;4.94763840253986e-06	0.00459895698504139;0.00215896969654123	2	1;1	NM_153812.2	3-prime-UTR	14057	none	NA	NA	unknown	NA	1.89	20.4	G	PHF13	by-frequency,by-cluster,by-2hit-2allele,by-hapmap,by-1000G,by-other-pop	none	none	http://www.ncbi.nlm.nih.gov/pubmed?term=28135244	1770	none	unknown	none	unknown	unknown	none	NA
ReQTL_cis_hisat	1:6635271_G>T	ENSG00000041988	THAP3	2	skinexp;skinnonexp	6.81552170187714e-05;3.14943416412013e-07	0.0147140744730139;0.000201279468619493	2	1;1	NM_018198.3	3-prime-UTR	11892	none	NA	NA	unknown	NA	-0.566	7.467	G	DNAJC11,THAP3	by-frequency,by-cluster,by-2hit-2allele,by-1000G	none	none	unknown	430	none	unknown	none	unknown	unknown	IMMT:840,HSPA9:824,HSPA4:823,HSPA14:821,HYOU1:821,HSPA8:821,SNORD14C:821,SNORD14D:821,HSPA2:821,HSPA12B:821,HSPA13:821,HSPA4L:821,HSPA6:821,HSPH1:821,HSPA5:821,ANKRD45:821,HSPA12A:821,HSPA1B:821,HSPA1A:821,HSPA1L:821	NA
ReQTL_cis_hisat	1:6599445_G>A	ENSG00000041988	THAP3	2	skinexp;skinnonexp	0.000110426002463063;5.66570498336463e-07	0.0218093571283109;0.000336459474486581	2	1;1	NM_001324309.1	synonymous	2232460	SER	343/501	1029	unknown	NA	-9.79	14.11	G	KLHL21	by-frequency,by-cluster,by-1000G	none	none	unknown	8	none	unknown	6599066-6599445	AA:A=1186/G=3220,EA:A=2908/G=5692	AFR:A=2607/G=6991,NFE:A=21343/G=41715,EAS:A=3435/G=4953,SAS:A=7008/G=7946,FIN:A=1655/G=4181,AMR:A=2962/G=8146,OTH:A=311/G=519	CUL3:960,KLHL9:942,KLHL13:935,CUL5:930,CUL2:929,CUL1:929,UBE2O:927,FBXL16:913,UBR4:913,UBE2D2:912	NP_001311238.1
ReQTL_cis_hisat	1:6584663_G>A	ENSG00000041988	THAP3	2	skinexp;skinnonexp	0.000119672182319792;2.57745859187332e-06	0.0232469442607895;0.00124704542984425	2	1;1	NM_001278647.1	intron	731024	none	NA	NA	unknown	NA	-1.26	3.469	G	ZBTB48	by-frequency,by-cluster,by-2hit-2allele,by-hapmap,by-1000G,by-other-pop	none	none	unknown	1254	none	unknown	none	unknown	unknown	none	NA
ReQTL_cis_hisat	1:6633037_A>G	ENSG00000041988	THAP3	2	skinexp;skinnonexp	0.000134478292446655;4.22112969093529e-06	0.025524821789442;0.00188727061487095	2	1;1	NM_001195752.1	missense	3174820	GLN,ARG	226/239	677	0	43	-7.5	0.017	A	THAP3	by-frequency,by-cluster,by-2hit-2allele,by-1000G	none	none	unknown	124	none	unknown	none	AA:G=537/A=1213,EA:G=1372/A=2610	AFR:G=2303/A=4085,NFE:G=19428/A=31940,EAS:G=3109/A=3691,SAS:G=7289/A=7697,FIN:G=1684/A=3814,AMR:G=2815/A=5805,OTH:G=281/A=435	THAP11:822,THAP12:812	NP_001182681.1
ReQTL_cis_hisat	1:6585807_G>A	ENSG00000041988	THAP3	2	skinexp;skinnonexp	0.000203727462741718;4.41647279132379e-06	0.0353476161190383;0.0019618289989494	2	1;1	NM_001278647.1	intron	6682920	none	NA	NA	unknown	NA	-4.46	0.747	G	ZBTB48	by-frequency,by-cluster,by-2hit-2allele,by-hapmap,by-1000G	none	none	unknown	110	none	unknown	none	unknown	unknown	none	NA
ReQTL_cis_hisat	14:88469910_A>G	ENSG00000042317	SPATA7	1	nerve	9.6e-06	0.00267651	2	2	NM_007039.3	intron	2297128	none	NA	NA	unknown	NA	-0.102	9.131	A	PTPN21,SPATA7	by-frequency,by-cluster,by-2hit-2allele,by-1000G	none	none	unknown	10	none	unknown	none	AA:G=911/A=3495,EA:G=2229/A=6371	AFR:G=2106/A=8298,NFE:G=16909/A=49791,EAS:G=2559/A=6077,SAS:G=3563/A=12947,FIN:G=1505/A=5101,AMR:G=2074/A=9492,OTH:G=211/A=695	SRC:956,FYN:922,YES1:918,KIF1C:903,AKAP1:708	NA
ReQTL_cis_hisat	14:88472308_A>G	ENSG00000042317	SPATA7	1	skinnonexp	2.16e-05	0.00728979	2	1;1	NM_007039.3	missense	2274736	VAL,ALA	936/1175	2807	0	64	5.86	10.25	G	PTPN21	by-frequency,by-cluster,by-2hit-2allele,by-1000G,by-other-pop	none	none	unknown	65	none	unknown	none	AA:G=2230/A=2176,EA:G=2933/A=5667	AFR:G=5254/A=5146,NFE:G=22356/A=44360,EAS:G=2843/A=5803,SAS:G=6513/A=9991,FIN:G=1779/A=4833,AMR:G=2581/A=8993,OTH:G=309/A=597	SRC:956,FYN:922,YES1:918,KIF1C:903,AKAP1:708	NP_008970.2
ReQTL_cis_hisat	14:88480278_G>A	ENSG00000042317	SPATA7	1	skinnonexp	5.03e-05	0.0146398	3	1;1;1	NM_007039.3	missense	2401751	LEU,PHE	385/1175	1153	0.236	22	0.973	8.49	G	PTPN21	by-frequency,by-cluster,by-2hit-2allele,by-1000G	none	none	unknown	75	none	unknown	none	AA:A=1636/G=2770,EA:A=2931/G=5669	AFR:A=3905/G=6473,NFE:A=22325/G=44339,EAS:A=2836/G=5790,SAS:A=6502/G=10004,FIN:A=1777/G=4835,AMR:A=2518/G=9046,OTH:A=307/G=601	SRC:956,FYN:922,YES1:918,KIF1C:903,AKAP1:708	NP_008970.2
ReQTL_cis_hisat	2:85320840_C>T	ENSG00000042493	CAPG	1	skinnonexp	8.02e-06	0.00321338	4	2;2	NM_001206840.1	3-prime-UTR	1554110	none	NA	NA	unknown	NA	-0.38	3.165	T	TGOLN2	by-frequency,by-cluster,by-2hit-2allele,by-hapmap,by-1000G,by-other-pop	none	none	unknown	1902	none	unknown	none	unknown	unknown	IGF2R:975,M6PR:970,GCC1:968,GOLGA1:963,ARF1:961,MIR3620:961,TFRC:961,RAB5A:958,RAB6A:957,AP1M1:956,STX6:956	NA
ReQTL_cis_hisat	2:85320253_C>G	ENSG00000042493	CAPG	1	skinnonexp	9.01e-06	0.00354245	5	2;3	NM_001206840.1	3-prime-UTR	7607284	none	NA	NA	unknown	NA	1.59	5.508	G	TGOLN2	by-frequency,by-cluster,by-2hit-2allele,by-1000G	none	none	unknown	2489	none	unknown	none	unknown	unknown	IGF2R:975,M6PR:970,GCC1:968,GOLGA1:963,ARF1:961,MIR3620:961,TFRC:961,RAB5A:958,RAB6A:957,AP1M1:956,STX6:956	NA
ReQTL_cis_hisat	2:85320306_G>T	ENSG00000042493	CAPG	1	skinnonexp	9.91e-06	0.00383973	5	2;3	NM_001206840.1	3-prime-UTR	4459734	none	NA	NA	unknown	NA	-2.8	0.389	T	TGOLN2	by-frequency,by-cluster,by-2hit-2allele,by-1000G	none	none	unknown	2436	none	unknown	none	unknown	unknown	IGF2R:975,M6PR:970,GCC1:968,GOLGA1:963,ARF1:961,MIR3620:961,TFRC:961,RAB5A:958,RAB6A:957,AP1M1:956,STX6:956	NA
ReQTL_cis_hisat	2:85322424_C>T	ENSG00000042493	CAPG	1	skinnonexp	4.28e-05	0.0128884	4	2;2	NM_001206840.1	3-prime-UTR	3184780	none	NA	NA	unknown	NA	1.97	2.879	C	TGOLN2	by-frequency,by-cluster,by-2hit-2allele,by-1000G	none	none	unknown	318	none	unknown	none	unknown	unknown	IGF2R:975,M6PR:970,GCC1:968,GOLGA1:963,ARF1:961,MIR3620:961,TFRC:961,RAB5A:958,RAB6A:957,AP1M1:956,STX6:956	NA
ReQTL_cis_hisat	2:85322404_T>C	ENSG00000042493	CAPG	1	skinnonexp	9.5e-05	0.0244777	5	2;3	NM_001206840.1	3-prime-UTR	3184781	none	NA	NA	unknown	NA	-8.34	2.75	T	TGOLN2	by-frequency,by-cluster,by-2hit-2allele,by-1000G	none	none	unknown	338	none	unknown	none	unknown	unknown	IGF2R:975,M6PR:970,GCC1:968,GOLGA1:963,ARF1:961,MIR3620:961,TFRC:961,RAB5A:958,RAB6A:957,AP1M1:956,STX6:956	NA
ReQTL_cis_hisat	2:85318929_A>G	ENSG00000042493	CAPG	1	skinnonexp	0.000182019	0.0409374	5	2;3	NM_001206840.1	3-prime-UTR	1053561	none	NA	NA	unknown	NA	-0.781	2.935	A	TGOLN2	by-frequency,by-cluster,by-2hit-2allele,by-hapmap,by-1000G,by-other-pop	none	none	unknown	3813	none	unknown	none	unknown	unknown	IGF2R:975,M6PR:970,GCC1:968,GOLGA1:963,ARF1:961,MIR3620:961,TFRC:961,RAB5A:958,RAB6A:957,AP1M1:956,STX6:956	NA
ReQTL_cis_hisat	2:85316099_C>T	ENSG00000042493	CAPG	1	skinnonexp	0.000216705	0.0466262	3	1;2	none	downstream-gene	4599108	none	NA	NA	unknown	NA	-0.794	5.853	C	none	by-frequency,by-cluster,by-2hit-2allele,by-1000G	none	none	unknown	6643	none	unknown	none	unknown	unknown	none	NA
ReQTL_cis_hisat	2:85326957_G>A	ENSG00000042493	CAPG	1	skinnonexp	0.000217822	0.0468047	4	2;2	NM_001206840.1	missense	4247303	ARG,TRP	259/481	775	0.999	101	-3.74	10.02	G	TGOLN2	by-frequency,by-cluster,by-2hit-2allele,by-hapmap,by-1000G	none	none	unknown	20	none	unknown	none	AA:A=1390/G=2502,EA:A=4087/G=4191	AFR:A=3535/G=6245,NFE:A=33412/G=33296,EAS:A=7589/G=1031,SAS:A=10216/G=6296,FIN:A=3696/G=2914,AMR:A=8442/G=3130,OTH:A=530/G=368	IGF2R:975,M6PR:970,GCC1:968,GOLGA1:963,ARF1:961,MIR3620:961,TFRC:961,RAB5A:958,RAB6A:957,AP1M1:956,STX6:956	NP_001193769.1
ReQTL_cis_hisat	2:85318367_T>C	ENSG00000042493	CAPG	2	skinexp;skinnonexp	0.000263392635524864;6.11429159165938e-05	0.0432536646992592;0.0171681415696387	5	3;2	NM_001206840.1	3-prime-UTR	7428	none	NA	NA	unknown	NA	-6.16	2.24	T	TGOLN2	by-frequency,by-cluster,by-2hit-2allele,by-1000G	none	none	http://www.ncbi.nlm.nih.gov/pubmed?term=26105758	4375	none	unknown	none	unknown	unknown	IGF2R:975,M6PR:970,GCC1:968,GOLGA1:963,ARF1:961,MIR3620:961,TFRC:961,RAB5A:958,RAB6A:957,AP1M1:956,STX6:956	NA
ReQTL_cis_hisat	2:85394936_T>C	ENSG00000042493	CAPG	2	skinexp;skinnonexp	1.20463858457488e-10;5.82645967977154e-06	1.20685742091633e-07;0.00246770006723363	6	1;3;2	NM_001256139.1	missense	6886	HIS,ARG	335/349	1004	0	29	3.9	11.37	C	CAPG	by-frequency,by-cluster,by-hapmap,by-1000G	none	none	unknown	23	none	unknown	none	AA:C=3228/T=1178,EA:C=5543/T=3057	AFR:C=7621/T=2767,NFE:C=42213/T=24345,EAS:C=4261/T=4369,SAS:C=8724/T=7766,FIN:C=3986/T=2578,AMR:C=3849/T=7653,OTH:C=542/T=366	MIF:793,CRIP1:792,ADK:780,SNX3:776,PIR:774,UFM1:774,CAPZA1:758,CAPZA2:740,CAPZB:727,ADD1:723	NP_001243068.1
ReQTL_cis_hisat	19:46838237_G>A	ENSG00000042753	AP2S1	1	nerve	0.000177021	0.0302338	3	3	NM_001301076.1	3-prime-UTR	17653	none	NA	NA	unknown	NA	-6.67	6.261	A	AP2S1	by-frequency,by-cluster,by-2hit-2allele,by-hapmap,by-1000G	none	none	unknown	312	none	hsa04144:Endocytosis;hsa05016:Huntington'sDisease	none	unknown	unknown	AP2A1:999,AP2A2:999,AP2M1:998,AP2B1:997,NECAP2:979,AAK1:971,AP1M1:961,AP5M1:959,AP1G2:956,GAK:955	NA
ReQTL_cis_hisat	1:39843246_T>C	ENSG00000043514	TRIT1	1	nerve	0.000157146	0.0275047	1	1	NM_001312691.1	intron	1974206	none	NA	NA	unknown	NA	3.41	12.2	T	TRIT1	by-frequency,by-cluster,by-2hit-2allele,by-hapmap,by-1000G,by-other-pop	none	none	unknown	853	none	hsa01100:MetabolicPathways	none	unknown	unknown	none	NA
ReQTL_cis_hisat	6:43053781_G>A	ENSG00000044090	CUL7	1	nerve	9.52e-06	0.00265773	1	1	NM_001168370.1	synonymous	3737186	ARG	26/1783	78	unknown	NA	-0.389	9.141	G	CUL7	by-frequency,by-cluster,by-1000G	none	none	356860:G:A	71	none	hsa04120:UbiquitinMediatedProteolysis	43053388-43053956	AA:G=1060,EA:G=2722	AFR:A=78/G=260,NFE:A=113/G=2451,EAS:A=23/G=109,SAS:A=663/G=6263,FIN:A=0/G=0,AMR:A=13/G=91,OTH:A=8/G=106	OBSL1:990,FBXW8:987,RBX1:982,SKP1:980,UBA3:971,FBXW11:969,UBE2D2:966,CCDC8:963,ANAPC10:961,UBE2M:954	NP_001161842.1
ReQTL_cis_hisat	6:43443811_C>T	ENSG00000044090	CUL7	1	nerve	1.26e-05	0.00338528	1	1	NM_001198934.1	intron	78212152	none	NA	NA	unknown	NA	3.36	9.723	C	ABCC10	by-frequency,by-cluster,by-1000G	none	none	unknown	120	none	hsa02010:ABCTransporters	none	unknown	unknown	none	NA
ReQTL_cis_hisat	6:43180692_C>T	ENSG00000044090	CUL7	1	nerve	1.74e-05	0.00445922	1	1	NM_001292001.1	3-prime-UTR	3734681	none	NA	NA	unknown	NA	3.8	18.85	C	SRF	by-frequency,by-cluster,by-2hit-2allele,by-hapmap,by-1000G	none	none	unknown	1558	none	hsa04010:MAPKSignalingPathway	none	unknown	unknown	MYOCD:993,FOS:986,NKX2-5:983,MKL1:981,HOPX:979,TAGLN:978,GATA4:976,RPS6KA1:975,HDAC4:969,ELK1:968	NA
ReQTL_cis_hisat	6:43196566_C>T	ENSG00000044090	CUL7	1	nerve	2.49e-05	0.00602386	1	1	NM_015089.3	intron	77232135	none	NA	NA	unknown	NA	-5.84	0.677	C	CUL9	by-frequency,by-cluster,by-1000G	none	none	unknown	77	none	unknown	none	unknown	AFR:T=1042/C=9072,NFE:T=29/C=65931,EAS:T=1/C=8573,SAS:T=9/C=16263,FIN:T=0/C=6608,AMR:T=61/C=11445,OTH:T=2/C=896	TP53:805,ANAPC10:785,UBE2L3:710	NA
ReQTL_cis_hisat	6:43181249_G>C	ENSG00000044090	CUL7	1	nerve	3.31e-05	0.00765978	1	1	NM_001292001.1	3-prime-UTR	9395	none	NA	NA	unknown	NA	5.77	11.35	G	SRF	by-frequency,by-cluster,by-2hit-2allele,by-1000G	none	none	unknown	1001	none	hsa04010:MAPKSignalingPathway	none	unknown	unknown	MYOCD:993,FOS:986,NKX2-5:983,MKL1:981,HOPX:979,TAGLN:978,GATA4:976,RPS6KA1:975,HDAC4:969,ELK1:968	NA
ReQTL_cis_hisat	6:43186326_C>T	ENSG00000044090	CUL7	1	nerve	0.000160705	0.0279762	1	1	NM_015089.3	synonymous	79828871	GLY	374/2518	1122	unknown	NA	3.7	8.431	C	CUL9	by-frequency,by-cluster,by-1000G	none	none	unknown	130	none	unknown	none	AA:T=441/C=3965,EA:T=0/C=8600	AFR:T=1092/C=9314,NFE:T=10/C=66714,EAS:T=0/C=8654,SAS:T=10/C=16496,FIN:T=0/C=6614,AMR:T=59/C=11519,OTH:T=2/C=906	TP53:805,ANAPC10:785,UBE2L3:710	NP_055904.1
ReQTL_cis_hisat	6:43060965_A>G	ENSG00000044090	CUL7	1	nerve	0.000206441	0.0341823	1	1	NM_001289034.1	intron	77051504	none	NA	NA	unknown	NA	-8.1	0.334	A	KLC4	by-frequency,by-cluster,by-1000G	none	none	unknown	344	none	unknown	none	unknown	unknown	KIF5A:994,KIF5B:993,KLC1:976,KIF3A:955,KIF3B:954,KIF3C:954,DYNC1LI2:935,KLC2:933,DCTN2:928,DYNC1H1:925	NA
ReQTL_cis_hisat	18:31546707_T>C	ENSG00000046604	DSG2	1	skinexp	0.000184756	0.032782	1	1	NM_001943.4	synonymous	1791235	VAL	1107/1119	3321	unknown	NA	4.36	8.868	C	DSG2,DSG2-AS1	by-frequency,by-cluster,by-2hit-2allele,by-hapmap,by-1000G,by-other-pop	none	none	44315:T:C	799	none	hsa05412:ArrhythmogenicRightVentricularCardiomyopathy(ARVC)	none	AA:C=2738/T=1356,EA:C=3170/T=5224	AFR:C=6787/T=2975,NFE:C=24666/T=41904,EAS:C=6089/T=2517,SAS:C=5346/T=11150,FIN:C=2744/T=3864,AMR:C=5025/T=6521,OTH:C=348/T=552	PKP2:913,CASP3:910,DSC2:897,JUP:868,MYO5C:774,PKP3:766,DSP:719,ACTR2:707	NP_001934.2
ReQTL_cis_hisat	10:1044426_C>T	ENSG00000047056	WDR37	1	nerve	1.01e-05	0.00280359	1	1	NM_001317955.1	intron	67205460	none	NA	NA	unknown	NA	-1.73	2.998	C	IDI1	by-frequency,by-cluster,by-1000G	none	none	unknown	253	none	hsa00900:TerpenoidBackboneBiosynthesis;hsa01100:MetabolicPathways	none	unknown	unknown	FDPS:988,MVD:987,GGPS1:983,SREBF2:932,HMGCS1:923,IPP:910,NFYB:903,NFYC:900,SP1:900,NFYA:900	NA
ReQTL_cis_hisat	10:988472_C>T	ENSG00000047056	WDR37	1	nerve	0.000147625	0.0261611	1	1	NM_012341.2	5-prime-UTR	12772979	none	NA	NA	unknown	NA	-0.256	12.53	C	GTPBP4	by-frequency,by-cluster,by-1000G	none	none	unknown	56	none	unknown	987851-988675	AA:T=226/C=4180,EA:T=1521/C=7079	AFR:T=451/C=9397,NFE:T=11718/C=52856,EAS:T=5/C=8513,SAS:T=915/C=15453,FIN:T=1039/C=5355,AMR:T=830/C=10566,OTH:T=120/C=750	NOP2:999,GNL2:999,NSA2:999,GNL3L:999,PES1:999,NIFK:998,PUM3:997,RPF2:997,NOC3L:997,DDX27:997,GNL3:997,SNORD19B:997,EBNA1BP2:997,RSL24D1:997,NOP58:997	NA
ReQTL_cis_hisat	5:113593997_G>A	ENSG00000047188	YTHDC2	1	skinnonexp	3.16e-05	0.0100113	1	1	NM_001345975.1	3-prime-UTR	9552	none	NA	NA	unknown	NA	-3.9	0.513	A	YTHDC2	by-frequency,by-cluster,by-1000G	none	none	unknown	187	none	unknown	none	unknown	unknown	CSTF3:979,CPSF1:976,MIR939:976,MIR1234:976,CPSF2:975,FIP1L1:964,CSTF1:947,CDC5L:913,PRPF19:906,CDC40:901	NA
ReQTL_cis_hisat	5:113593316_T>A	ENSG00000047188	YTHDC2	1	skinnonexp	4.16e-05	0.0125781	1	1	NM_001345975.1	missense	1132528	LEU,GLN	1247/1269	3740	0	113	5.98	3.972	A	YTHDC2	by-frequency,by-cluster,by-hapmap,by-1000G	none	none	unknown	14	none	unknown	none	AA:A=3972/T=432,EA:A=4354/T=4246	AFR:A=9450/T=946,NFE:A=33452/T=33092,EAS:A=2625/T=5985,SAS:A=6658/T=9828,FIN:A=3556/T=3022,AMR:A=7588/T=3888,OTH:A=450/T=458	CSTF3:979,CPSF1:976,MIR939:976,MIR1234:976,CPSF2:975,FIP1L1:964,CSTF1:947,CDC5L:913,PRPF19:906,CDC40:901	NP_001332904.1
ReQTL_cis_hisat	4:17624795_G>A	ENSG00000047662	FAM184B	1	nerve	3.72e-06	0.00118678	4	2;1;1	NM_025205.4	3-prime-UTR	6841784	none	NA	NA	unknown	NA	-2.83	2.368	A	MED28	by-frequency,by-cluster,by-2hit-2allele,by-hapmap,by-1000G	none	none	unknown	1195	none	unknown	none	unknown	unknown	MED29:999,MED30:992,MED27:992,MED26:991,MED31:991,MED22:990,MED21:989,MED19:988,MED23:988,MED18:980,MED4:980	NA
ReQTL_cis_hisat	4:17632819_G>T	ENSG00000047662	FAM184B	1	nerve	2.6e-05	0.00624863	4	2;1;1	NM_015688.1	intron	6848360	none	NA	NA	unknown	NA	-3.29	1.278	T	FAM184B	by-frequency,by-cluster,by-2hit-2allele,by-hapmap,by-1000G	none	none	unknown	192	none	unknown	none	unknown	unknown	none	NA
ReQTL_cis_hisat	4:17625709_T>C	ENSG00000047662	FAM184B	1	nerve	5.46e-05	0.0116282	4	2;1;1	none	downstream-gene	2315553	none	NA	NA	unknown	NA	-1.72	2.939	C	none	by-frequency,by-cluster,by-2hit-2allele,by-hapmap,by-1000G,by-other-pop	none	none	unknown	2109	none	unknown	none	unknown	AFR:C=106/T=86,NFE:C=1413/T=1245,EAS:C=120/T=12,SAS:C=4341/T=3063,FIN:C=0/T=0,AMR:C=57/T=35,OTH:C=61/T=55	none	NA
ReQTL_cis_hisat	4:17632632_G>A	ENSG00000047662	FAM184B	1	nerve	0.000107146	0.0202714	4	2;1;1	NM_015688.1	intron-near-splice	6847966	none	NA	NA	unknown	NA	5.5	7.542	A	FAM184B	by-frequency,by-cluster,by-2hit-2allele,by-1000G	none	none	unknown	5	none	unknown	none	AA:G=1384,EA:G=3182	AFR:A=1145/G=989,NFE:A=5175/G=3507,EAS:A=517/G=83,SAS:A=4659/G=3249,FIN:A=986/G=466,AMR:A=254/G=144,OTH:A=143/G=91	none	NA
ReQTL_cis_hisat	6:117548687_C>T	ENSG00000047932	GOPC	1	nerve	1.5e-06	0.000534021	1	1	NM_173674.2	intron	9489217	none	NA	NA	unknown	NA	-0.573	6.334	C	DCBLD1	by-frequency,by-cluster,by-2hit-2allele,by-hapmap,by-1000G	none	none	unknown	781	none	unknown	none	unknown	unknown	none	NA
ReQTL_cis_hisat	6:117560442_A>T	ENSG00000047932	GOPC	1	nerve	2.94e-06	0.000962194	1	1	NM_001017408.2	3-prime-UTR	1759	none	NA	NA	unknown	NA	2.58	9.826	A	GOPC,DCBLD1	by-frequency,by-cluster,by-2hit-2allele,by-1000G	none	none	unknown	2943	none	unknown	none	unknown	unknown	CFTR:949,RHOQ:943,NDUFB10:853,CRIM1:853,IRF2BP2:853,GRID2:846,DPY19L2:816,BECN1:804,STX6:803,CTSV:801,CTSL:801	NA
ReQTL_cis_hisat	6:117602436_T>C	ENSG00000047932	GOPC	1	nerve	8.47e-05	0.0167489	1	1	NM_001017408.2	5-prime-UTR	3752848	none	NA	NA	unknown	NA	2.45	12.97	C	GOPC	by-frequency,by-cluster,by-hapmap,by-1000G	none	none	unknown	433	none	unknown	117602194-117602801	unknown	unknown	CFTR:949,RHOQ:943,NDUFB10:853,CRIM1:853,IRF2BP2:853,GRID2:846,DPY19L2:816,BECN1:804,STX6:803,CTSV:801,CTSL:801	NA
ReQTL_cis_hisat	5:176654906_C>T	ENSG00000048140	TSPAN17	3	nerve;skinexp;skinnonexp	8.90717118424022e-05;4.16072714050995e-09;2.6466564996656e-12	0.0174406742120462;3.06863549306116e-06;4.96819599932129e-09	3	1;1;1	NM_001006616.2	synonymous	11267007	CYS	156/264	468	unknown	NA	-3.44	9.19	T	TSPAN17	by-frequency,by-cluster,by-1000G	none	none	unknown	12	none	unknown	none	AA:T=225/C=4181,EA:T=2194/C=6406	AFR:T=484/C=9262,NFE:T=16565/C=48297,EAS:T=3685/C=4789,SAS:T=4871/C=11171,FIN:T=1614/C=4410,AMR:T=1407/C=9789,OTH:T=244/C=624	none	NP_001006617.2
ReQTL_cis_hisat	5:176658206_T>C	ENSG00000048140	TSPAN17	3	nerve;skinexp;skinnonexp	0.000109291526297546;4.25660468566702e-09;1.22648923498031e-13	0.0205954643728586;3.13336938637046e-06;2.88960136183001e-10	3	1;1;1	NM_001006616.2	3-prime-UTR	748744	none	NA	NA	unknown	NA	-0.39	4.491	C	TSPAN17	by-frequency,by-cluster,by-2hit-2allele,by-hapmap,by-1000G	none	none	unknown	689	none	unknown	none	unknown	unknown	none	NA
ReQTL_cis_hisat	5:176658422_C>G	ENSG00000048140	TSPAN17	3	nerve;skinexp;skinnonexp	0.000116119115206849;1.14754821348305e-08;2.55284075041685e-13	0.0216270122892311;7.61087445338188e-06;5.64156092490748e-10	3	1;1;1	NM_001006616.2	3-prime-UTR	6556277	none	NA	NA	unknown	NA	-6.11	1.362	C	TSPAN17	by-frequency,by-cluster,by-2hit-2allele,by-hapmap,by-1000G	none	none	unknown	905	none	unknown	none	unknown	unknown	none	NA
ReQTL_cis_hisat	5:176658167_A>G	ENSG00000048140	TSPAN17	3	nerve;skinexp;skinnonexp	0.00011783017322418;5.85602005728323e-09;2.20258277580424e-14	0.0218784086062294;4.17886178125184e-06;5.74961587350086e-11	3	1;1;1	NM_001006616.2	3-prime-UTR	748743	none	NA	NA	unknown	NA	-3.56	4.139	G	TSPAN17	by-frequency,by-cluster,by-2hit-2allele,by-hapmap,by-1000G	none	none	unknown	650	none	unknown	none	unknown	unknown	none	NA
ReQTL_cis_hisat	5:176657893_C>T	ENSG00000048140	TSPAN17	3	nerve;skinexp;skinnonexp	0.000181399173954964;1.81330464343203e-08;2.94947827489648e-13	0.0308347632633011;1.14403288237607e-05;6.4412921572084e-10	3	1;1;1	NM_001006616.2	3-prime-UTR	748742	none	NA	NA	unknown	NA	-2.42	7.363	C	TSPAN17	by-frequency,by-cluster,by-2hit-2allele,by-hapmap,by-1000G	none	none	unknown	376	none	unknown	none	unknown	unknown	none	NA
ReQTL_cis_hisat	5:176657159_A>G	ENSG00000048140	TSPAN17	3	nerve;skinexp;skinnonexp	0.000216484526305028;2.34011818708847e-07;4.56170764973584e-09	0.0354436642685288;0.000113056620448254;4.68311679133089e-06	3	1;1;1	NM_001006616.2	intron	4868678	none	NA	NA	unknown	NA	1.57	7.692	G	TSPAN17	by-frequency,by-cluster,by-2hit-2allele,by-hapmap,by-1000G	none	none	unknown	201	none	unknown	none	unknown	unknown	none	NA
ReQTL_cis_hisat	5:176658390_G>A	ENSG00000048140	TSPAN17	3	nerve;skinexp;skinnonexp	0.000228557405544968;4.15993331400283e-08;2.90195229428657e-08	0.0369603838543767;2.42079044072232e-05;2.47321864519747e-05	3	1;1;1	NM_001006616.2	3-prime-UTR	1063266	none	NA	NA	unknown	NA	0.754	7.175	G	TSPAN17	by-frequency,by-cluster,by-2hit-2allele,by-hapmap,by-1000G	none	none	unknown	873	none	unknown	none	unknown	unknown	none	NA
ReQTL_cis_hisat	5:176658521_C>T	ENSG00000048140	TSPAN17	2	skinexp;skinnonexp	1.32045005474913e-07;2.18388714042943e-10	6.81110338715171e-05;2.96453402058353e-07	2	1;1	NM_001006616.2	3-prime-UTR	2087210	none	NA	NA	unknown	NA	-5.69	2.066	C	TSPAN17	by-frequency,by-cluster,by-2hit-2allele,by-1000G	none	none	unknown	1004	none	unknown	none	unknown	unknown	none	NA
ReQTL_cis_hisat	8:102295305_T>C	ENSG00000048392	RRM2B	1	nerve	1.03e-05	0.0028532	1	1	NM_001282873.1	synonymous	9650002	LEU	1319/2799	3957	unknown	NA	5.66	8.629	T	UBR5	by-frequency,by-cluster,by-1000G	none	none	unknown	26	none	hsa04120:UbiquitinMediatedProteolysis	none	AA:C=275/T=4131,EA:C=1298/T=7302	AFR:C=563/T=9761,NFE:C=9287/T=56879,EAS:C=125/T=8415,SAS:C=412/T=16046,FIN:C=804/T=5748,AMR:C=641/T=10715,OTH:C=73/T=831	UBA52:897,CIB1:832,TOPBP1:782,BUB1:778,UBE2D2:776,UBR1:772,UBE2D1:713	NP_001269802.1
ReQTL_cis_hisat	8:102267470_C>T	ENSG00000048392	RRM2B	1	nerve	8.18e-05	0.0162702	1	1	NM_001282873.1	intron	34351006	none	NA	NA	unknown	NA	0.155	3.608	C	UBR5	by-frequency,by-cluster,by-1000G	none	none	unknown	461	none	hsa04120:UbiquitinMediatedProteolysis	none	unknown	unknown	UBA52:897,CIB1:832,TOPBP1:782,BUB1:778,UBE2D2:776,UBR1:772,UBE2D1:713	NA
ReQTL_cis_hisat	8:102267444_T>C	ENSG00000048392	RRM2B	1	nerve	0.000187886	0.031737	1	1	NM_001282873.1	intron	35558370	none	NA	NA	unknown	NA	2.42	6.327	T	UBR5	by-frequency,by-cluster,by-1000G	none	none	unknown	435	none	hsa04120:UbiquitinMediatedProteolysis	none	unknown	unknown	UBA52:897,CIB1:832,TOPBP1:782,BUB1:778,UBE2D2:776,UBR1:772,UBE2D1:713	NA
ReQTL_cis_hisat	6:42217826_A>C	ENSG00000048544	MRPS10	1	nerve	1.61e-10	1.43e-07	3	1;1;1	NM_018141.3	synonymous	9471809	GLY	8/202	24	unknown	NA	-10.5	9.315	C	MRPS10	by-frequency,by-cluster,by-2hit-2allele,by-1000G	none	none	unknown	25	none	unknown	none	AA:C=2567/A=1839,EA:C=1825/A=6775	AFR:C=6097/A=4019,NFE:C=14720/A=50964,EAS:C=796/A=7772,SAS:C=1772/A=14700,FIN:C=1312/A=5198,AMR:C=2345/A=9129,OTH:C=183/A=707	MRPS16:999,MRPS11:999,RPS18:999,MRPS15:999,MRPS14:999,MRPL22:999,MRPS12:999,MRPS7:999,MRPS2:999,MRPS5:999,MRPL24:999,MRPS9:999	NP_060611.2
ReQTL_cis_hisat	6:42226928_T>A	ENSG00000048544	MRPS10	1	nerve	7.35e-05	0.0149129	3	1;1;1	NM_001297573.1	3-prime-UTR	35801097	none	NA	NA	unknown	NA	-2.9	6.403	T	TRERF1	by-frequency,by-cluster,by-1000G	none	none	unknown	1742	none	unknown	none	unknown	unknown	ELMSAN1:853,NR5A1:797,DNTTIP1:757,MTOR:709,FKBP1A:706	NA
ReQTL_cis_hisat	6:42226548_C>T	ENSG00000048544	MRPS10	3	nerve;skinexp;skinnonexp	3.76299326942875e-06;1.22885928341462e-06;4.55414559127693e-07	0.00119956156568574;0.000482691609731149;0.000278750708859049	3	1;1;1	NM_001297573.1	3-prime-UTR	60843126	none	NA	NA	unknown	NA	0.959	6.539	C	TRERF1	by-frequency,by-cluster,by-1000G	none	none	unknown	2122	none	unknown	none	unknown	unknown	ELMSAN1:853,NR5A1:797,DNTTIP1:757,MTOR:709,FKBP1A:706	NA
ReQTL_cis_hisat	6:42226702_C>A	ENSG00000048544	MRPS10	3	nerve;skinexp;skinnonexp	7.06991903445783e-14;6.38767738780095e-14;3.79896780032077e-09	1.11127586056551e-10;1.09606184650949e-10;3.96524477454284e-06	4	1;2;1	NM_001297573.1	3-prime-UTR	9394889	none	NA	NA	unknown	NA	-3	2.289	C	TRERF1	by-frequency,by-cluster,by-2hit-2allele,by-hapmap,by-1000G	none	none	unknown	1968	none	unknown	none	unknown	unknown	ELMSAN1:853,NR5A1:797,DNTTIP1:757,MTOR:709,FKBP1A:706	NA
ReQTL_cis_hisat	6:42207530_G>A	ENSG00000048544	MRPS10	3	nerve;skinexp;skinnonexp	4.05936006362995e-36;8.03564115068378e-18;3.17771517822655e-11	1.15727500101073e-31;2.26738728495532e-14;4.99959262517138e-08	5	1;2;2	NM_018141.3	3-prime-UTR	6929797	none	NA	NA	unknown	NA	0.404	3.96	A	MRPS10	by-frequency,by-cluster,by-2hit-2allele,by-1000G	none	none	unknown	843	none	unknown	none	unknown	unknown	MRPS16:999,MRPS11:999,RPS18:999,MRPS15:999,MRPS14:999,MRPL22:999,MRPS12:999,MRPS7:999,MRPS2:999,MRPS5:999,MRPL24:999,MRPS9:999	NA
ReQTL_cis_hisat	6:42208189_G>A	ENSG00000048544	MRPS10	3	nerve;skinexp;skinnonexp	4.16362234511991e-38;1.38098692943431e-17;1.11651242060507e-10	1.68158181807354e-33;3.79767896989431e-14;1.60745004385748e-07	5	1;2;2	NM_018141.3	3-prime-UTR	11618	none	NA	NA	unknown	NA	-1.02	6.372	G	MRPS10	by-frequency,by-cluster,by-2hit-2allele,by-hapmap,by-1000G	none	none	unknown	184	none	unknown	none	unknown	unknown	MRPS16:999,MRPS11:999,RPS18:999,MRPS15:999,MRPS14:999,MRPL22:999,MRPS12:999,MRPS7:999,MRPS2:999,MRPS5:999,MRPL24:999,MRPS9:999	NA
ReQTL_cis_hisat	6:42226497_T>A	ENSG00000048544	MRPS10	3	nerve;skinexp;skinnonexp	1.64890119568803e-11;7.52698833768417e-12;1.2008696638176e-08	1.75892754553882e-08;9.33876307522463e-09;1.12180958632338e-05	4	1;1;2	NM_001297573.1	3-prime-UTR	4424082	none	NA	NA	unknown	NA	0.795	9.701	T	TRERF1	by-frequency,by-cluster,by-2hit-2allele,by-1000G	none	none	unknown	2173	none	unknown	none	unknown	unknown	ELMSAN1:853,NR5A1:797,DNTTIP1:757,MTOR:709,FKBP1A:706	NA
ReQTL_cis_hisat	6:42206820_A>G	ENSG00000048544	MRPS10	3	nerve;skinexp;skinnonexp	2.6166616474071e-10;1.84462339991421e-10;2.78096970684926e-08	2.2268028010453e-07;1.78971129601393e-07;2.38179260499986e-05	3	1;1;1	NM_018141.3	3-prime-UTR	4714580	none	NA	NA	unknown	NA	2.24	6.168	G	MRPS10	by-frequency,by-cluster,by-2hit-2allele,by-hapmap,by-1000G	none	none	unknown	1553	none	unknown	none	unknown	unknown	MRPS16:999,MRPS11:999,RPS18:999,MRPS15:999,MRPS14:999,MRPL22:999,MRPS12:999,MRPS7:999,MRPS2:999,MRPS5:999,MRPL24:999,MRPS9:999	NA
ReQTL_cis_hisat	6:42206873_G>T	ENSG00000048544	MRPS10	3	nerve;skinexp;skinnonexp	1.20783506262717e-38;1.38049399759827e-17;1.07035857379713e-10	5.09023356948324e-34;3.79767896989431e-14;1.54821798716541e-07	5	1;2;2	NM_018141.3	3-prime-UTR	8850	none	NA	NA	unknown	NA	1.75	12.7	G	MRPS10	by-frequency,by-cluster,by-2hit-2allele,by-hapmap,by-1000G	none	none	unknown	1500	none	unknown	none	unknown	unknown	MRPS16:999,MRPS11:999,RPS18:999,MRPS15:999,MRPS14:999,MRPL22:999,MRPS12:999,MRPS7:999,MRPS2:999,MRPS5:999,MRPL24:999,MRPS9:999	NA
ReQTL_cis_hisat	1:7781270_G>A	ENSG00000049245	VAMP3	1	skinexp	0.000264622	0.0433923	1	1	NM_004781.3	3-prime-UTR	1048785	none	NA	NA	unknown	NA	-10.9	1.42	G	VAMP3	by-frequency,by-cluster,by-1000G	none	none	unknown	1645	none	hsa04130:SNAREInteractionsInVesicularTransport	none	unknown	unknown	STX3:998,STX6:998,STX4:997,SNAP23:997,SNAP25:996,STX2:996,STX1B:990,VTI1A:987,STX12:985,STX16:985	NA
ReQTL_cis_hisat	5:1317834_C>T	ENSG00000049656	CLPTM1L	1	skinnonexp	4.9e-06	0.00214169	1	1	NM_030782.4	3-prime-UTR	1801075	none	NA	NA	unknown	NA	-1.2	6.161	T	CLPTM1L	by-frequency,by-cluster,by-2hit-2allele,by-1000G	none	none	unknown	620	none	unknown	none	unknown	unknown	none	NA
ReQTL_cis_hisat	7:144256252_A>C	ENSG00000050327	ARHGEF5	1	skinexp	1.03e-06	0.000413936	8	4;4	NR_126022.1	intron	11771333	none	NA	NA	unknown	NA	-2.65	3.75	A	OR2A1-AS1,LOC101928605	by-frequency,by-cluster,by-hapmap	none	none	unknown	16507	none	unknown	none	unknown	unknown	none	NA
ReQTL_cis_hisat	7:144363709_C>T	ENSG00000050327	ARHGEF5	1	skinexp	6.86e-06	0.0021475	12	8;4	NM_005435.3	missense	3823677	THR,ILE	347/1598	1040	0.001	89	-2.18	8.471	C	ARHGEF5	by-frequency,by-cluster,by-1000G	none	none	unknown	1052	none	unknown	none	AA:C=4158,EA:C=7962	unknown	RHOA:963,RAC1:919,ARHGAP5:910,GNA12:903,GNAQ:903,GNA13:903,GNGT1:900,GNB1:900	NP_005426.2
ReQTL_cis_hisat	7:144377920_C>T	ENSG00000050327	ARHGEF5	1	skinexp	0.000224673	0.0381908	6	6	NM_005435.3	intron	713253	none	NA	NA	unknown	NA	-1.93	3.057	C	ARHGEF5	by-frequency,by-cluster,by-2hit-2allele,by-1000G	none	none	unknown	728	none	unknown	none	unknown	unknown	RHOA:963,RAC1:919,ARHGAP5:910,GNA12:903,GNAQ:903,GNA13:903,GNGT1:900,GNB1:900	NA
ReQTL_cis_hisat	6:13787072_T>C	ENSG00000050393	MCUR1	1	skinexp	2.41e-05	0.00624824	1	1	NM_001031713.3	3-prime-UTR	3800505	none	NA	NA	unknown	NA	1.51	8.92	T	MCUR1	by-frequency,by-cluster,by-1000G	none	none	unknown	1633	none	unknown	none	unknown	unknown	none	NA
ReQTL_cis_hisat	6:13787346_G>A	ENSG00000050393	MCUR1	1	skinexp	3.5e-05	0.00853719	1	1	NM_001031713.3	3-prime-UTR	3734672	none	NA	NA	unknown	NA	0.477	2.575	G	MCUR1	by-frequency,by-cluster,by-2hit-2allele,by-hapmap,by-1000G	none	none	unknown	1359	none	unknown	none	unknown	unknown	none	NA
ReQTL_cis_hisat	10:97400395_A>G	ENSG00000052749	RRP12	1	skinnonexp	6.16e-05	0.0172669	1	1	NM_001145114.1	synonymous	1048442	GLY	93/1237	279	unknown	NA	1.45	1.688	G	RRP12	by-frequency,by-cluster,by-2hit-2allele,by-1000G,by-other-pop	none	none	unknown	91	none	unknown	none	AA:G=2190/A=2216,EA:G=2722/A=5878	AFR:G=5191/A=5213,NFE:G=21491/A=45217,EAS:G=2455/A=6173,SAS:G=5854/A=10658,FIN:G=2384/A=4228,AMR:G=3311/A=8263,OTH:G=336/A=572	NAT10:996,TSR1:995,RBM28:994,NOP58:994,PDCD11:994,NOP56:991,SNORD57:991,SNORD110:991,SNORD86:991,MIR1292:991	NP_001138586.1
ReQTL_cis_hisat	10:97381727_C>T	ENSG00000052749	RRP12	1	skinnonexp	7.91e-05	0.0211081	1	1	NM_001145114.1	synonymous	12218483	THR	375/1237	1125	unknown	NA	1.62	2.138	C	RRP12	by-frequency,by-cluster,by-1000G	none	none	unknown	13	none	unknown	none	AA:T=662/C=3744,EA:T=2179/C=6421	AFR:T=1536/C=8800,NFE:T=17327/C=49155,EAS:T=2449/C=6175,SAS:T=5363/C=11103,FIN:T=1969/C=4523,AMR:T=2484/C=9030,OTH:T=268/C=628	NAT10:996,TSR1:995,RBM28:994,NOP58:994,PDCD11:994,NOP56:991,SNORD57:991,SNORD110:991,SNORD86:991,MIR1292:991	NP_001138586.1
ReQTL_cis_hisat	10:97396227_G>A	ENSG00000052749	RRP12	1	skinnonexp	0.000139312	0.0332473	1	1	NM_001145114.1	synonymous	3814553	PHE	148/1237	444	unknown	NA	3.72	9.684	G	RRP12	by-frequency,by-cluster,by-2hit-2allele,by-1000G	none	none	unknown	10	none	unknown	none	AA:A=2174/G=2232,EA:A=2742/G=5858	AFR:A=5169/G=5231,NFE:A=21619/G=45083,EAS:A=2450/G=6164,SAS:A=5870/G=10638,FIN:A=2379/G=4225,AMR:A=3335/G=8235,OTH:A=338/G=566	NAT10:996,TSR1:995,RBM28:994,NOP58:994,PDCD11:994,NOP56:991,SNORD57:991,SNORD110:991,SNORD86:991,MIR1292:991	NP_001138586.1
ReQTL_cis_hisat	10:97381448_A>G	ENSG00000052749	RRP12	2	skinexp;skinnonexp	0.000246137246540453;4.79395398604638e-05	0.0410038567246288;0.014097251998995	2	1;1	NM_001145114.1	synonymous	2275089	ALA	391/1237	1173	unknown	NA	-10.2	1.148	G	RRP12	by-frequency,by-cluster,by-2hit-2allele,by-1000G	none	none	unknown	36	none	unknown	none	AA:G=2176/A=2230,EA:G=2738/A=5862	AFR:G=5094/A=5012,NFE:G=21264/A=43778,EAS:G=2424/A=6108,SAS:G=5757/A=10119,FIN:G=2172/A=3624,AMR:G=3264/A=7978,OTH:G=323/A=523	NAT10:996,TSR1:995,RBM28:994,NOP58:994,PDCD11:994,NOP56:991,SNORD57:991,SNORD110:991,SNORD86:991,MIR1292:991	NP_001138586.1
ReQTL_cis_hisat	1:19342318_G>A	ENSG00000053371	AKR7A2	1	skinnonexp	0.000119519	0.0294244	2	2	NM_001206540.2	intron	56232689	none	NA	NA	unknown	NA	-5.05	4.253	G	CAPZB	by-frequency,by-cluster,by-1000G	none	none	unknown	432	none	unknown	none	unknown	unknown	CAPZA2:999,CAPZA1:999,CARMIL1:988,CAPZA3:971,ACTR10:913,ARPC2:907,LUZP6:906,MTPN:906,WASHC3:902,WASHC5:901	NA
ReQTL_cis_hisat	12:2679713_G>A	ENSG00000053702	NRIP2	1	skinnonexp	0.000223133	0.0476808	1	1	NM_000719.6	synonymous	1051375	THR	1787/2139	5361	unknown	NA	-10.1	0.988	G	CACNA1C,CACNA1C-AS1	by-frequency,by-cluster,by-2hit-2allele,by-hapmap,by-1000G	none	none	93413:G:A	84	none	hsa04010:MAPKSignalingPathway;hsa04020:CalciumSignalingPathway;hsa04260:CardiacMuscleContraction;hsa04270:VascularSmoothMuscleContraction;hsa04720:Long-termPotentiation;hsa04912:GnRHSignalingPathway;hsa04930:TypeIIDiabetesMellitus;hsa05010:Alzheimer'sDisease;hsa05410:HypertrophicCardiomyopathy(HCM);hsa05412:ArrhythmogenicRightVentricularCardiomyopathy(ARVC);hsa05414:DilatedCardiomyopathy	2679449-2679713	AA:A=1118/G=2944,EA:A=6110/G=2266	AFR:A=1924/G=4966,NFE:A=43881/G=15831,EAS:A=4986/G=2578,SAS:A=10370/G=4884,FIN:A=4549/G=1241,AMR:A=7532/G=2618,OTH:A=565/G=229	CACNA1D:999,CACNA1F:995,CALM2:995,CACNB2:993,CACNB3:989,CACNB1:985,CALM1:984,RYR2:979,CACNB4:973,STX1A:966	NP_000710.5
ReQTL_cis_hisat	4:25362279_T>A	ENSG00000053900	ANAPC4	1	nerve	2.07e-06	0.000707424	1	1	NM_024936.2	missense	315675	LEU,HIS	396/514	1187	0	99	4.7	11.24	A	ZCCHC4	by-frequency,by-cluster,by-1000G,by-other-pop	none	none	unknown	23	none	unknown	none	AA:A=3576/T=88,EA:A=7299/T=863	AFR:A=9598/T=200,NFE:A=59207/T=7501,EAS:A=6600/T=2024,SAS:A=13700/T=2808,FIN:A=6075/T=537,AMR:A=9603/T=1967,OTH:A=777/T=121	LSM12:910	NP_079212.2
ReQTL_cis_hisat	4:25402730_C>G	ENSG00000053900	ANAPC4	1	nerve	5.91e-06	0.00177209	3	3	NM_001286756.1	intron	6831977	none	NA	NA	unknown	NA	-0.707	5.091	G	ANAPC4	by-frequency,by-cluster,by-2hit-2allele,by-1000G	none	none	unknown	239	none	hsa04110:CellCycle;hsa04114:OocyteMeiosis;hsa04120:UbiquitinMediatedProteolysis;hsa04914:Progesterone-mediatedOocyteMaturation	none	unknown	unknown	FZR1:999,CDC16:999,CDC27:999,CDC23:999,ANAPC1:999,ANAPC7:999,ANAPC11:999,ANAPC5:999,BUB1B:999,MAD2L1:999,CDC20:999,ANAPC10:999,ANAPC2:999	NA
ReQTL_cis_hisat	4:25406182_T>C	ENSG00000053900	ANAPC4	1	nerve	1.06e-05	0.0029176	1	1	NM_001286756.1	intron	2012277	none	NA	NA	unknown	NA	0.055	5.501	T	ANAPC4	by-frequency,by-cluster,by-2hit-2allele,by-1000G	none	none	unknown	558	none	hsa04110:CellCycle;hsa04114:OocyteMeiosis;hsa04120:UbiquitinMediatedProteolysis;hsa04914:Progesterone-mediatedOocyteMaturation	none	unknown	unknown	FZR1:999,CDC16:999,CDC27:999,CDC23:999,ANAPC1:999,ANAPC7:999,ANAPC11:999,ANAPC5:999,BUB1B:999,MAD2L1:999,CDC20:999,ANAPC10:999,ANAPC2:999	NA
ReQTL_cis_hisat	4:25392267_C>T	ENSG00000053900	ANAPC4	1	nerve	2.55e-05	0.00613856	1	1	NM_001286756.1	intron	2292407	none	NA	NA	unknown	NA	-1.05	4.125	T	ANAPC4	by-frequency,by-cluster,by-2hit-2allele,by-1000G,by-other-pop	none	none	unknown	69	none	hsa04110:CellCycle;hsa04114:OocyteMeiosis;hsa04120:UbiquitinMediatedProteolysis;hsa04914:Progesterone-mediatedOocyteMaturation	none	unknown	unknown	FZR1:999,CDC16:999,CDC27:999,CDC23:999,ANAPC1:999,ANAPC7:999,ANAPC11:999,ANAPC5:999,BUB1B:999,MAD2L1:999,CDC20:999,ANAPC10:999,ANAPC2:999	NA
ReQTL_cis_hisat	4:25406052_T>C	ENSG00000053900	ANAPC4	1	nerve	2.8e-05	0.00666569	1	1	NM_001286756.1	intron	2012284	none	NA	NA	unknown	NA	-0.946	4.951	C	ANAPC4	by-frequency,by-cluster,by-2hit-2allele,by-1000G,by-other-pop	none	none	unknown	428	none	hsa04110:CellCycle;hsa04114:OocyteMeiosis;hsa04120:UbiquitinMediatedProteolysis;hsa04914:Progesterone-mediatedOocyteMaturation	none	unknown	unknown	FZR1:999,CDC16:999,CDC27:999,CDC23:999,ANAPC1:999,ANAPC7:999,ANAPC11:999,ANAPC5:999,BUB1B:999,MAD2L1:999,CDC20:999,ANAPC10:999,ANAPC2:999	NA
ReQTL_cis_hisat	4:25406039_A>G	ENSG00000053900	ANAPC4	1	nerve	5.59e-05	0.0118562	1	1	NM_001286756.1	intron	2012286	none	NA	NA	unknown	NA	-2.87	3.121	A	ANAPC4	by-frequency,by-cluster,by-2hit-2allele,by-1000G	none	none	unknown	415	none	hsa04110:CellCycle;hsa04114:OocyteMeiosis;hsa04120:UbiquitinMediatedProteolysis;hsa04914:Progesterone-mediatedOocyteMaturation	none	unknown	unknown	FZR1:999,CDC16:999,CDC27:999,CDC23:999,ANAPC1:999,ANAPC7:999,ANAPC11:999,ANAPC5:999,BUB1B:999,MAD2L1:999,CDC20:999,ANAPC10:999,ANAPC2:999	NA
ReQTL_cis_hisat	4:25123124_T>C	ENSG00000053900	ANAPC4	1	skinnonexp	8.8e-05	0.0229914	3	2;1	NM_016955.3	3-prime-UTR	13109061	none	NA	NA	unknown	NA	-7.85	7.763	T	SEPSECS	by-frequency,by-cluster,by-1000G	none	none	348536:T:C	1102	none	hsa00970:Aminoacyl-tRNABiosynthesis	none	unknown	unknown	SEPHS2:985,SEPHS1:983,PSTK:981,ZNF217:859,AP4E1:829,EEFSEC:810,PHYKPL:794,KANK1:785,AGXT2:785,ABAT:785,ETNPPL:785	NA
ReQTL_cis_hisat	4:25415711_G>C	ENSG00000053900	ANAPC4	3	nerve;skinexp;skinnonexp	2.48760059551097e-07;3.76274785221959e-07;6.60195998527711e-09	0.000109584741652555;0.000171821376315941;6.52932433374219e-06	3	1;1;1	NM_001286756.1	intron	41267453	none	NA	NA	unknown	NA	-4.41	3.359	G	ANAPC4	by-frequency,by-cluster,by-1000G	none	none	unknown	169	none	hsa04110:CellCycle;hsa04114:OocyteMeiosis;hsa04120:UbiquitinMediatedProteolysis;hsa04914:Progesterone-mediatedOocyteMaturation	none	unknown	unknown	FZR1:999,CDC16:999,CDC27:999,CDC23:999,ANAPC1:999,ANAPC7:999,ANAPC11:999,ANAPC5:999,BUB1B:999,MAD2L1:999,CDC20:999,ANAPC10:999,ANAPC2:999	NA
ReQTL_cis_hisat	4:25416029_C>T	ENSG00000053900	ANAPC4	3	nerve;skinexp;skinnonexp	1.33851537624682e-06;1.29770244380601e-05;8.02394461763516e-07	0.000484655234162294;0.00370494869210589;0.000454413358830369	3	1;1;1	NM_001286756.1	intron	2168972	none	NA	NA	unknown	NA	3.11	7.561	T	ANAPC4	by-frequency,by-cluster,by-2hit-2allele,by-1000G	none	none	unknown	394	none	hsa04110:CellCycle;hsa04114:OocyteMeiosis;hsa04120:UbiquitinMediatedProteolysis;hsa04914:Progesterone-mediatedOocyteMaturation	none	unknown	unknown	FZR1:999,CDC16:999,CDC27:999,CDC23:999,ANAPC1:999,ANAPC7:999,ANAPC11:999,ANAPC5:999,BUB1B:999,MAD2L1:999,CDC20:999,ANAPC10:999,ANAPC2:999	NA
ReQTL_cis_hisat	4:25277886_G>A	ENSG00000053900	ANAPC4	3	nerve;skinexp;skinnonexp	1.71479822914387e-06;3.72259891816047e-05;5.87669927543082e-07	0.000600055155346689;0.00897794973936655;0.000346871613264221	5	3;1;1	NM_018323.3	3-prime-UTR	11544126	none	NA	NA	unknown	NA	0.279	1.408	G	PI4K2B	by-frequency,by-cluster,by-1000G	none	none	unknown	873	none	hsa00562:InositolPhosphateMetabolism;hsa01100:MetabolicPathways;hsa04070:PhosphatidylinositolSignalingSystem	none	unknown	unknown	PIP5K1B:945,PIK3C2B:944,CDIPT:944,PIP4K2B:938,PIP5K1C:937,PIP5K1A:937,PI4KB:936,PI4KA:933,PIK3C2G:929,PIP5KL1:929	NA
ReQTL_cis_hisat	4:25413484_T>C	ENSG00000053900	ANAPC4	3	nerve;skinexp;skinnonexp	6.96727369864001e-06;1.86969900773121e-07;3.61943574744467e-05	0.00203824157482172;9.27471818963423e-05;0.0112189715650638	5	3;1;1	NM_001286756.1	intron	1993602	none	NA	NA	unknown	NA	1.25	6.91	T	ANAPC4	by-frequency,by-cluster,by-2hit-2allele,by-1000G	none	none	unknown	159	none	hsa04110:CellCycle;hsa04114:OocyteMeiosis;hsa04120:UbiquitinMediatedProteolysis;hsa04914:Progesterone-mediatedOocyteMaturation	none	unknown	unknown	FZR1:999,CDC16:999,CDC27:999,CDC23:999,ANAPC1:999,ANAPC7:999,ANAPC11:999,ANAPC5:999,BUB1B:999,MAD2L1:999,CDC20:999,ANAPC10:999,ANAPC2:999	NA
ReQTL_cis_hisat	4:25415749_G>A	ENSG00000053900	ANAPC4	2	nerve;skinnonexp	4.97705518326723e-05;1.34353298231668e-06	0.0107484358063962;0.000711315895781387	2	1;1	NM_001286756.1	intron	10517073	none	NA	NA	unknown	NA	1.93	7.449	A	ANAPC4	by-frequency,by-cluster,by-1000G	none	none	unknown	207	none	hsa04110:CellCycle;hsa04114:OocyteMeiosis;hsa04120:UbiquitinMediatedProteolysis;hsa04914:Progesterone-mediatedOocyteMaturation	none	unknown	unknown	FZR1:999,CDC16:999,CDC27:999,CDC23:999,ANAPC1:999,ANAPC7:999,ANAPC11:999,ANAPC5:999,BUB1B:999,MAD2L1:999,CDC20:999,ANAPC10:999,ANAPC2:999	NA
ReQTL_cis_hisat	4:25277366_T>C	ENSG00000053900	ANAPC4	3	nerve;skinexp;skinnonexp	0.000102498121769822;4.66708181820407e-06;5.20946001965398e-07	0.0195586379223192;0.00154275674603161;0.000313139008545287	5	3;1;1	NM_018323.3	3-prime-UTR	3796780	none	NA	NA	unknown	NA	2.28	13.33	T	PI4K2B	by-frequency,by-cluster,by-1000G	none	none	unknown	353	none	hsa00562:InositolPhosphateMetabolism;hsa01100:MetabolicPathways;hsa04070:PhosphatidylinositolSignalingSystem	none	unknown	unknown	PIP5K1B:945,PIK3C2B:944,CDIPT:944,PIP4K2B:938,PIP5K1C:937,PIP5K1A:937,PI4KB:936,PI4KA:933,PIK3C2G:929,PIP5KL1:929	NA
ReQTL_cis_hisat	4:25411352_T>G	ENSG00000053900	ANAPC4	2	skinexp;skinnonexp	0.000174469764392129;0.000107145698834337	0.0313882601356953;0.0269714654468918	4	2;1;1	NM_001286756.1	intron	10001352	none	NA	NA	unknown	NA	-0.065	1.96	T	ANAPC4	by-frequency,by-cluster,by-1000G	none	none	unknown	1559	none	hsa04110:CellCycle;hsa04114:OocyteMeiosis;hsa04120:UbiquitinMediatedProteolysis;hsa04914:Progesterone-mediatedOocyteMaturation	none	unknown	unknown	FZR1:999,CDC16:999,CDC27:999,CDC23:999,ANAPC1:999,ANAPC7:999,ANAPC11:999,ANAPC5:999,BUB1B:999,MAD2L1:999,CDC20:999,ANAPC10:999,ANAPC2:999	NA
ReQTL_cis_hisat	4:25417661_T>C	ENSG00000053900	ANAPC4	3	nerve;skinexp;skinnonexp	3.71091902486421e-08;7.32023150552771e-07;1.33200605450447e-07	2.02040329724108e-05;0.000308301376625219;9.50725049541565e-05	3	1;1;1	NM_001286756.1	synonymous	9174	PHE	708/810	2124	unknown	NA	-10.9	8.159	T	ANAPC4	by-frequency,by-cluster,by-2hit-2allele,by-1000G	none	none	unknown	46	none	hsa04110:CellCycle;hsa04114:OocyteMeiosis;hsa04120:UbiquitinMediatedProteolysis;hsa04914:Progesterone-mediatedOocyteMaturation	none	AA:C=2722/T=1684,EA:C=5110/T=3490	AFR:C=6419/T=3987,NFE:C=39781/T=26923,EAS:C=2703/T=5929,SAS:C=7078/T=9424,FIN:C=4478/T=2132,AMR:C=6266/T=5296,OTH:C=485/T=423	FZR1:999,CDC16:999,CDC27:999,CDC23:999,ANAPC1:999,ANAPC7:999,ANAPC11:999,ANAPC5:999,BUB1B:999,MAD2L1:999,CDC20:999,ANAPC10:999,ANAPC2:999	NP_001273685.1
ReQTL_cis_hisat	4:25414188_C>A	ENSG00000053900	ANAPC4	3	nerve;skinexp;skinnonexp	4.99879237320432e-09;1.53475543855938e-09;1.86397661658661e-09	3.30889559400321e-06;1.23344515825831e-06;2.09204322341695e-06	5	3;1;1	NM_001286756.1	intron	55714412	none	NA	NA	unknown	NA	3	9.246	A	ANAPC4	by-frequency,by-cluster,by-1000G	none	none	unknown	134	none	hsa04110:CellCycle;hsa04114:OocyteMeiosis;hsa04120:UbiquitinMediatedProteolysis;hsa04914:Progesterone-mediatedOocyteMaturation	none	unknown	unknown	FZR1:999,CDC16:999,CDC27:999,CDC23:999,ANAPC1:999,ANAPC7:999,ANAPC11:999,ANAPC5:999,BUB1B:999,MAD2L1:999,CDC20:999,ANAPC10:999,ANAPC2:999	NA
ReQTL_cis_hisat	4:25415622_C>T	ENSG00000053900	ANAPC4	3	nerve;skinexp;skinnonexp	8.39449337977031e-08;5.91129740159398e-05;1.03391565900048e-06	4.17056731762299e-05;0.0131067299471977;0.000566041947196623	5	2;1;2	NM_001286756.1	intron	3816587	none	NA	NA	unknown	NA	0.254	3.542	C	ANAPC4	by-frequency,by-cluster,by-1000G	none	none	http://www.ncbi.nlm.nih.gov/pubmed?term=17554300	80	none	hsa04110:CellCycle;hsa04114:OocyteMeiosis;hsa04120:UbiquitinMediatedProteolysis;hsa04914:Progesterone-mediatedOocyteMaturation	none	unknown	unknown	FZR1:999,CDC16:999,CDC27:999,CDC23:999,ANAPC1:999,ANAPC7:999,ANAPC11:999,ANAPC5:999,BUB1B:999,MAD2L1:999,CDC20:999,ANAPC10:999,ANAPC2:999	NA
ReQTL_cis_hisat	9:136992590_G>C	ENSG00000054179	ENTPD2	1	skinnonexp	0.000163729	0.0376709	1	1	NM_001329678.1	intron	10870159	none	NA	NA	unknown	NA	-1.2	8.47	G	PAXX	by-frequency,by-cluster,by-2hit-2allele,by-1000G	none	none	unknown	26	none	unknown	136991861-136992728	AA:C=1971/G=689,EA:C=4259/G=1151	AFR:C=249/G=119,NFE:C=1724/G=716,EAS:C=145/G=31,SAS:C=4349/G=1401,FIN:C=2/G=0,AMR:C=75/G=35,OTH:C=73/G=27	XRCC6:949,XRCC5:944,NHEJ1:933,XRCC4:931,LIG4:927,PRKDC:918,POLD1:910,ATM:907,SWSAP1:905,XPC:902	NA
ReQTL_cis_hisat	2:159941086_A>C	ENSG00000054219	LY75	1	skinexp	3.61e-07	0.000165756	2	2	NM_001195641.1	3-prime-UTR	61094689	none	NA	NA	unknown	NA	-5.44	5.056	A	PLA2R1	by-frequency,by-cluster,by-1000G	none	none	unknown	658	none	unknown	none	unknown	unknown	MRC2:811,PLA2G2A:771,PDHX:759,PLA2G10:753,PLA2G1B:703	NA
ReQTL_cis_hisat	2:159770469_G>A	ENSG00000054219	LY75	1	nerve	4.74e-07	0.000193815	1	1	NM_001198759.1	3-prime-UTR	17815040	none	NA	NA	unknown	NA	-0.904	2.573	G	CD302,LY75-CD302	by-frequency,by-cluster,by-1000G	none	none	unknown	1585	none	unknown	none	unknown	unknown	TGIF2-C20orf24:733	NA
ReQTL_cis_hisat	2:159803485_G>A	ENSG00000054219	LY75	1	skinexp	8.33e-06	0.00253746	3	3	NM_001198759.1	intron	13307	none	NA	NA	unknown	NA	-1.14	4.443	G	LY75,LY75-CD302	by-frequency,by-cluster,by-1000G,by-other-pop	none	none	unknown	1738	none	unknown	none	unknown	unknown	TGIF2-C20orf24:733	NA
ReQTL_cis_hisat	2:159936904_T>A	ENSG00000054219	LY75	1	skinexp	1.17e-05	0.00339734	2	2	XM_005246392.4	intron	4664302	none	NA	NA	unknown	NA	-1.33	0.615	A	PLA2R1	by-frequency,by-cluster,by-2hit-2allele,by-hapmap,by-1000G	none	none	unknown	3732	none	unknown	none	unknown	unknown	MRC2:811,PLA2G2A:771,PDHX:759,PLA2G10:753,PLA2G1B:703	NA
ReQTL_cis_hisat	2:160280362_C>T	ENSG00000054219	LY75	1	skinnonexp	9.14e-06	0.00358246	2	2	NM_002897.4	intron	716614	none	NA	NA	unknown	NA	-1.36	5.523	C	RBMS1	by-frequency,by-cluster,by-2hit-2allele,by-1000G	none	none	unknown	950	none	unknown	none	unknown	unknown	LOC441155:789,ZC3H11A:789,PPIB:780,STX7:778,RFX5:778,SNX3:777,SARNP:774,UBE2I:774,SRPRB:774,MRRF:774,RRBP1:774,SCP2:774,PPIF:774,SNRPC:774,SBDS:774,SUGP1:774,RIDA:774,MRPL53:774,NABP2:774,TIMM44:774	NA
ReQTL_cis_hisat	2:159854411_T>C	ENSG00000054219	LY75	1	skinexp	7.48e-05	0.0158912	2	2	NM_001198759.1	synonymous	2729705	ALA	848/1874	2544	unknown	NA	-0.922	8.502	C	LY75,LY75-CD302	by-frequency,by-cluster,by-2hit-2allele,by-1000G	none	none	unknown	52	none	unknown	none	AA:C=3148/T=1258,EA:C=4858/T=3742	AFR:C=7492/T=2900,NFE:C=37921/T=28761,EAS:C=3716/T=4894,SAS:C=5446/T=11058,FIN:C=4392/T=2210,AMR:C=4640/T=6876,OTH:C=500/T=406	TGIF2-C20orf24:733	NP_001185688.1
ReQTL_cis_hisat	2:160318182_C>T	ENSG00000054219	LY75	1	skinexp	0.000161502	0.0295284	1	1	NM_002897.4	synonymous	1430	THR	99/404	297	unknown	NA	-12.1	2.511	T	RBMS1	by-frequency,by-cluster,by-2hit-2allele,by-1000G	none	none	unknown	14	none	unknown	none	AA:T=663/C=3743,EA:T=2494/C=6104	AFR:T=1522/C=8818,NFE:T=19722/C=46658,EAS:T=4752/C=3774,SAS:T=2498/C=13990,FIN:T=2444/C=4128,AMR:T=2918/C=8610,OTH:T=244/C=652	LOC441155:789,ZC3H11A:789,PPIB:780,STX7:778,RFX5:778,SNX3:777,SARNP:774,UBE2I:774,SRPRB:774,MRRF:774,RRBP1:774,SCP2:774,PPIF:774,SNRPC:774,SBDS:774,SUGP1:774,RIDA:774,MRPL53:774,NABP2:774,TIMM44:774	NP_002888.1
ReQTL_cis_hisat	2:160278489_G>C	ENSG00000054219	LY75	1	nerve	0.000296974	0.0453246	1	1	NM_002897.4	intron	1870106	none	NA	NA	unknown	NA	5.31	18.47	G	RBMS1	by-frequency,by-cluster,by-1000G,by-other-pop	none	none	unknown	57	none	unknown	none	unknown	unknown	LOC441155:789,ZC3H11A:789,PPIB:780,STX7:778,RFX5:778,SNX3:777,SARNP:774,UBE2I:774,SRPRB:774,MRRF:774,RRBP1:774,SCP2:774,PPIF:774,SNRPC:774,SBDS:774,SUGP1:774,RIDA:774,MRPL53:774,NABP2:774,TIMM44:774	NA
ReQTL_cis_hisat	2:159766450_C>T	ENSG00000054219	LY75	3	nerve;skinexp;skinnonexp	4.39160505964506e-07;3.38900213810817e-06;0.000226559345021629	0.000180652702924484;0.00116747995680041;0.0482667011345219	4	1;2;1	NM_001282805.1	intron	10929952	none	NA	NA	unknown	NA	-1.15	2.317	C	2019-03-07	by-frequency,by-cluster,by-1000G	none	none	unknown	832	none	unknown	none	unknown	unknown	PVALB:735,PPP1R9A:731,HCN1:725,NPLOC4:720	NA
ReQTL_cis_hisat	2:159770111_C>T	ENSG00000054219	LY75	2	nerve;skinexp	5.27417291364576e-07;3.41710074606541e-06	0.000213336442721445;0.00117596199813485	3	1;2	NM_001198759.1	3-prime-UTR	1042666	none	NA	NA	unknown	NA	-0.451	0.068	C	CD302,LY75-CD302	by-frequency,by-cluster,by-1000G	none	none	unknown	1943	none	unknown	none	unknown	unknown	TGIF2-C20orf24:733	NA
ReQTL_cis_hisat	2:159765228_G>T	ENSG00000054219	LY75	2	nerve;skinexp	5.75014256474074e-07;2.65903727350418e-06	0.000230346164261255;0.000947247022929236	2	1;1	NM_001282805.1	intron	2059699	none	NA	NA	unknown	NA	1.13	4.101	G	2019-03-07	by-frequency,by-cluster,by-1000G	none	none	unknown	552	none	unknown	none	unknown	unknown	PVALB:735,PPP1R9A:731,HCN1:725,NPLOC4:720	NA
ReQTL_cis_hisat	2:159747941_C>T	ENSG00000054219	LY75	2	nerve;skinexp	1.28286954014818e-06;0.000296142406433405	0.000466831907152774;0.0472728688375553	2	1;1	NM_001282805.1	synonymous	11555185	ASP	217/705	651	unknown	NA	2.77	4.784	C	2019-03-07	by-frequency,by-cluster,by-1000G	none	none	unknown	137	none	unknown	none	AA:T=305/C=4101,EA:T=2715/C=5885	AFR:T=645/C=9665,NFE:T=21053/C=45623,EAS:T=2190/C=6462,SAS:T=2288/C=14212,FIN:T=2334/C=4276,AMR:T=6018/C=5552,OTH:T=289/C=619	PVALB:735,PPP1R9A:731,HCN1:725,NPLOC4:720	NP_001269734.1
ReQTL_cis_hisat	2:160028907_G>C	ENSG00000054219	LY75	3	nerve;skinexp;skinnonexp	4.07323617880617e-06;1.02204161838381e-09;9.28956037179608e-08	0.00128326710052851;8.50697960106468e-07;6.91635135819503e-05	5	1;2;2	NM_001007267.2	missense	35771982	HIS,ASP	300/1325	898	0	81	-0.954	0.014	G	PLA2R1	by-frequency,by-cluster,by-1000G	none	none	unknown	57	none	unknown	none	AA:C=442/G=3964,EA:C=4200/G=4400	AFR:C=967/G=9417,NFE:C=31938/G=34642,EAS:C=2690/G=5924,SAS:C=3931/G=12537,FIN:C=3360/G=3240,AMR:C=3388/G=8142,OTH:C=362/G=540	MRC2:811,PLA2G2A:771,PDHX:759,PLA2G10:753,PLA2G1B:703	NP_001007268.1
ReQTL_cis_hisat	2:159934263_A>G	ENSG00000054219	LY75	2	skinexp;skinnonexp	3.76205404742634e-05;5.75627162979229e-07	0.00905600747382224;0.000340776306189343	4	2;2	XM_005246392.4	intron	7566824	none	NA	NA	unknown	NA	1.82	4.508	A	PLA2R1	by-frequency,by-cluster,by-2hit-2allele,by-1000G	none	none	unknown	1091	none	unknown	none	unknown	unknown	MRC2:811,PLA2G2A:771,PDHX:759,PLA2G10:753,PLA2G1B:703	NA
ReQTL_cis_hisat	2:159951564_C>T	ENSG00000054219	LY75	2	skinexp;skinnonexp	5.47429735459009e-18;1.6964687923899e-13	1.5775624903181e-14;3.87854201074488e-10	4	2;2	NM_001007267.2	missense	3828323	GLY,SER	1106/1325	3316	0	56	-3	0.031	C	PLA2R1	by-frequency,by-cluster,by-1000G	none	none	unknown	15	none	unknown	none	AA:T=468/C=3938,EA:T=4216/C=4384	AFR:T=995/C=9363,NFE:T=33403/C=33183,EAS:T=2327/C=6269,SAS:T=3378/C=12738,FIN:T=4106/C=2500,AMR:T=3331/C=8213,OTH:T=380/C=526	MRC2:811,PLA2G2A:771,PDHX:759,PLA2G10:753,PLA2G1B:703	NP_001007268.1
ReQTL_cis_hisat	2:159770387_T>C	ENSG00000054219	LY75	2	nerve;skinexp	5.60650879786868e-08;4.38540377661382e-06	2.91752965646112e-05;0.00146034863209729	4	1;3	NM_001198759.1	3-prime-UTR	17815029	none	NA	NA	unknown	NA	0.905	4.799	T	CD302,LY75-CD302	by-frequency,by-cluster,by-1000G	none	none	unknown	1667	none	unknown	none	unknown	unknown	TGIF2-C20orf24:733	NA
ReQTL_cis_hisat	2:160028931_T>C	ENSG00000054219	LY75	2	skinexp;skinnonexp	1.02159195491513e-07;4.96048003006324e-06	5.40555786116832e-05;0.00216253670983503	4	2;2	NM_001007267.2	missense	3749117	MET,VAL	292/1325	874	0.002	21	4.64	8.814	T	PLA2R1	by-frequency,by-cluster,by-hapmap,by-1000G	none	none	http://www.ncbi.nlm.nih.gov/pubmed?term=29875488	33	none	unknown	none	AA:C=534/T=3872,EA:C=4212/T=4388	AFR:C=1194/T=9170,NFE:C=32001/T=34469,EAS:C=2682/T=5916,SAS:C=3932/T=12482,FIN:C=3351/T=3235,AMR:C=3435/T=8079,OTH:C=369/T=533	MRC2:811,PLA2G2A:771,PDHX:759,PLA2G10:753,PLA2G1B:703	NP_001007268.1
ReQTL_cis_hisat	14:64459379_T>C	ENSG00000054654	SYNE2	1	nerve	0.000164989	0.0285663	2	2	NM_001304508.1	intron	2281603	none	NA	NA	unknown	NA	0.997	4.926	T	MTHFD1,ZBTB25	by-frequency,by-cluster,by-1000G	none	none	http://www.ncbi.nlm.nih.gov/pubmed?term=27863252	378	none	unknown	none	unknown	unknown	none	NA
ReQTL_cis_hisat	14:87933606_C>T	ENSG00000054983	GALC	1	skinexp	0.0001328	0.0252944	1	1	NM_000153.3	3-prime-UTR	1042035	none	NA	NA	unknown	NA	-4.69	8.605	C	GALC	by-frequency,by-cluster,by-1000G	none	none	314733:C:T	1273	none	hsa00600:SphingolipidMetabolism;hsa01100:MetabolicPathways;hsa04142:Lysosome	none	unknown	unknown	ARSA:968,ASAH1:951,GLA:940,GBA:937,SMPD1:934,GAL3ST1:931,UGCG:927,ACER1:913,NEU1:911,SMPD2:911	NA
ReQTL_cis_hisat	1:17223626_G>A	ENSG00000055070	SZRD1	1	skinnonexp	0.000180032	0.0406153	1	1	NM_013358.2	synonymous	2293912	ARG	93/664	279	unknown	NA	2.77	6.448	G	PADI1	by-frequency,by-cluster,by-1000G,by-other-pop	none	none	unknown	6	none	unknown	none	AA:A=241/G=4165,EA:A=1374/G=7226	AFR:A=610/G=9788,NFE:A=10505/G=56111,EAS:A=1241/G=7397,SAS:A=2654/G=13828,FIN:A=864/G=5614,AMR:A=4117/G=7415,OTH:A=126/G=780	HIST2H3A:900	NP_037490.2
ReQTL_cis_hisat	6:149661281_A>G	ENSG00000055211	GINM1	1	nerve	1.15e-06	0.000423456	8	2;3;3	NM_001350339.1	3-prime-UTR	9800736	none	NA	NA	unknown	NA	-1.39	8.395	A	LATS1	by-frequency,by-cluster,by-2hit-2allele,by-hapmap,by-1000G	none	none	unknown	958	none	unknown	none	unknown	unknown	MOB1A:999,MOB1B:998,YAP1:997,SAV1:985,WWC1:982,STK3:982,STK4:980,WWTR1:976,AMOTL1:975,LATS2:970	NA
ReQTL_cis_hisat	6:149729540_C>A	ENSG00000055211	GINM1	1	skinexp	1.3e-05	0.00371835	4	1;2;1	NM_198887.2	intron	12526675	none	NA	NA	unknown	NA	1.42	5.82	C	NUP43	by-frequency,by-cluster,by-2hit-2allele,by-hapmap,by-1000G	none	none	unknown	20	none	unknown	none	unknown	unknown	NUP85:999,NUP37:999,SEH1L:998,NUP160:998,NUP107:998,SEC13:998,NUP98:997,NUP133:995,RANBP2:989,NUP153:987	NA
ReQTL_cis_hisat	6:149889545_G>A	ENSG00000055211	GINM1	1	skinexp	4.78e-05	0.0110336	9	5;4	NM_001243325.1	missense	9371533	THR,ILE	106/228	317	0	89	-1.75	3.644	A	RAET1E,RAET1E-AS1	by-frequency,by-cluster,by-2hit-2allele,by-hapmap,by-1000G	none	none	http://www.ncbi.nlm.nih.gov/pubmed?term=30072576	79	none	hsa04650:NaturalKillerCellMediatedCytotoxicity	none	AA:A=3478/G=928,EA:A=3544/G=5056	AFR:A=8358/G=2048,NFE:A=27710/G=39008,EAS:A=7783/G=867,SAS:A=9823/G=6685,FIN:A=2698/G=3908,AMR:A=6078/G=5494,OTH:A=473/G=435	KLRC4-KLRK1:937,HCST:937,RAET1G:839,RAET1L:821	NP_001230254.1
ReQTL_cis_hisat	6:149889549_C>T	ENSG00000055211	GINM1	1	skinexp	4.87e-05	0.0112092	9	5;4	NM_001243325.1	missense	9383921	ALA,THR	105/228	313	0.064	58	-2.12	4.036	C	RAET1E,RAET1E-AS1	by-frequency,by-cluster,by-2hit-2allele,by-hapmap,by-1000G	none	none	unknown	75	none	hsa04650:NaturalKillerCellMediatedCytotoxicity	none	AA:T=905/C=3501,EA:T=3445/C=5155	AFR:T=2087/C=8317,NFE:T=26953/C=39765,EAS:T=7644/C=1006,SAS:T=7925/C=8583,FIN:T=2695/C=3911,AMR:T=5595/C=5973,OTH:T=404/C=504	KLRC4-KLRK1:937,HCST:937,RAET1G:839,RAET1L:821	NP_001230254.1
ReQTL_cis_hisat	6:149718012_G>A	ENSG00000055211	GINM1	1	nerve	0.00019358	0.0324968	2	1;1	NM_001270519.1	5-prime-UTR	12174349	none	NA	NA	unknown	NA	2.33	11.62	G	LATS1,LOC645967	by-frequency,by-cluster,by-2hit-2allele,by-1000G	none	none	unknown	164	none	unknown	149717529-149718304	unknown	AFR:A=149/G=111,NFE:A=1050/G=1388,EAS:A=104/G=34,SAS:A=2922/G=3784,FIN:A=0/G=0,AMR:A=48/G=42,OTH:A=49/G=57	MOB1A:999,MOB1B:998,YAP1:997,SAV1:985,WWC1:982,STK3:982,STK4:980,WWTR1:976,AMOTL1:975,LATS2:970	NA
ReQTL_cis_hisat	6:149596021_G>A	ENSG00000055211	GINM1	1	nerve	0.000259326	0.0407939	1	1	NM_001204076.1	intron	3777949	none	NA	NA	unknown	NA	-3.26	1.982	A	KATNA1	by-frequency,by-cluster,by-2hit-2allele,by-1000G	none	none	unknown	785	none	unknown	none	unknown	unknown	KATNB1:978,NDEL1:977,PAFAH1B1:956,DYNC1H1:935,DYNLT1:902,KATNBL1:820,NCKAP5L:774,LZTS2:759	NA
ReQTL_cis_hisat	6:149823865_C>T	ENSG00000055211	GINM1	1	skinexp	0.000282395	0.045583	11	2;4;5	NM_032832.5	intron	9371201	none	NA	NA	unknown	NA	0.198	2.085	T	LRP11	by-frequency,by-cluster,by-2hit-2allele,by-hapmap,by-1000G	none	none	http://www.ncbi.nlm.nih.gov/pubmed?term=30287806	2397	none	unknown	none	unknown	unknown	none	NA
ReQTL_cis_hisat	6:149811183_A>T	ENSG00000055211	GINM1	2	nerve;skinexp	2.90680417652212e-07;3.54463664266197e-07	0.000125410831621667;0.000163262947048974	12	2;6;4	NM_001252049.1	3-prime-UTR	4552	none	NA	NA	unknown	NA	4.35	12.76	T	PCMT1	by-frequency,by-cluster,by-2hit-2allele,by-hapmap,by-1000G,by-other-pop	none	none	unknown	568	none	unknown	none	unknown	unknown	COX17:779,MIF:778,SCYL2:775,AKR1C2:774,UFC1:774,YKT6:774,SPR:774,UBE2M:723,MYB:703	NA
ReQTL_cis_hisat	6:149793609_G>A	ENSG00000055211	GINM1	2	nerve;skinexp	3.05716690251265e-07;4.78555652159624e-07	0.000131042593182234;0.00021264054016646	12	2;6;4	NM_001252049.1	missense	4816	VAL,ILE	178/287	532	0	29	4.61	11.22	A	PCMT1	by-frequency,by-cluster,by-hapmap,by-1000G	none	none	unknown	61	none	unknown	none	AA:A=3507/G=899,EA:A=3210/G=5388	AFR:A=8511/G=1889,NFE:A=24759/G=41807,EAS:A=7076/G=1568,SAS:A=7976/G=8462,FIN:A=2483/G=4119,AMR:A=8328/G=3234,OTH:A=428/G=478	COX17:779,MIF:778,SCYL2:775,AKR1C2:774,UFC1:774,YKT6:774,SPR:774,UBE2M:723,MYB:703	NP_001238978.1
ReQTL_cis_hisat	6:149662080_G>A	ENSG00000055211	GINM1	2	nerve;skinexp	4.95810780703977e-07;7.92831759301979e-06	0.000201617560842894;0.00243185549748036	13	4;5;4	NM_001350339.1	synonymous	3924871	ASP	942/1059	2826	unknown	NA	3.08	4.869	A	LATS1	by-frequency,by-cluster,by-2hit-2allele,by-hapmap,by-1000G	none	none	unknown	159	none	unknown	none	AA:A=2364/G=2042,EA:A=3133/G=5467	AFR:A=5687/G=4713,NFE:A=24229/G=42497,EAS:A=6940/G=1714,SAS:A=6701/G=9807,FIN:A=2487/G=4127,AMR:A=8106/G=3470,OTH:A=380/G=526	MOB1A:999,MOB1B:998,YAP1:997,SAV1:985,WWC1:982,STK3:982,STK4:980,WWTR1:976,AMOTL1:975,LATS2:970	NP_001337268.1
ReQTL_cis_hisat	6:149660323_A>G	ENSG00000055211	GINM1	2	nerve;skinexp	9.53025518393259e-07;1.97375379625627e-05	0.000359442412306708;0.00527307385009332	13	4;5;4	NM_001350339.1	3-prime-UTR	9767123	none	NA	NA	unknown	NA	-0.6	2.009	G	LATS1	by-frequency,by-cluster,by-2hit-2allele,by-hapmap,by-1000G	none	none	unknown	1916	none	unknown	none	unknown	unknown	MOB1A:999,MOB1B:998,YAP1:997,SAV1:985,WWC1:982,STK3:982,STK4:980,WWTR1:976,AMOTL1:975,LATS2:970	NA
ReQTL_cis_hisat	6:149658764_G>A	ENSG00000055211	GINM1	2	nerve;skinexp	1.22737812507333e-06;8.67177573551358e-08	0.000448829275043322;4.67815158411211e-05	13	3;6;4	NM_001350339.1	3-prime-UTR	9688452	none	NA	NA	unknown	NA	0.647	9.232	G	LATS1	by-frequency,by-cluster,by-2hit-2allele,by-hapmap,by-1000G	none	none	unknown	3475	none	unknown	none	unknown	unknown	MOB1A:999,MOB1B:998,YAP1:997,SAV1:985,WWC1:982,STK3:982,STK4:980,WWTR1:976,AMOTL1:975,LATS2:970	NA
ReQTL_cis_hisat	6:149725083_C>T	ENSG00000055211	GINM1	2	nerve;skinexp	1.45777776701061e-06;2.27272976691688e-07	0.000521731575770415;0.000110233911651423	14	4;6;4	NM_198887.2	3-prime-UTR	9479094	none	NA	NA	unknown	NA	1.93	3.856	T	NUP43	by-frequency,by-cluster,by-2hit-2allele,by-hapmap,by-1000G	none	none	unknown	388	none	unknown	none	unknown	unknown	NUP85:999,NUP37:999,SEH1L:998,NUP160:998,NUP107:998,SEC13:998,NUP98:997,NUP133:995,RANBP2:989,NUP153:987	NA
ReQTL_cis_hisat	6:149658547_A>T	ENSG00000055211	GINM1	2	nerve;skinexp	1.82682584362761e-06;1.04298772844108e-06	0.000633689993681624;0.00041875220719875	13	3;6;4	NM_001350339.1	3-prime-UTR	9322208	none	NA	NA	unknown	NA	4.96	2.497	A	LATS1	by-frequency,by-cluster,by-2hit-2allele,by-hapmap,by-1000G	none	none	unknown	3692	none	unknown	none	unknown	unknown	MOB1A:999,MOB1B:998,YAP1:997,SAV1:985,WWC1:982,STK3:982,STK4:980,WWTR1:976,AMOTL1:975,LATS2:970	NA
ReQTL_cis_hisat	6:149683643_A>G	ENSG00000055211	GINM1	2	nerve;skinexp	4.17045719074135e-06;6.09067818138854e-05	0.00131020571780925;0.013429128768668	11	3;5;3	NM_001270519.1	synonymous	3798761	SER	482/691	1446	unknown	NA	-7.08	2.347	G	LATS1	by-frequency,by-cluster,by-2hit-2allele,by-hapmap,by-1000G	none	none	unknown	565	none	unknown	none	AA:G=2384/A=2022,EA:G=3134/A=5466	AFR:G=5738/A=4668,NFE:G=24228/A=42508,EAS:G=6942/A=1704,SAS:G=6662/A=9848,FIN:G=2486/A=4124,AMR:G=8107/A=3465,OTH:G=380/A=526	MOB1A:999,MOB1B:998,YAP1:997,SAV1:985,WWC1:982,STK3:982,STK4:980,WWTR1:976,AMOTL1:975,LATS2:970	NP_001257448.1
ReQTL_cis_hisat	6:149659591_A>G	ENSG00000055211	GINM1	2	nerve;skinexp	5.30195917952235e-06;1.68030308343487e-06	0.00161102993669955;0.000635302240631226	14	4;6;4	NM_001350339.1	3-prime-UTR	9767105	none	NA	NA	unknown	NA	4.4	13.79	A	LATS1	by-frequency,by-cluster,by-2hit-2allele,by-hapmap,by-1000G	none	none	unknown	2648	none	unknown	none	unknown	unknown	MOB1A:999,MOB1B:998,YAP1:997,SAV1:985,WWC1:982,STK3:982,STK4:980,WWTR1:976,AMOTL1:975,LATS2:970	NA
ReQTL_cis_hisat	6:149819770_G>T	ENSG00000055211	GINM1	2	nerve;skinexp	1.79811224445189e-05;1.04515790829487e-06	0.0045749645633189;0.000419361087025238	13	3;6;4	NM_032832.5	3-prime-UTR	3763163	none	NA	NA	unknown	NA	-1.98	2.408	G	LRP11	by-frequency,by-cluster,by-1000G	none	none	unknown	934	none	unknown	none	unknown	unknown	none	NA
ReQTL_cis_hisat	6:149821815_A>G	ENSG00000055211	GINM1	2	nerve;skinexp	3.25125308142789e-05;7.76731928151434e-05	0.00754835316006228;0.016371842804795	9	2;4;3	NM_032832.5	intron	1413655	none	NA	NA	unknown	NA	0.383	9.881	A	LRP11	by-frequency,by-cluster,by-2hit-2allele,by-hapmap,by-1000G,by-other-pop	none	none	unknown	1110	none	unknown	none	unknown	unknown	none	NA
ReQTL_cis_hisat	6:149658280_G>A	ENSG00000055211	GINM1	2	nerve;skinexp	0.000108869070191417;2.91035531682956e-05	0.0205358167794162;0.00729874766307494	12	4;4;4	NM_001350339.1	3-prime-UTR	1125	none	NA	NA	unknown	NA	4.11	9.381	G	LATS1	by-frequency,by-cluster,by-2hit-2allele,by-hapmap,by-1000G	none	none	http://www.ncbi.nlm.nih.gov/pubmed?term=30287806	3959	none	unknown	none	unknown	unknown	MOB1A:999,MOB1B:998,YAP1:997,SAV1:985,WWC1:982,STK3:982,STK4:980,WWTR1:976,AMOTL1:975,LATS2:970	NA
ReQTL_cis_hisat	6:149594921_T>A	ENSG00000055211	GINM1	2	nerve;skinexp	0.000161512180191796;4.79067945761734e-05	0.0280864700039059;0.0110568076162735	10	2;5;3	NM_001204076.1	3-prime-UTR	9027	none	NA	NA	unknown	NA	-1.44	0.014	A	KATNA1	by-frequency,by-cluster,by-2hit-2allele,by-hapmap,by-1000G	none	none	unknown	314	none	unknown	none	unknown	unknown	KATNB1:978,NDEL1:977,PAFAH1B1:956,DYNC1H1:935,DYNLT1:902,KATNBL1:820,NCKAP5L:774,LZTS2:759	NA
ReQTL_cis_hisat	6:149632845_C>T	ENSG00000055211	GINM1	2	nerve;skinexp	5.93814839718606e-08;5.78494252970157e-08	3.06750618553835e-05;3.24904729385828e-05	13	4;5;4	NM_001204076.1	synonymous	9800580	LEU	78/312	234	unknown	NA	-1.56	9.268	T	KATNA1	by-frequency,by-cluster,by-2hit-2allele,by-hapmap,by-1000G	none	none	unknown	72	none	unknown	none	AA:T=2526/C=1880,EA:T=3117/C=5483	AFR:T=6077/C=4327,NFE:T=24186/C=42498,EAS:T=6940/C=1700,SAS:T=6747/C=9761,FIN:T=2485/C=4123,AMR:T=8159/C=3403,OTH:T=383/C=525	KATNB1:978,NDEL1:977,PAFAH1B1:956,DYNC1H1:935,DYNLT1:902,KATNBL1:820,NCKAP5L:774,LZTS2:759	NP_001191005.1
ReQTL_cis_hisat	6:149819674_C>T	ENSG00000055211	GINM1	2	nerve;skinexp	1.08974749072656e-07;1.19409897678835e-07	5.26916286795608e-05;6.21743694191816e-05	13	3;6;4	NM_032832.5	3-prime-UTR	3763162	none	NA	NA	unknown	NA	-0.112	3.601	C	LRP11	by-frequency,by-cluster,by-2hit-2allele,by-1000G	none	none	unknown	1030	none	unknown	none	unknown	unknown	none	NA
ReQTL_cis_hisat	6:149820395_A>C	ENSG00000055211	GINM1	2	nerve;skinexp	1.16416001273481e-07;8.64190900698877e-07	5.57978996655932e-05;0.00035566220114352	13	3;6;4	NM_032832.5	3-prime-UTR	14314	none	NA	NA	unknown	NA	1.12	6.615	C	LRP11	by-frequency,by-cluster,by-2hit-2allele,by-1000G	none	none	http://www.ncbi.nlm.nih.gov/pubmed?term=30535121	309	none	unknown	none	unknown	unknown	none	NA
ReQTL_cis_hisat	6:149810956_A>G	ENSG00000055211	GINM1	2	nerve;skinexp	1.74566623403688e-07;2.50727928349253e-07	8.00413016496907e-05;0.000120294947857246	12	2;6;4	NM_001252049.1	3-prime-UTR	7818	none	NA	NA	unknown	NA	3.58	12.18	A	PCMT1	by-frequency,by-cluster,by-2hit-2allele,by-hapmap,by-1000G,by-other-pop	none	none	unknown	341	none	unknown	none	unknown	unknown	COX17:779,MIF:778,SCYL2:775,AKR1C2:774,UFC1:774,YKT6:774,SPR:774,UBE2M:723,MYB:703	NA
ReQTL_cis_hisat	7:152464890_T>C	ENSG00000055609	KMT2C	1	nerve	0.000106241	0.0201398	4	2;1;1	NR_027387.1	non-coding-exon	10254368	none	NA	767	unknown	NA	-1.65	7.166	C	LINC01003	by-frequency,by-cluster,by-1000G	none	none	unknown	28269	none	unknown	152463645-152465028	unknown	unknown	none	NA
ReQTL_cis_hisat	1:85018790_C>T	ENSG00000055732	MCOLN3	1	nerve	0.000197122	0.0329707	1	1	NM_001253693.1	3-prime-UTR	10782537	none	NA	NA	unknown	NA	0.102	5.132	C	MCOLN3	by-frequency,by-cluster,by-2hit-2allele,by-hapmap,by-1000G	none	none	unknown	468	none	unknown	none	unknown	unknown	COX5A:731	NA
ReQTL_cis_hisat	10:101001701_A>G	ENSG00000055950	MRPL43	1	nerve	1.43e-07	6.69e-05	2	2	NM_001318099.1	intron	750866	none	NA	NA	unknown	NA	0.886	7.785	G	LZTS2	by-frequency,by-cluster,by-2hit-2allele,by-hapmap,by-1000G,by-other-pop	none	none	unknown	794	none	unknown	none	unknown	unknown	KATNB1:887,KATNA1:759	NA
ReQTL_cis_hisat	10:101002499_C>T	ENSG00000055950	MRPL43	1	skinexp	1.06e-05	0.00311338	2	1;1	NM_001318099.1	5-prime-UTR	752974	none	NA	NA	unknown	NA	3.84	6.875	C	LZTS2	by-frequency,by-cluster,by-2hit-2allele,by-hapmap,by-1000G	none	none	unknown	3	none	unknown	none	AA:T=600/C=3740,EA:T=4073/C=4437	AFR:T=1216/C=7766,NFE:T=30363/C=30441,EAS:T=776/C=7586,SAS:T=3352/C=5554,FIN:T=3513/C=3057,AMR:T=5892/C=5456,OTH:T=347/C=411	KATNB1:887,KATNA1:759	NA
ReQTL_cis_hisat	10:101584832_T>G	ENSG00000055950	MRPL43	1	nerve	0.000251349	0.0397897	1	1	NM_001174084.1	missense	3730463	THR,PRO	221/576	661	0.229	38	3.61	12.66	T	POLL	by-frequency,by-cluster,by-1000G	none	none	unknown	44	none	hsa03410:BaseExcisionRepair;hsa03450:Non-homologousEnd-joining	none	AA:G=433/T=3973,EA:G=623/T=7977	AFR:G=1075/T=9089,NFE:G=4587/T=59465,EAS:G=13/T=8517,SAS:G=558/T=10080,FIN:G=390/T=6006,AMR:G=537/T=10811,OTH:G=49/T=761	LIG4:971,XRCC6:953,XRCC5:939,XRCC4:934,DCLRE1C:923,PRKDC:922,POLM:915,NHEJ1:911,PCNA:886,XPO7:818	NP_001167555.1
ReQTL_cis_hisat	10:100986474_C>T	ENSG00000055950	MRPL43	1	skinexp	0.000258392	0.0426188	2	1;1	NM_001308396.1	3-prime-UTR	7184	none	NA	NA	unknown	NA	-0.261	7.052	C	MRPL43	by-frequency,by-cluster,by-2hit-2allele,by-1000G	none	none	unknown	99	none	unknown	none	unknown	unknown	MRPL9:994,MRPL46:993,MRPL11:991,MRPL17:990,MRPL15:988,MRPL16:988,MRPS18A:987,MRPL1:986,MRPL47:985,MRPS2:985	NA
ReQTL_cis_hisat	10:100994276_A>T	ENSG00000055950	MRPL43	3	nerve;skinexp;skinnonexp	6.87184449303392e-07;2.18528832454324e-06;9.92328145226716e-09	0.000269380194898953;0.000800687840674307;9.4316057561876e-06	3	1;1;1	NM_001163812.1	3-prime-UTR	3740488	none	NA	NA	unknown	NA	-3.74	4.414	A	TWNK	by-frequency,by-cluster,by-2hit-2allele,by-1000G	none	none	298520:A:T	1087	none	unknown	none	unknown	unknown	GABPA:913,KLHL1:853,CPOX:818,POLG:771,RABEP2:761,TTPA:758,POLG2:741,PPP2R2B:732,CACNA1A:726,ATXN10:713	NA
ReQTL_cis_hisat	10:101002044_C>T	ENSG00000055950	MRPL43	2	nerve;skinnonexp	1.59684158553736e-06;4.69273145841914e-09	0.000564484859336364;4.80520663860099e-06	2	1;1	NM_001318099.1	intron	701834	none	NA	NA	unknown	NA	3.17	19.82	C	LZTS2	by-frequency,by-cluster,by-2hit-2allele,by-hapmap,by-1000G	none	none	unknown	451	none	unknown	none	unknown	unknown	KATNB1:887,KATNA1:759	NA
ReQTL_cis_hisat	10:100913535_G>A	ENSG00000055950	MRPL43	2	nerve;skinnonexp	1.62973615238511e-06;5.74729277033484e-06	0.000574158771268278;0.00244175586060405	3	2;1	NM_001136123.1	intron	4917916	none	NA	NA	unknown	NA	2.3	10.43	G	SLF2	by-frequency,by-cluster,by-2hit-2allele,by-1000G	none	none	unknown	32	none	unknown	none	unknown	unknown	SLF1:913,SMC6:825,RAD18:774,TWNK:706	NA
ReQTL_cis_hisat	10:101004290_C>T	ENSG00000055950	MRPL43	2	nerve;skinexp	2.4249823657874e-06;5.7110289491318e-06	0.000813145914611215;0.00183581629373093	2	1;1	NM_001318099.1	intron	807029	none	NA	NA	unknown	NA	-0.633	2.532	C	LZTS2	by-frequency,by-cluster,by-2hit-2allele,by-1000G	none	none	http://www.ncbi.nlm.nih.gov/pubmed?term=24324551	122	none	unknown	none	unknown	unknown	KATNB1:887,KATNA1:759	NA
ReQTL_cis_hisat	10:100978794_A>G	ENSG00000055950	MRPL43	2	nerve;skinnonexp	5.95293402493298e-06;6.4934811822749e-05	0.00178293593008905;0.0180163190727051	2	1;1	NM_001203244.1	intron	67813203	none	NA	NA	unknown	NA	-1.31	0.034	G	SEMA4G,MRPL43	by-frequency,by-cluster,by-1000G	none	none	unknown	53	none	hsa04360:AxonGuidance	none	unknown	unknown	PLXNB2:845,PLXNB3:832,PLXNB1:831	NA
ReQTL_cis_hisat	10:101002370_A>G	ENSG00000055950	MRPL43	3	nerve;skinexp;skinnonexp	1.36533252136794e-05;6.82695173498422e-06;1.85487043657998e-05	0.00361161439845429;0.00213814360197615;0.00643779677807016	4	2;1;1	NM_001318099.1	intron	701835	none	NA	NA	unknown	NA	-9.27	1.042	G	LZTS2	by-frequency,by-cluster,by-2hit-2allele,by-hapmap,by-1000G	none	none	unknown	125	none	unknown	none	unknown	unknown	KATNB1:887,KATNA1:759	NA
ReQTL_cis_hisat	10:101007360_C>A	ENSG00000055950	MRPL43	3	nerve;skinexp;skinnonexp	2.23611352747252e-05;2.5922309819663e-06;1.76223409911412e-05	0.00550071064572395;0.000926497454949975;0.00616787037470287	5	3;1;1	NM_001318099.1	3-prime-UTR	701836	none	NA	NA	unknown	NA	1.39	6.962	C	LZTS2	by-frequency,by-cluster,by-2hit-2allele,by-1000G,by-other-pop	none	none	unknown	876	none	unknown	none	unknown	unknown	KATNB1:887,KATNA1:759	NA
ReQTL_cis_hisat	10:101007398_C>G	ENSG00000055950	MRPL43	3	nerve;skinexp;skinnonexp	3.42966317016509e-05;1.42968327155196e-06;1.32793863943837e-05	0.00789136783762994;0.00055101654902974;0.00488975676444948	5	3;1;1	NM_001318099.1	3-prime-UTR	14177	none	NA	NA	unknown	NA	2.38	12.38	C	LZTS2	by-frequency,by-cluster,by-2hit-2allele,by-1000G	none	none	unknown	914	none	unknown	none	unknown	AFR:G=137/C=263,NFE:G=272/C=884,EAS:G=79/C=55,SAS:G=360/C=450,FIN:G=3/C=3,AMR:G=33/C=71,OTH:G=11/C=11	KATNB1:887,KATNA1:759	NA
ReQTL_cis_hisat	10:101006817_A>G	ENSG00000055950	MRPL43	3	nerve;skinexp;skinnonexp	4.46029392068555e-05;3.41449612862011e-07;2.84037660530862e-06	0.00980353724215698;0.00015804894221079;0.0013502828847897	5	3;1;1	NM_001318099.1	synonymous	807024	ALA	553/670	1659	unknown	NA	-10.8	10.33	A	LZTS2	by-frequency,by-cluster,by-2hit-2allele,by-1000G	none	none	unknown	333	none	unknown	101006565-101006936	AA:G=1461/A=2925,EA:G=2083/A=6487	AFR:G=2548/A=4332,NFE:G=13203/A=36789,EAS:G=3902/A=3122,SAS:G=2350/A=5114,FIN:G=863/A=2957,AMR:G=3400/A=5312,OTH:G=166/A=392	KATNB1:887,KATNA1:759	NP_001305028.1
ReQTL_cis_hisat	10:100963159_G>C	ENSG00000055950	MRPL43	3	nerve;skinexp;skinnonexp	2.29940494717056e-08;8.80692959945646e-08;6.89140071339776e-08	1.31132281762451e-05;4.74160989313354e-05;5.33368514908069e-05	5	3;1;1	NM_018121.3	3-prime-UTR	927302	none	NA	NA	unknown	NA	-1.63	0.003	G	SLF2	by-frequency,by-cluster,by-2hit-2allele,by-hapmap,by-1000G,by-other-pop	none	none	unknown	1283	none	unknown	none	unknown	unknown	SLF1:913,SMC6:825,RAD18:774,TWNK:706	NA
ReQTL_cis_hisat	10:101001239_C>T	ENSG00000055950	MRPL43	3	nerve;skinexp;skinnonexp	3.02966856455003e-08;1.29928677322868e-05;1.29074622675904e-07	1.68193340196982e-05;0.00370751610902403;9.25075724378626e-05	5	3;1;1	NM_001318099.1	intron	55646950	none	NA	NA	unknown	NA	-0.269	5.685	C	LZTS2	by-frequency,by-cluster,by-1000G	none	none	unknown	1256	none	unknown	none	unknown	unknown	KATNB1:887,KATNA1:759	NA
ReQTL_cis_hisat	10:100986746_C>T	ENSG00000055950	MRPL43	3	nerve;skinexp;skinnonexp	4.62806599365025e-09;1.52988498992952e-08;4.79479371612642e-08	3.08951878944067e-06;9.81467647137157e-06;3.8492279961804e-05	5	3;1;1	NM_001308396.1	intron-near-splice	2863095	none	NA	NA	unknown	NA	1.54	7.895	C	MRPL43	by-frequency,by-cluster,by-2hit-2allele,by-1000G	none	none	unknown	1	none	unknown	none	AA:T=1555/C=2851,EA:T=1787/C=6813	AFR:T=3759/C=6629,NFE:T=13322/C=53242,EAS:T=4773/C=3845,SAS:T=4893/C=11613,FIN:T=1177/C=5423,AMR:T=4305/C=7259,OTH:T=218/C=688	MRPL9:994,MRPL46:993,MRPL11:991,MRPL17:990,MRPL15:988,MRPL16:988,MRPS18A:987,MRPL1:986,MRPL47:985,MRPS2:985	NA
ReQTL_cis_hisat	10:100984457_T>C	ENSG00000055950	MRPL43	3	nerve;skinexp;skinnonexp	1.37059856930762e-08;6.22985263419224e-08;9.2506323768347e-08	8.23973710666216e-06;3.47512378515942e-05;6.89290627278584e-05	4	2;1;1	NM_001203244.1	intron	2295716	none	NA	NA	unknown	NA	2.59	7.958	T	SEMA4G,MRPL43	by-frequency,by-cluster,by-2hit-2allele,by-1000G	none	none	unknown	31	none	hsa04360:AxonGuidance	none	unknown	AFR:C=221/T=313,NFE:C=497/T=1873,EAS:C=115/T=83,SAS:C=1591/T=2955,FIN:C=4/T=14,AMR:C=47/T=105,OTH:C=31/T=71	PLXNB2:845,PLXNB3:832,PLXNB1:831	NA
ReQTL_cis_hisat	3:52532804_C>A	ENSG00000055955	ITIH4	1	nerve	4.86e-07	0.000197886	1	1	NM_001134231.1	intron	12489732	none	NA	NA	unknown	NA	-4.23	4.298	C	NT5DC2	by-frequency,by-cluster,by-hapmap,by-1000G	none	none	http://www.ncbi.nlm.nih.gov/pubmed?term=29844566	642	none	unknown	none	unknown	unknown	none	NA
ReQTL_cis_hisat	3:52901412_C>A	ENSG00000055955	ITIH4	1	skinnonexp	2.82e-06	0.0013432	1	1	XM_005265221.3	3-prime-UTR	6773040	none	NA	NA	unknown	NA	-4.67	0.028	A	SFMBT1	by-frequency,by-cluster,by-hapmap,by-1000G	none	none	unknown	3865	none	unknown	none	unknown	unknown	PSMB8:758,PSMB9:732	NA
ReQTL_cis_hisat	3:52830568_A>G	ENSG00000055955	ITIH4	1	skinexp	1.01e-05	0.00297636	3	2;1	NM_001166449.1	synonymous	2071042	THR	25/901	75	unknown	NA	-0.362	4.363	G	ITIH4	by-frequency,by-cluster,by-2hit-2allele,by-hapmap,by-1000G	none	none	unknown	16	none	unknown	none	AA:G=2881/A=1525,EA:G=3303/A=5297	AFR:G=6920/A=3486,NFE:G=26099/A=40607,EAS:G=3134/A=5476,SAS:G=6659/A=9853,FIN:G=2370/A=4242,AMR:G=6855/A=4715,OTH:G=364/A=542	ALB:969,CCR5:962,PLG:958,ERVW-1:954,SERPINA1:947,ORM1:947,THBS1:946,SERPINF2:942,ITIH3:940,CXCR4:939	NP_001159921.1
ReQTL_cis_hisat	3:52522874_A>G	ENSG00000055955	ITIH4	1	skinexp	1.04e-05	0.00305899	2	1;1	NM_015136.2	missense	4434138	ILE,VAL	2282/2571	6844	0.003	29	-0.467	11.31	A	STAB1	by-frequency,by-cluster,by-1000G	none	none	http://www.ncbi.nlm.nih.gov/pubmed?term=29326435,30038396,29942085	67	none	unknown	none	AA:G=827/A=3579,EA:G=4070/A=4530	AFR:G=1921/A=8419,NFE:G=31631/A=34593,EAS:G=3765/A=4821,SAS:G=4228/A=12274,FIN:G=3212/A=3394,AMR:G=6629/A=4915,OTH:G=414/A=480	SPARC:920,APOB:904,CHID1:832	NP_055951.2
ReQTL_cis_hisat	3:52830619_A>G	ENSG00000055955	ITIH4	1	nerve	1.57e-05	0.00406361	2	2	NM_001166449.1	synonymous	2276818	ARG	8/901	24	unknown	NA	-0.676	4.642	A	ITIH4	by-frequency,by-cluster,by-1000G	none	none	unknown	67	none	unknown	none	AA:G=343/A=4063,EA:G=1271/A=7329	AFR:G=783/A=9613,NFE:G=10119/A=56193,EAS:G=344/A=8304,SAS:G=985/A=14415,FIN:G=679/A=5933,AMR:G=1021/A=10545,OTH:G=99/A=791	ALB:969,CCR5:962,PLG:958,ERVW-1:954,SERPINA1:947,ORM1:947,THBS1:946,SERPINF2:942,ITIH3:940,CXCR4:939	NP_001159921.1
ReQTL_cis_hisat	3:52433308_A>C	ENSG00000055955	ITIH4	1	skinexp	2.37e-05	0.00616526	1	1	NM_020163.2	3-prime-UTR	13091025	none	NA	NA	unknown	NA	1.9	16.86	A	SEMA3G	by-frequency,by-cluster,by-1000G	none	none	unknown	2766	none	hsa04360:AxonGuidance	none	unknown	unknown	NRP1:921,PLXNA1:883,PLXNA2:874,PLXNA3:858,SEM1:826	NA
ReQTL_cis_hisat	3:52839968_C>T	ENSG00000055955	ITIH4	1	nerve	2.62e-05	0.00629518	2	1;1	NM_001198974.2	intron	11626	none	NA	NA	unknown	NA	3.58	11.71	C	STIMATE,TMEM110-MUSTN1	by-frequency,by-cluster,by-1000G	none	none	http://www.ncbi.nlm.nih.gov/pubmed?term=30595370	530	none	unknown	none	unknown	unknown	none	NA
ReQTL_cis_hisat	3:52804638_C>T	ENSG00000055955	ITIH4	1	nerve	3.86e-05	0.0086937	2	2	NM_002217.3	intron	9968117	none	NA	NA	unknown	NA	-4.45	0.63	T	ITIH3	by-frequency,by-cluster,by-2hit-2allele,by-1000G	none	none	unknown	86	none	unknown	none	AA:T=388/C=996,EA:T=377/C=2805	unknown	AHSG:965,FGG:950,ORM2:948,APOH:947,ITIH4:940,FGA:938,ORM1:937,FGB:930,PLG:929,SERPINF2:926,SERPINA1:926	NA
ReQTL_cis_hisat	3:52254929_T>C	ENSG00000055955	ITIH4	1	skinnonexp	3.8e-05	0.0116821	1	1	NM_025222.3	3-prime-UTR	1060330	none	NA	NA	unknown	NA	-1.44	1.349	C	WDR82	by-frequency,by-cluster,by-2hit-2allele,by-1000G	none	none	http://www.ncbi.nlm.nih.gov/pubmed?term=26426971	2591	none	unknown	none	unknown	unknown	SETD1A:998,RBBP5:998,ASH2L:997,SSU72:996,CXXC1:995,CPSF2:993,WDR33:992,FIP1L1:991,CPSF1:991,MIR939:991,MIR1234:991	NA
ReQTL_cis_hisat	3:52804386_T>C	ENSG00000055955	ITIH4	1	nerve	6.28e-05	0.0130906	1	1	NM_002217.3	intron	4687552	none	NA	NA	unknown	NA	-1.56	6.713	T	ITIH3	by-frequency,by-cluster,by-2hit-2allele,by-1000G	none	none	http://www.ncbi.nlm.nih.gov/pubmed?term=23974872,29942085,30643258	338	none	unknown	none	unknown	unknown	AHSG:965,FGG:950,ORM2:948,APOH:947,ITIH4:940,FGA:938,ORM1:937,FGB:930,PLG:929,SERPINF2:926,SERPINA1:926	NA
ReQTL_cis_hisat	3:52837085_G>A	ENSG00000055955	ITIH4	1	nerve	0.000103144	0.0196509	3	2;1	NM_001198974.2	intron	1139106	none	NA	NA	unknown	NA	-3.93	4.721	G	STIMATE,TMEM110-MUSTN1	by-frequency,by-cluster,by-2hit-2allele,by-1000G,by-other-pop	none	none	unknown	2146	none	unknown	none	unknown	unknown	none	NA
ReQTL_cis_hisat	3:52576635_T>A	ENSG00000055955	ITIH4	1	skinexp	0.000164526	0.029968	2	1;1	NM_001350074.1	synonymous	17264436	PRO	1235/1619	3705	unknown	NA	2.51	9.91	T	PBRM1	by-frequency,by-cluster,by-1000G	none	none	unknown	64	none	unknown	none	AA:A=766/T=3640,EA:A=3462/T=5138	AFR:A=1795/T=8575,NFE:A=27263/T=39441,EAS:A=3718/T=4920,SAS:A=3529/T=12975,FIN:A=2613/T=3997,AMR:A=6235/T=5325,OTH:A=362/T=546	SMARCD1:991,SMARCC1:991,SMARCC2:991,SMARCE1:988,SMARCB1:987,ARID2:986,ACTL6A:985,ARID1A:973,SMARCD3:960,SMARCA4:959	NP_001337003.1
ReQTL_cis_hisat	3:52521941_T>C	ENSG00000055955	ITIH4	1	skinexp	0.000215041	0.0369036	3	1;2	NM_015136.2	synonymous	9853056	ARG	2087/2571	6261	unknown	NA	-3.53	0.018	C	STAB1	by-frequency,by-cluster,by-2hit-2allele,by-1000G	none	none	unknown	11	none	unknown	none	AA:C=3082/T=1322,EA:C=4906/T=3694	AFR:C=7292/T=2970,NFE:C=37310/T=27944,EAS:C=3918/T=4646,SAS:C=5495/T=9673,FIN:C=3523/T=2857,AMR:C=7506/T=3982,OTH:C=495/T=369	SPARC:920,APOB:904,CHID1:832	NP_055951.2
ReQTL_cis_hisat	3:52768386_A>C	ENSG00000055955	ITIH4	1	skinexp	0.000230129	0.0388862	2	1;1	NM_001193533.2	intron	2230534	none	NA	NA	unknown	NA	-7.78	5.285	G	NEK4	by-frequency,by-cluster,by-hapmap,by-1000G	none	none	unknown	49	none	unknown	none	AA:C=781/A=3625,EA:C=3519/A=5081	AFR:C=1823/A=8581,NFE:C=27631/A=39107,EAS:C=3719/A=4893,SAS:C=4599/A=11913,FIN:C=2626/A=3988,AMR:C=6299/A=5275,OTH:C=364/A=544	none	NA
ReQTL_cis_hisat	3:52766268_T>C	ENSG00000055955	ITIH4	1	skinnonexp	0.000182434	0.0410174	3	1;2	NM_001193533.2	synonymous	2230535	LEU	67/753	201	unknown	NA	-8.03	10.07	T	NEK4	by-frequency,by-cluster,by-hapmap,by-1000G,by-other-pop	none	none	unknown	91	none	unknown	none	AA:C=781/T=3625,EA:C=3517/T=5083	AFR:C=1822/T=8580,NFE:C=27627/T=39057,EAS:C=3726/T=4884,SAS:C=4590/T=11918,FIN:C=2626/T=3984,AMR:C=6295/T=5263,OTH:C=364/T=542	none	NP_001180462.1
ReQTL_cis_hisat	3:52826800_C>T	ENSG00000055955	ITIH4	3	nerve;skinexp;skinnonexp	1.59064075752543e-06;0.000119654698120223;2.71443236505763e-05	0.000562566416629369;0.0232452165802189;0.00882610541336006	5	1;2;2	NM_001166449.1	synonymous	2276816	LYS	170/901	510	unknown	NA	2.36	9.72	C	ITIH4	by-frequency,by-cluster,by-1000G	none	none	unknown	10	none	unknown	none	AA:T=104/C=4302,EA:T=975/C=7625	AFR:T=192/C=10132,NFE:T=7330/C=59136,EAS:T=530/C=8106,SAS:T=1184/C=15328,FIN:T=975/C=5621,AMR:T=1238/C=10310,OTH:T=90/C=816	ALB:969,CCR5:962,PLG:958,ERVW-1:954,SERPINA1:947,ORM1:947,THBS1:946,SERPINF2:942,ITIH3:940,CXCR4:939	NP_001159921.1
ReQTL_cis_hisat	3:52693241_G>A	ENSG00000055955	ITIH4	2	skinexp;skinnonexp	1.61735804040928e-06;6.46110152483242e-06	0.00061407751135071;0.00268769676108586	4	1;2;1	NM_014366.4	missense	2289247	VAL,MET	367/550	1099	0	21	0.476	9.162	A	GNL3	by-frequency,by-cluster,by-2hit-2allele,by-hapmap,by-1000G	none	none	unknown	55	none	unknown	none	AA:A=2282/G=2124,EA:A=3704/G=4896	AFR:A=5444/G=4888,NFE:A=28895/G=37815,EAS:A=3714/G=4926,SAS:A=4382/G=12130,FIN:A=2677/G=3935,AMR:A=6556/G=5022,OTH:A=388/G=518	FTSJ3:998,NIFK:998,BOP1:998,EBNA1BP2:997,PES1:997,GTPBP4:997,NOP2:997,GNL2:995,WDR12:994,NOP58:994	NP_055181.3
ReQTL_cis_hisat	3:52706166_C>G	ENSG00000055955	ITIH4	2	skinexp;skinnonexp	2.64384032624968e-06;4.60788627490645e-06	0.000942577842796241;0.00203208442575158	4	1;2;1	NM_014041.3	missense	6617	PRO,ALA	41/170	121	0	27	-4.39	1.062	G	SPCS1	by-frequency,by-cluster,by-2hit-2allele,by-hapmap,by-1000G	none	none	unknown	117	none	hsa03060:ProteinExport	52705522-52706410	AA:C=1374,EA:C=3180	AFR:G=996/C=708,NFE:G=3886/C=3934,EAS:G=325/C=343,SAS:G=2311/C=5801,FIN:G=203/C=251,AMR:G=289/C=249,OTH:G=87/C=91	SPCS2:998,SEC11A:984,SEC11C:981,SPCS3:977,SEC61B:946,DAD1:938,SEC61G:935,RPL36AL:929,RPL29:928,SSR3:926	NP_054760.3
ReQTL_cis_hisat	3:52687289_G>A	ENSG00000055955	ITIH4	2	skinexp;skinnonexp	1.52441529297812e-05;9.64332813736757e-05	0.00424342112171223;0.024763676505483	3	1;1;1	NM_014366.4	missense	11177	ARG,GLN	39/550	116	0.064	43	1.92	13.85	G	GNL3	by-frequency,by-cluster,by-2hit-2allele,by-hapmap,by-1000G	none	none	http://www.ncbi.nlm.nih.gov/pubmed?term=22763110,30374069	44	none	unknown	none	AA:A=761/G=3645,EA:A=3465/G=5135	AFR:A=1764/G=8274,NFE:A=27287/G=39339,EAS:A=3700/G=4906,SAS:A=3346/G=13164,FIN:A=2613/G=3995,AMR:A=6241/G=5325,OTH:A=359/G=549	FTSJ3:998,NIFK:998,BOP1:998,EBNA1BP2:997,PES1:997,GTPBP4:997,NOP2:997,GNL2:995,WDR12:994,NOP58:994	NP_055181.3
ReQTL_cis_hisat	3:52694788_C>T	ENSG00000055955	ITIH4	3	nerve;skinexp;skinnonexp	0.000110534753800045;2.44233491552707e-06;2.62526165789694e-05	0.0207906720249447;0.000881303803579593;0.00858271200273778	5	2;2;1	NM_001010983.2	3-prime-UTR	6976	none	NA	NA	unknown	NA	1.12	0.04	C	GLT8D1	by-frequency,by-cluster,by-2hit-2allele,by-1000G	none	none	http://www.ncbi.nlm.nih.gov/pubmed?term=30374069,30664745	248	none	unknown	none	unknown	AFR:T=1445/C=6651,NFE:T=25665/C=29829,EAS:T=3544/C=3758,SAS:T=3275/C=11011,FIN:T=2501/C=3331,AMR:T=5762/C=4018,OTH:T=346/C=472	none	NA
ReQTL_cis_hisat	3:52705504_T>C	ENSG00000055955	ITIH4	3	nerve;skinexp;skinnonexp	0.000221085491859982;2.27996669617663e-06;0.000210184021289007	0.0360184917703321;0.000830689764465672;0.0455615534204284	4	2;1;1	NM_001010983.2	5-prime-UTR	8906	none	NA	NA	unknown	NA	-2.49	7.908	T	GLT8D1	by-frequency,by-cluster,by-1000G	none	none	unknown	58	none	unknown	none	unknown	unknown	none	NA
ReQTL_cis_hisat	3:52609669_T>C	ENSG00000055955	ITIH4	2	nerve;skinexp	0.000222306433642421;7.45958087311407e-07	0.0361687704233161;0.000313110491331018	3	2;1	NM_001350074.1	synonymous	3755806	THR	773/1619	2319	unknown	NA	-2.22	8.12	T	PBRM1	by-frequency,by-cluster,by-1000G	none	none	unknown	287	none	unknown	none	AA:C=771/T=3635,EA:C=3516/T=5084	AFR:C=1810/T=8596,NFE:C=27606/T=39076,EAS:C=3720/T=4906,SAS:C=3923/T=12469,FIN:C=2621/T=3991,AMR:C=6262/T=5310,OTH:C=361/T=547	SMARCD1:991,SMARCC1:991,SMARCC2:991,SMARCE1:988,SMARCB1:987,ARID2:986,ACTL6A:985,ARID1A:973,SMARCD3:960,SMARCA4:959	NP_001337003.1
ReQTL_cis_hisat	3:52550771_T>C	ENSG00000055955	ITIH4	3	nerve;skinexp;skinnonexp	0.000263815716835955;7.98272863649393e-06;0.000117628298324336	0.0413535224708015;0.00244604961183747;0.0290447869444384	4	2;1;1	NM_001350074.1	synonymous	2251219	PRO	1481/1619	4443	unknown	NA	3.54	9.041	T	PBRM1	by-frequency,by-cluster,by-2hit-2allele,by-1000G	none	none	http://www.ncbi.nlm.nih.gov/pubmed?term=20081856	25	none	unknown	none	AA:C=766/T=3640,EA:C=3517/T=5083	AFR:C=1792/T=8600,NFE:C=27588/T=39022,EAS:C=3722/T=4906,SAS:C=3976/T=12494,FIN:C=2624/T=3984,AMR:C=6251/T=5309,OTH:C=362/T=542	SMARCD1:991,SMARCC1:991,SMARCC2:991,SMARCE1:988,SMARCB1:987,ARID2:986,ACTL6A:985,ARID1A:973,SMARCD3:960,SMARCA4:959	NP_001337003.1
ReQTL_cis_hisat	3:52818881_G>T	ENSG00000055955	ITIH4	2	nerve;skinexp	2.64576733556818e-08;0.000121784317304631	1.48807604855333e-05;0.02358106032332	3	2;1	NM_001166449.1	intron	35004449	none	NA	NA	unknown	NA	-0.906	1.566	G	ITIH4	by-frequency,by-cluster,by-1000G	none	none	http://www.ncbi.nlm.nih.gov/pubmed?term=30595370	343	none	unknown	none	unknown	unknown	ALB:969,CCR5:962,PLG:958,ERVW-1:954,SERPINA1:947,ORM1:947,THBS1:946,SERPINF2:942,ITIH3:940,CXCR4:939	NA
ReQTL_cis_hisat	3:52835247_C>A	ENSG00000055955	ITIH4	2	skinexp;skinnonexp	3.4847341431592e-08;1.60030566914547e-05	2.06698892438299e-05;0.00569285551188514	5	2;3	NM_001198974.2	intron	2276823	none	NA	NA	unknown	NA	-6.9	1.378	C	TMEM110-MUSTN1	by-frequency,by-cluster,by-2hit-2allele,by-hapmap,by-1000G	none	none	http://www.ncbi.nlm.nih.gov/pubmed?term=30595370	308	none	unknown	none	unknown	unknown	none	NA
ReQTL_cis_hisat	3:52840272_T>C	ENSG00000055955	ITIH4	3	nerve;skinexp;skinnonexp	2.96647616230688e-10;4.4709434077594e-12;5.18934921785564e-14	2.50252686377135e-07;5.76656867865192e-09;1.29504215871917e-10	9	3;3;3	NM_001198974.2	intron	6445538	none	NA	NA	unknown	NA	5.69	34	T	STIMATE,TMEM110-MUSTN1	by-frequency,by-cluster,by-2hit-2allele,by-1000G	none	none	unknown	226	none	unknown	none	unknown	unknown	none	NA
ReQTL_cis_hisat	3:52818522_G>T	ENSG00000055955	ITIH4	3	nerve;skinexp;skinnonexp	4.51304835715881e-09;5.61058635165345e-13;3.26899707910451e-12	3.02314772902221e-06;8.29170202234596e-10;6.05466390186364e-09	9	3;3;3	NM_001166449.1	missense	4687657	PRO,THR	668/901	2002	0.014	38	1.62	7.544	G	ITIH4	by-frequency,by-cluster,by-2hit-2allele,by-1000G	none	none	unknown	15	none	unknown	none	AA:T=965/G=3437,EA:T=2288/G=6306	AFR:T=1696/G=5200,NFE:T=14395/G=29785,EAS:T=2103/G=3673,SAS:T=1686/G=9868,FIN:T=1182/G=2188,AMR:T=4363/G=3621,OTH:T=180/G=396	ALB:969,CCR5:962,PLG:958,ERVW-1:954,SERPINA1:947,ORM1:947,THBS1:946,SERPINF2:942,ITIH3:940,CXCR4:939	NP_001159921.1
ReQTL_cis_hisat	3:52836602_T>A	ENSG00000055955	ITIH4	3	nerve;skinexp;skinnonexp	4.18098062200468e-11;4.35565084290711e-11;1.06347955067761e-12	4.16080259711367e-08;4.73154648319373e-08;2.10730633278044e-09	8	3;2;3	NM_001198974.2	intron	4687663	none	NA	NA	unknown	NA	-7.34	1.996	T	TMEM110-MUSTN1	by-frequency,by-cluster,by-2hit-2allele,by-hapmap,by-1000G	none	none	unknown	1663	none	unknown	none	unknown	AFR:A=134/T=430,NFE:A=997/T=2613,EAS:A=60/T=138,SAS:A=888/T=6716,FIN:A=1/T=1,AMR:A=51/T=137,OTH:A=33/T=99	none	NA
ReQTL_cis_hisat	3:52840280_G>A	ENSG00000055955	ITIH4	3	nerve;skinexp;skinnonexp	5.36526871878642e-10;3.15128029230955e-12;3.5741071832009e-14	4.33982035516595e-07;4.1903123778783e-09;9.13260926389969e-11	9	3;3;3	NM_001198974.2	intron	6445539	none	NA	NA	unknown	NA	0.575	18.61	G	STIMATE,TMEM110-MUSTN1	by-frequency,by-cluster,by-2hit-2allele,by-1000G	none	none	unknown	218	none	unknown	none	unknown	unknown	none	NA
ReQTL_cis_hisat	3:52837913_G>A	ENSG00000055955	ITIH4	3	nerve;skinexp;skinnonexp	4.89202101914635e-11;7.65250164336395e-14;3.69162963396378e-16	4.81241479618865e-08;1.29827449118506e-10;1.25006088567389e-12	9	3;3;3	NM_001198974.2	intron	3733047	none	NA	NA	unknown	NA	3.04	4.878	G	STIMATE,TMEM110-MUSTN1	by-frequency,by-cluster,by-hapmap,by-1000G	none	none	unknown	2585	none	unknown	none	unknown	unknown	none	NA
ReQTL_cis_hisat	3:52840430_C>T	ENSG00000055955	ITIH4	2	skinexp;skinnonexp	8.9608071621547e-08;1.52836208827709e-05	4.81583319972424e-05;0.00548222148930779	5	2;3	NM_001198974.2	intron	6769789	none	NA	NA	unknown	NA	-4.1	5.806	C	STIMATE,TMEM110-MUSTN1	by-frequency,by-cluster,by-2hit-2allele,by-hapmap,by-1000G	none	none	unknown	68	none	unknown	none	unknown	unknown	none	NA
ReQTL_cis_hisat	3:52826920_C>T	ENSG00000055955	ITIH4	3	nerve;skinexp;skinnonexp	5.42830700493516e-11;3.34436669571627e-08;7.46466998727413e-09	5.30408705747209e-08;1.99158729521145e-05;7.28407423149566e-06	8	3;2;3	NM_001166449.1	synonymous	2276817	VAL	130/901	390	unknown	NA	2.66	8.863	C	ITIH4	by-frequency,by-cluster,by-2hit-2allele,by-1000G,by-other-pop	none	none	unknown	34	none	unknown	none	AA:T=948/C=3458,EA:T=2004/C=6596	AFR:T=2152/C=8252,NFE:T=15805/C=50883,EAS:T=2678/C=5964,SAS:T=1868/C=14644,FIN:T=1686/C=4926,AMR:T=5622/C=5942,OTH:T=231/C=677	ALB:969,CCR5:962,PLG:958,ERVW-1:954,SERPINA1:947,ORM1:947,THBS1:946,SERPINF2:942,ITIH3:940,CXCR4:939	NP_001159921.1
ReQTL_cis_hisat	3:52836116_G>A	ENSG00000055955	ITIH4	3	nerve;skinexp;skinnonexp	6.92590661334298e-11;5.10100307512987e-09;3.22312671659996e-13	6.62276553407657e-08;3.68970510457753e-06;7.0004121565611e-10	7	3;1;3	NM_001198974.2	intron	1573815	none	NA	NA	unknown	NA	3.37	8.67	G	TMEM110-MUSTN1	by-frequency,by-cluster,by-2hit-2allele,by-1000G,by-other-pop	none	none	unknown	1177	none	unknown	none	unknown	unknown	none	NA
ReQTL_cis_hisat	9:120927961_G>A	ENSG00000056558	TRAF1	1	skinnonexp	1.27e-07	9.11e-05	1	1	NM_001190945.1	intron	3761847	none	NA	NA	unknown	NA	-1.65	4.054	G	TRAF1	by-frequency,by-cluster,by-2hit-2allele,by-hapmap,by-1000G	none	none	http://www.ncbi.nlm.nih.gov/pubmed?term=17804836,20453842	1151	none	hsa05200:PathwaysInCancer;hsa05222:SmallCellLungCancer	none	unknown	unknown	BIRC3:998,TRAF2:992,CASP8:991,CD40:988,BIRC2:986,TNFRSF1A:985,TNFRSF1B:984,TNF:979,TRADD:976,TANK:974	NA
ReQTL_cis_hisat	9:120954403_T>C	ENSG00000056558	TRAF1	1	nerve	0.000164611	0.0285178	1	1	NM_001317163.1	intron	12004487	none	NA	NA	unknown	NA	2	11.25	C	C5	by-frequency,by-cluster,by-2hit-2allele,by-hapmap,by-1000G	none	none	unknown	533	none	hsa04610:ComplementAndCoagulationCascades;hsa05020:PrionDiseases;hsa05322:SystemicLupusErythematosus	none	unknown	unknown	C3:990,C6:990,C5AR1:969,C2:953,C8B:951,C7:949,CFB:946,C5AR2:945,C9:932,C8A:931	NA
ReQTL_cis_hisat	9:120953825_T>C	ENSG00000056558	TRAF1	1	skinexp	0.000194228	0.0340685	1	1	NM_001317163.1	synonymous	41258306	LYS	1608/1683	4824	unknown	NA	0.605	1.113	T	C5	by-frequency,by-cluster,by-1000G	none	none	402450:T:C	44	none	hsa04610:ComplementAndCoagulationCascades;hsa05020:PrionDiseases;hsa05322:SystemicLupusErythematosus	none	AA:C=293/T=4113,EA:C=602/T=7998	AFR:C=700/T=9706,NFE:C=4555/T=62155,EAS:C=11/T=8643,SAS:C=1080/T=15430,FIN:C=104/T=6508,AMR:C=691/T=10883,OTH:C=40/T=866	C3:990,C6:990,C5AR1:969,C2:953,C8B:951,C7:949,CFB:946,C5AR2:945,C9:932,C8A:931	NP_001304092.1
ReQTL_cis_hisat	9:120928959_T>G	ENSG00000056558	TRAF1	1	skinnonexp	0.000163143	0.0375703	1	1	NM_001190945.1	intron	1930785	none	NA	NA	unknown	NA	-2.78	7.28	T	TRAF1	by-frequency,by-cluster,by-1000G	none	none	unknown	153	none	hsa05200:PathwaysInCancer;hsa05222:SmallCellLungCancer	120928494-120929397	unknown	unknown	BIRC3:998,TRAF2:992,CASP8:991,CD40:988,BIRC2:986,TNFRSF1A:985,TNFRSF1B:984,TNF:979,TRADD:976,TANK:974	NA
ReQTL_cis_hisat	9:120928679_C>T	ENSG00000056558	TRAF1	1	nerve	0.000284525	0.0438481	1	1	NM_001190945.1	intron	3761849	none	NA	NA	unknown	NA	-3.79	6.632	T	TRAF1	by-frequency,by-cluster,by-2hit-2allele,by-1000G	none	none	unknown	433	none	hsa05200:PathwaysInCancer;hsa05222:SmallCellLungCancer	120928494-120929397	unknown	unknown	BIRC3:998,TRAF2:992,CASP8:991,CD40:988,BIRC2:986,TNFRSF1A:985,TNFRSF1B:984,TNF:979,TRADD:976,TANK:974	NA
ReQTL_cis_hisat	9:120903623_T>A	ENSG00000056558	TRAF1	2	skinexp;skinnonexp	4.08869017453372e-07;6.97299413704802e-08	0.000184798620261131;5.3848424248793e-05	2	1;1	NM_001190945.1	3-prime-UTR	4836834	none	NA	NA	unknown	NA	-3.97	5.189	T	TRAF1	by-frequency,by-cluster,by-2hit-2allele,by-hapmap,by-1000G	none	none	unknown	1616	none	hsa05200:PathwaysInCancer;hsa05222:SmallCellLungCancer	none	unknown	unknown	BIRC3:998,TRAF2:992,CASP8:991,CD40:988,BIRC2:986,TNFRSF1A:985,TNFRSF1B:984,TNF:979,TRADD:976,TANK:974	NA
ReQTL_cis_hisat	9:121174051_A>T	ENSG00000056558	TRAF1	2	skinexp;skinnonexp	9.41037747666608e-05;0.00013903420424161	0.0191374163478292;0.0331952282109743	2	1;1	NM_001330762.1	intron	2302498	none	NA	NA	unknown	NA	-2.13	7.68	A	CNTRL	by-frequency,by-cluster,by-2hit-2allele,by-1000G	none	none	unknown	312	none	unknown	none	unknown	unknown	CEP250:973,CEP135:939,PCNT:934,SCLT1:932,CEP164:932,ODF2:930,PCM1:927,CEP89:922,PLK1:922,CEP290:921	NA
ReQTL_cis_hisat	9:120928014_G>C	ENSG00000056558	TRAF1	2	nerve;skinnonexp	0.000146912172058624;8.33158684809912e-07	0.0260586562952866;0.000470207463328369	2	1;1	NM_001190945.1	intron	2416806	none	NA	NA	unknown	NA	-2.91	2.563	C	TRAF1	by-frequency,by-cluster,by-2hit-2allele,by-hapmap,by-1000G	none	none	unknown	1098	none	hsa05200:PathwaysInCancer;hsa05222:SmallCellLungCancer	none	unknown	unknown	BIRC3:998,TRAF2:992,CASP8:991,CD40:988,BIRC2:986,TNFRSF1A:985,TNFRSF1B:984,TNF:979,TRADD:976,TANK:974	NA
ReQTL_cis_hisat	9:120909242_G>A	ENSG00000056558	TRAF1	2	nerve;skinnonexp	0.000237873214655036;1.71401810128835e-05	0.0381213031220144;0.00602261810528693	2	1;1	NM_001190945.1	synonymous	2239657	PRO	340/417	1020	unknown	NA	0.253	9.774	A	TRAF1	by-frequency,by-cluster,by-hapmap,by-1000G	none	none	403564:G:A	13	none	hsa05200:PathwaysInCancer;hsa05222:SmallCellLungCancer	none	AA:A=3324/G=1082,EA:A=5699/G=2901	AFR:A=7914/G=2492,NFE:A=43241/G=23469,EAS:A=6074/G=2556,SAS:A=13464/G=3046,FIN:A=3786/G=2828,AMR:A=8341/G=3231,OTH:A=630/G=278	BIRC3:998,TRAF2:992,CASP8:991,CD40:988,BIRC2:986,TNFRSF1A:985,TNFRSF1B:984,TNF:979,TRADD:976,TANK:974	NP_001177874.1
ReQTL_cis_hisat	3:53813381_A>G	ENSG00000056736	IL17RB	1	nerve	5.29e-08	2.77e-05	2	2	XM_006713250.4	3-prime-UTR	14165	none	NA	NA	unknown	NA	-1.37	3.841	G	CHDH	by-frequency,by-cluster,by-2hit-2allele,by-hapmap,by-1000G	none	none	http://www.ncbi.nlm.nih.gov/pubmed?term=23396134	2269	none	hsa00260:Glycine,SerineAndThreonineMetabolism	none	unknown	unknown	ALDH7A1:981,PEMT:896,PLA2G6:834,PLD2:814,PLD3:811,PISD:809,PLD1:808,PLD4:805,ALDH9A1:804,PLA2G2F:803,PLA2G5:803,PLA2G2E:803,PLA2G2A:803,PLB1:803,PLA2G4B:803,PLA2G10:803,PLA2G3:803,PLA2G1B:803	NA
ReQTL_cis_hisat	3:53872486_G>A	ENSG00000056736	IL17RB	1	nerve	2.1e-05	0.00520837	4	4	NM_022899.4	synonymous	4687757	ILE	400/625	1200	unknown	NA	-4.73	3.572	A	ACTR8	by-frequency,by-cluster,by-1000G	none	none	unknown	39	none	unknown	none	AA:A=2956/G=1450,EA:A=3769/G=4831	AFR:A=7044/G=3362,NFE:A=29282/G=37414,EAS:A=8188/G=464,SAS:A=11028/G=5450,FIN:A=2785/G=3829,AMR:A=8422/G=3156,OTH:A=471/G=437	INO80:993,ACTR5:992,RUVBL2:980,ACTL6A:979,RUVBL1:979,EP400:976,ACTB:963,YY1:951,NFRKB:946,INO80C:942	NP_075050.3
ReQTL_cis_hisat	3:53871281_T>C	ENSG00000056736	IL17RB	1	nerve	8.92e-05	0.0174571	4	4	NM_022899.4	synonymous	1046677	GLY	506/625	1518	unknown	NA	-2.54	9.636	C	ACTR8	by-frequency,by-cluster,by-2hit-2allele,by-1000G	none	none	unknown	50	none	unknown	none	AA:C=2977/T=1429,EA:C=3771/T=4829	AFR:C=7114/T=3290,NFE:C=29297/T=37433,EAS:C=8188/T=464,SAS:C=11038/T=5470,FIN:C=2786/T=3826,AMR:C=8425/T=3147,OTH:C=471/T=437	INO80:993,ACTR5:992,RUVBL2:980,ACTL6A:979,RUVBL1:979,EP400:976,ACTB:963,YY1:951,NFRKB:946,INO80C:942	NP_075050.3
ReQTL_cis_hisat	3:53867584_A>G	ENSG00000056736	IL17RB	1	nerve	0.000209901	0.0346388	3	3	NM_022899.4	3-prime-UTR	2241806	none	NA	NA	unknown	NA	-7.47	0.774	G	ACTR8	by-frequency,by-cluster,by-2hit-2allele,by-hapmap,by-1000G	none	none	unknown	1088	none	unknown	none	unknown	unknown	INO80:993,ACTR5:992,RUVBL2:980,ACTL6A:979,RUVBL1:979,EP400:976,ACTB:963,YY1:951,NFRKB:946,INO80C:942	NA
ReQTL_cis_hisat	3:98800637_G>A	ENSG00000057019	DCBLD2	1	skinnonexp	0.000186596	0.0416814	1	1	NM_080927.3	synonymous	1822017	SER	600/776	1800	unknown	NA	-3.33	6.84	A	DCBLD2	by-frequency,by-cluster,by-2hit-2allele,by-1000G,by-other-pop	none	none	unknown	59	none	unknown	none	AA:A=971/G=3133,EA:A=1275/G=7117	AFR:A=2437/G=7365,NFE:A=10406/G=56320,EAS:A=384/G=8236,SAS:A=2962/G=13544,FIN:A=802/G=5812,AMR:A=786/G=10750,OTH:A=124/G=776	SIAE:779	NP_563615.3
ReQTL_cis_hisat	1:75761337_A>G	ENSG00000057468	MSH4	1	nerve	1.93e-06	0.000664978	3	1;1;1	NM_000016.5	synonymous	1061337	VAL	387/422	1161	unknown	NA	-0.317	8.321	A	ACADM	by-frequency,by-cluster,by-1000G,by-other-pop	none	none	92254:A:G	34	none	hsa00071:FattyAcidMetabolism;hsa00280:Valine,LeucineAndIsoleucineDegradation;hsa00410:beta-AlanineMetabolism;hsa00640:PropanoateMetabolism;hsa01100:MetabolicPathways;hsa03320:PPARSignalingPathway	none	AA:G=700/A=3706,EA:G=2551/A=6049	AFR:G=1517/A=8783,NFE:G=19196/A=47330,EAS:G=235/A=8387,SAS:G=3041/A=13435,FIN:G=1680/A=4928,AMR:G=2357/A=9197,OTH:G=207/A=699	EHHADH:997,HADHA:996,ACAA2:992,ACAT1:988,ACAT2:987,HADHB:986,ACAA1:985,PCCB:982,ECHS1:982,ECHDC1:977	NP_000007.1
ReQTL_cis_hisat	1:75789543_G>A	ENSG00000057468	MSH4	1	nerve	9.14e-06	0.00256609	2	1;1	NM_004582.3	intron	11161620	none	NA	NA	unknown	NA	4.31	14.84	G	RABGGTB,SNORD45B	by-frequency,by-cluster,by-2hit-2allele,by-1000G	none	none	http://www.ncbi.nlm.nih.gov/pubmed?term=23093944	185	none	unknown	none	AA:A=245/G=1507,EA:A=1042/G=2940	AFR:A=1031/G=6991,NFE:A=15437/G=44275,EAS:A=226/G=7824,SAS:A=3014/G=12744,FIN:A=1378/G=5110,AMR:A=1852/G=9008,OTH:A=171/G=659	RABGGTA:999,CHM:962,PTP4A2:935,CHML:922,FNTA:918,TP53:900,RAB1A:872,RAB40C:771,RAB3A:729,AGFG1:708	NA
ReQTL_cis_hisat	1:75787002_T>C	ENSG00000057468	MSH4	1	nerve	4.81e-05	0.0104373	1	1	NM_004582.3	intron	1146636	none	NA	NA	unknown	NA	1.16	4.286	T	RABGGTB	by-frequency,by-cluster,by-2hit-2allele,by-hapmap,by-1000G,by-other-pop	none	none	unknown	493	none	unknown	none	unknown	unknown	RABGGTA:999,CHM:962,PTP4A2:935,CHML:922,FNTA:918,TP53:900,RAB1A:872,RAB40C:771,RAB3A:729,AGFG1:708	NA
ReQTL_cis_hisat	1:75786650_A>G	ENSG00000057468	MSH4	1	nerve	7.08e-05	0.0144689	1	1	NM_004582.3	intron	1146635	none	NA	NA	unknown	NA	-2.46	4.176	G	RABGGTB	by-frequency,by-cluster,by-2hit-2allele,by-hapmap,by-1000G,by-other-pop	none	none	unknown	374	none	unknown	none	unknown	unknown	RABGGTA:999,CHM:962,PTP4A2:935,CHML:922,FNTA:918,TP53:900,RAB1A:872,RAB40C:771,RAB3A:729,AGFG1:708	NA
ReQTL_cis_hisat	10:5763881_G>A	ENSG00000057608	GDI2	1	skinexp	0.00019913	0.034737	1	1	XM_011519515.3	3-prime-UTR	1046393	none	NA	NA	unknown	NA	-4.27	0.353	G	FAM208B	by-frequency,by-cluster,by-2hit-2allele,by-1000G	none	none	unknown	853	none	unknown	none	unknown	unknown	none	NA
ReQTL_cis_hisat	1:24358405_G>A	ENSG00000057757	PITHD1	1	skinnonexp	5.42e-05	0.0155747	1	1	NM_001199012.1	3-prime-UTR	74060310	none	NA	NA	unknown	NA	-8.19	4.74	G	GRHL3,STPG1	by-frequency,by-cluster,by-1000G	none	none	unknown	215	none	unknown	none	unknown	AFR:A=917/G=3255,NFE:A=337/G=14667,EAS:A=0/G=1632,SAS:A=57/G=8901,FIN:A=11/G=811,AMR:A=63/G=1131,OTH:A=6/G=264	none	NA
ReQTL_cis_hisat	3:182915519_G>A	ENSG00000058063	ATP11B	1	nerve	5.38e-05	0.0114807	1	1	NM_014616.2	intron	7627158	none	NA	NA	unknown	NA	-3.7	4.364	G	ATP11B	by-frequency,by-cluster,by-2hit-2allele,by-hapmap,by-1000G	none	none	unknown	1523	none	unknown	none	unknown	unknown	ATP7A:776,ATP7B:735	NA
ReQTL_cis_hisat	3:182917557_G>T	ENSG00000058063	ATP11B	1	nerve	0.000221189	0.0360293	1	1	NM_014616.2	intron	1876755	none	NA	NA	unknown	NA	2.02	6.582	T	ATP11B	by-frequency,by-cluster,by-2hit-2allele,by-1000G,by-other-pop	none	none	unknown	464	none	unknown	none	unknown	unknown	ATP7A:776,ATP7B:735	NA
ReQTL_cis_hisat	3:182914004_C>A	ENSG00000058063	ATP11B	1	nerve	0.000319475	0.0480005	1	1	NM_014616.2	intron	11925959	none	NA	NA	unknown	NA	-1.85	8.785	C	ATP11B	by-frequency,by-cluster,by-hapmap,by-1000G	none	none	unknown	8	none	unknown	none	AA:A=1480/C=2926,EA:A=1966/C=6634	AFR:A=3616/C=6784,NFE:A=15881/C=50811,EAS:A=4786/C=3836,SAS:A=4945/C=11563,FIN:A=1450/C=5164,AMR:A=3909/C=7655,OTH:A=260/C=648	ATP7A:776,ATP7B:735	NA
ReQTL_cis_hisat	1:183136570_G>A	ENSG00000058085	LAMC2	1	nerve	6.54e-06	0.00193168	3	2;1	NM_002293.3	synonymous	20561	ALA	1433/1610	4299	unknown	NA	-1.67	0.622	G	LAMC1	by-frequency,by-cluster,by-1000G	none	none	unknown	16	none	hsa04510:FocalAdhesion;hsa04512:ECM-receptorInteraction;hsa05020:PrionDiseases;hsa05200:PathwaysInCancer;hsa05222:SmallCellLungCancer	none	AA:A=954/G=3452,EA:A=3712/G=4888	AFR:A=1911/G=5873,NFE:A=24640/G=27588,EAS:A=3536/G=3146,SAS:A=5914/G=8312,FIN:A=2861/G=2365,AMR:A=3430/G=4512,OTH:A=356/G=368	NID1:996,NID2:984,LAMB1:972,LAMA5:951,LAMB2:948,ITGB1:941,LAMA4:933,NTN4:932,LAMA1:932,LAMB3:932	NP_002284.3
ReQTL_cis_hisat	7:45085887_T>A	ENSG00000058404	CAMK2B	1	nerve	0.000332078	0.0494442	1	1	NM_001146334.1	missense	116795021	GLU,VAL	98/1563	293	0.999	121	4.11	7.366	T	NACAD	by-frequency,by-cluster,by-1000G	none	none	unknown	226	none	unknown	none	AA:A=104/T=1278,EA:A=1/T=3171	AFR:A=102/T=904,NFE:A=1/T=4117,EAS:A=0/T=380,SAS:A=0/T=6004,FIN:A=0/T=22,AMR:A=0/T=220,OTH:A=0/T=124	BTF3L4:996,BTF3:990,RPL35:957,NPSR1:954,RPL7:953,RPL7L1:953,RPL12:952,RPL13A:908,SNORD35A:908,SNORD34:908,SNORD33:908,SNORD32A:908	NP_001139806.1
ReQTL_cis_hisat	1:16619939_C>T	ENSG00000058453	CROCC	1	nerve	1.35e-05	0.00356823	8	3;2;3	none	na	367060	none	NA	NA	unknown	NA	1.56	3.442	A	none	by-frequency,by-cluster,by-2hit-2allele,by-1000G	none	none	unknown	6602	none	unknown	none	unknown	unknown	none	NA
ReQTL_cis_hisat	1:16648263_G>A	ENSG00000058453	CROCC	1	skinexp	0.000122267	0.0236407	3	2;1	none	na	28484638	none	NA	NA	unknown	NA	NA	3.39	A	none	by-frequency,by-cluster,by-hapmap,by-1000G	none	none	unknown	34926	none	unknown	16646991-16648550	unknown	unknown	none	NA
ReQTL_cis_hisat	1:16648291_G>C	ENSG00000058453	CROCC	1	skinexp	0.000136996	0.0259018	3	2;1	none	na	28622547	none	NA	NA	unknown	NA	NA	2.961	C	none	by-frequency,by-cluster,by-hapmap,by-1000G	none	none	unknown	34954	none	unknown	16646991-16648550	unknown	unknown	none	NA
ReQTL_cis_hisat	1:16987159_C>T	ENSG00000058453	CROCC	1	skinnonexp	0.000109322	0.0274076	3	2;1	NM_001141973.2	synonymous	761421	VAL	985/1176	2955	unknown	NA	-5.54	7.112	C	ATP13A2	by-frequency,by-cluster,by-2hit-2allele,by-1000G	none	none	128470:C:T	111	none	unknown	none	AA:T=1046/C=3360,EA:T=4488/C=4110	AFR:T=2249/C=7811,NFE:T=33838/C=31568,EAS:T=2450/C=6016,SAS:T=7726/C=8756,FIN:T=3107/C=3325,AMR:T=5476/C=5926,OTH:T=413/C=467	LRRK2:808,PINK1:752,PRKN:742,PARK7:722,SNCA:701	NP_001135445.1
ReQTL_cis_hisat	1:16944256_G>A	ENSG00000058453	CROCC	1	skinexp	0.000175769	0.0315611	2	1;1	NM_014675.4	synonymous	12025984	ALA	655/2018	1965	unknown	NA	-6.52	6.108	G	CROCC	by-frequency,by-cluster,by-2hit-2allele,by-1000G	none	none	unknown	27	none	unknown	none	AA:G=4168,EA:G=8174	AFR:A=87/G=1483,NFE:A=1612/G=4220,EAS:A=341/G=363,SAS:A=1598/G=5378,FIN:A=52/G=70,AMR:A=127/G=237,OTH:A=40/G=110	NEK2:785	NP_055490.4
ReQTL_cis_hisat	1:16986848_G>A	ENSG00000058453	CROCC	1	skinnonexp	0.000163247	0.0375877	3	2;1	NM_001141973.2	synonymous	9435659	ALA	1059/1176	3177	unknown	NA	-4.5	0.459	G	ATP13A2	by-frequency,by-cluster,by-1000G	none	none	128473:G:A	44	none	unknown	none	AA:A=915/G=3491,EA:A=4501/G=4099	AFR:A=1966/G=8000,NFE:A=34054/G=31304,EAS:A=2486/G=6000,SAS:A=7716/G=8702,FIN:A=3024/G=3104,AMR:A=5445/G=5885,OTH:A=413/G=459	LRRK2:808,PINK1:752,PRKN:742,PARK7:722,SNCA:701	NP_001135445.1
ReQTL_cis_hisat	1:16939065_C>T	ENSG00000058453	CROCC	1	nerve	0.000238827	0.0382363	5	2;3	NM_014675.4	missense	9435793	PRO,SER	511/2018	1531	0.634	74	4.42	11.08	C	CROCC	by-frequency,by-cluster,by-hapmap,by-1000G	none	none	unknown	78	none	unknown	none	AA:C=4014,EA:C=7804	unknown	NEK2:785	NP_055490.4
ReQTL_cis_hisat	1:17019410_A>G	ENSG00000058453	CROCC	1	skinnonexp	0.000228163	0.0485265	2	1;1	NM_003000.2	intron	2871775	none	NA	NA	unknown	NA	1.53	4.713	A	SDHB	by-frequency,by-cluster,by-2hit-2allele,by-hapmap,by-1000G	none	none	unknown	450	none	hsa00020:CitrateCycle(TCACycle);hsa00190:OxidativePhosphorylation;hsa01100:MetabolicPathways;hsa05010:Alzheimer'sDisease;hsa05012:Parkinson'sDisease;hsa05016:Huntington'sDisease	none	unknown	unknown	SDHD:999,ACLY:999,SDHA:999,SDHC:999,SUCLG1:992,SUCLA2:989,FH:986,UQCRFS1:980,SUCLG2:978,CS:977	NA
ReQTL_cis_hisat	1:53083369_G>A	ENSG00000058804	NDC1	1	skinnonexp	0.00012504	0.0304983	1	1	NM_001199080.2	intron	1001511	none	NA	NA	unknown	NA	2.27	3.881	G	PODN	by-frequency,by-cluster,by-2hit-2allele,by-1000G	none	none	unknown	1142	none	unknown	none	unknown	unknown	RIPK4:730	NA
ReQTL_cis_hisat	1:53083367_G>A	ENSG00000058804	NDC1	1	skinnonexp	0.00022211	0.0475133	1	1	NM_001199080.2	intron	1001512	none	NA	NA	unknown	NA	-1.25	2.126	G	PODN	by-frequency,by-cluster,by-2hit-2allele,by-1000G	none	none	unknown	1144	none	unknown	none	unknown	unknown	RIPK4:730	NA
ReQTL_cis_hisat	16:2951034_G>A	ENSG00000059122	FLYWCH1	1	nerve	3.72e-09	2.54e-06	1	1	NM_001308068.1	3-prime-UTR	757277	none	NA	NA	unknown	NA	-2.55	1.566	A	FLYWCH1	by-frequency,by-cluster,by-2hit-2allele,by-1000G	none	none	unknown	2347	none	unknown	none	unknown	unknown	none	NA
ReQTL_cis_hisat	16:2939883_T>C	ENSG00000059122	FLYWCH1	1	skinnonexp	6e-06	0.002528	2	1;1	NM_001308068.1	intron	1060485	none	NA	NA	unknown	NA	-0.664	1.465	T	FLYWCH1	by-frequency,by-cluster,by-hapmap,by-1000G	none	none	unknown	147	none	unknown	none	unknown	unknown	none	NA
ReQTL_cis_hisat	16:2914282_G>A	ENSG00000059122	FLYWCH1	1	skinexp	9.19e-05	0.018766	2	2	NM_001308068.1	5-prime-UTR	2074365	none	NA	NA	unknown	NA	-2.86	0.643	G	FLYWCH1	by-frequency,by-cluster,by-2hit-2allele,by-1000G	none	none	unknown	8	none	unknown	none	unknown	unknown	none	NA
ReQTL_cis_hisat	16:2939840_A>G	ENSG00000059122	FLYWCH1	3	nerve;skinexp;skinnonexp	4.30148844508013e-07;0.00015510080050386;6.39279154853013e-05	0.000177271678663147;0.0286405683529025;0.0177919983769114	3	1;1;1	NM_001308068.1	intron	17136161	none	NA	NA	unknown	NA	-1.32	0.915	G	FLYWCH1	by-frequency,by-cluster,by-1000G	none	none	unknown	190	none	unknown	none	unknown	unknown	none	NA
ReQTL_cis_hisat	16:2929639_T>C	ENSG00000059122	FLYWCH1	3	nerve;skinexp;skinnonexp	1.75469823042477e-05;1.83859900158174e-06;6.38089755424449e-06	0.00448281647557471;0.000687467587854796;0.00266037207653287	3	1;1;1	NM_001308068.1	5-prime-UTR	11644380	none	NA	NA	unknown	NA	0.529	3.938	T	FLYWCH1	by-frequency,by-cluster,by-hapmap,by-1000G	none	none	unknown	27	none	unknown	none	AA:C=1501/T=2773,EA:C=3316/T=5162	AFR:C=2079/T=3377,NFE:C=15368/T=21950,EAS:C=521/T=3813,SAS:C=2298/T=7550,FIN:C=946/T=1804,AMR:C=2320/T=2310,OTH:C=169/T=307	none	NA
ReQTL_cis_hisat	16:2936232_G>T	ENSG00000059122	FLYWCH1	3	nerve;skinexp;skinnonexp	0.00017406820562371;1.85699067463061e-06;1.1880940445136e-07	0.0298222227653788;0.00069319497044883;8.61948897341614e-05	3	1;1;1	NM_001308068.1	intron	9933986	none	NA	NA	unknown	NA	-2.16	0.681	G	FLYWCH1	by-frequency,by-cluster,by-2hit-2allele,by-hapmap,by-1000G	none	none	unknown	98	none	unknown	none	unknown	unknown	none	NA
ReQTL_cis_hisat	16:2936288_C>G	ENSG00000059122	FLYWCH1	3	nerve;skinexp;skinnonexp	0.000201249307653669;3.61741477583218e-06;2.06163882479576e-07	0.0335422971988014;0.00123609470236551;0.00013918179777966	3	1;1;1	NM_001308068.1	intron	9921808	none	NA	NA	unknown	NA	-3	0.335	G	FLYWCH1	by-frequency,by-cluster,by-2hit-2allele,by-hapmap,by-1000G	none	none	unknown	42	none	unknown	none	unknown	AFR:G=287/C=185,NFE:G=389/C=1271,EAS:G=78/C=90,SAS:G=912/C=1350,FIN:G=22/C=104,AMR:G=43/C=85,OTH:G=19/C=41	none	NA
ReQTL_cis_hisat	16:2937001_C>T	ENSG00000059122	FLYWCH1	3	nerve;skinexp;skinnonexp	1.88925505143855e-09;5.02353749536702e-10;3.02110671675657e-07	1.37170035056318e-06;4.46862816371656e-07;0.000194412547597449	3	1;1;1	NM_001308068.1	intron	2074357	none	NA	NA	unknown	NA	1.74	4.775	C	FLYWCH1	by-frequency,by-cluster,by-hapmap,by-1000G	none	none	unknown	118	none	unknown	none	unknown	unknown	none	NA
ReQTL_cis_hisat	16:2949217_C>T	ENSG00000059122	FLYWCH1	3	nerve;skinexp;skinnonexp	1.32615685073505e-13;4.17670860587112e-17;5.65021444343333e-16	2.0043289261636e-10;1.08883131693373e-13;1.854546472066e-12	4	1;1;2	NM_001308068.1	3-prime-UTR	734138	none	NA	NA	unknown	NA	2.23	5.578	T	FLYWCH1	by-frequency,by-cluster,by-2hit-2allele,by-1000G,by-other-pop	none	none	unknown	530	none	unknown	none	unknown	unknown	none	NA
ReQTL_cis_hisat	16:2936430_T>C	ENSG00000059122	FLYWCH1	3	nerve;skinexp;skinnonexp	2.76587780948761e-10;4.44531691697854e-09;3.41370174941842e-08	2.34554988348014e-07;3.2625214115598e-06;2.85423761311607e-05	4	1;1;2	NM_001308068.1	intron	739716	none	NA	NA	unknown	NA	-3.1	1.314	T	FLYWCH1	by-frequency,by-cluster,by-1000G	none	none	unknown	3	none	unknown	none	unknown	AFR:C=48/T=516,NFE:C=1013/T=2561,EAS:C=28/T=182,SAS:C=1418/T=5276,FIN:C=310/T=698,AMR:C=50/T=142,OTH:C=42/T=110	none	NA
ReQTL_cis_hisat	16:2935683_G>A	ENSG00000059122	FLYWCH1	3	nerve;skinexp;skinnonexp	3.21297916167434e-10;1.97065091465766e-07;2.328888188961e-07	2.70029354863425e-07;9.72202754565318e-05;0.00015466983215837	4	1;1;2	NM_001308068.1	intron	17603568	none	NA	NA	unknown	NA	-2.81	0.983	G	FLYWCH1	by-frequency,by-cluster,by-1000G	none	none	unknown	647	none	unknown	none	unknown	unknown	none	NA
ReQTL_cis_hisat	16:2936322_T>C	ENSG00000059122	FLYWCH1	3	nerve;skinexp;skinnonexp	5.48845211568819e-24;7.56460122649988e-27;1.27861757947248e-28	3.76411767224185e-20;5.48783426377427e-23;2.32330079086065e-24	4	1;1;2	NM_001308068.1	intron	9928222	none	NA	NA	unknown	NA	0.833	3.665	C	FLYWCH1	by-frequency,by-cluster,by-2hit-2allele,by-hapmap,by-1000G	none	none	unknown	8	none	unknown	none	unknown	AFR:C=399/T=179,NFE:C=1616/T=1350,EAS:C=120/T=82,SAS:C=3614/T=2278,FIN:C=189/T=201,AMR:C=102/T=70,OTH:C=63/T=51	none	NA
ReQTL_cis_hisat	16:2949297_T>C	ENSG00000059122	FLYWCH1	3	nerve;skinexp;skinnonexp	7.37092444237863e-11;1.79367008803239e-09;8.39406467319875e-10	7.02520368539624e-08;1.42126688622648e-06;1.00760416918021e-06	3	1;1;1	NM_001308068.1	3-prime-UTR	757276	none	NA	NA	unknown	NA	-5.36	1.072	C	FLYWCH1	by-frequency,by-cluster,by-2hit-2allele,by-1000G	none	none	unknown	610	none	unknown	none	unknown	unknown	none	NA
ReQTL_cis_hisat	16:2948937_G>A	ENSG00000059122	FLYWCH1	3	nerve;skinexp;skinnonexp	8.69101606228432e-11;2.87203404073574e-08;3.33647265150979e-08	8.17354082324853e-08;1.73777323502219e-05;2.80484957172687e-05	4	1;1;2	NM_001308068.1	3-prime-UTR	11552142	none	NA	NA	unknown	NA	-0.377	6.468	G	FLYWCH1	by-frequency,by-cluster,by-1000G	none	none	unknown	250	none	unknown	none	unknown	AFR:A=44/G=414,NFE:A=532/G=942,EAS:A=25/G=99,SAS:A=35/G=113,FIN:A=12/G=8,AMR:A=47/G=77,OTH:A=5/G=21	none	NA
ReQTL_cis_hisat	16:1511445_A>G	ENSG00000059145	UNKL	1	skinnonexp	9.02e-06	0.00354245	1	1	NM_014714.3	intron	2667688	none	NA	NA	unknown	NA	-1.36	1.494	A	IFT140	by-frequency,by-cluster,by-2hit-2allele,by-hapmap,by-1000G	none	none	unknown	293	none	unknown	none	unknown	unknown	IFT122:994,WDR19:990,IFT88:983,IFT80:982,IFT52:981,IFT172:978,WDR35:975,IFT57:973,IFT81:970,TTC21B:967,LOC100506124:967	NA
ReQTL_cis_hisat	16:1215891_G>A	ENSG00000059145	UNKL	1	skinnonexp	0.000185617	0.0415416	1	1	NM_001005407.1	intron	71380250	none	NA	NA	unknown	NA	-1.83	4.453	G	CACNA1H	by-frequency,by-cluster,by-1000G	none	none	unknown	296	none	hsa04010:MAPKSignalingPathway;hsa04020:CalciumSignalingPathway	none	unknown	unknown	CALM1:887,CACNA1G:874,CACNA1C:861,CALML5:855,CALML6:855,CALML3:855,CACNA1D:852,CACNA1B:850,CACNA1S:848,CACNA1F:841	NA
ReQTL_cis_hisat	16:2361175_G>T	ENSG00000059145	UNKL	1	nerve	0.000268838	0.0419486	2	2	none	na	61742182	none	NA	NA	unknown	NA	4.31	8.691	T	none	by-frequency,by-cluster,by-1000G	none	none	unknown	20603	none	unknown	none	unknown	unknown	none	NA
ReQTL_cis_hisat	7:140024942_G>C	ENSG00000059378	PARP12	1	nerve	0.000316892	0.0477134	1	1	NM_022750.3	intron	3735351	none	NA	NA	unknown	NA	0.271	3.116	G	PARP12	by-frequency,by-cluster,by-1000G	none	none	unknown	55	none	unknown	none	unknown	unknown	MX1:818,ISG15:806,OAS2:784,IFI44:755,IFI44L:754,IFI35:747,PARP1:729,OAS3:725,XAF1:721,RSAD2:712	NA
ReQTL_cis_hisat	9:111363555_A>G	ENSG00000059769	DNAJC25	1	nerve	5.16e-05	0.0110801	1	1	NM_001080398.1	intron	2297524	none	NA	NA	unknown	NA	-1.49	4.035	G	ECPAS	by-frequency,by-cluster,by-2hit-2allele,by-hapmap,by-1000G	none	none	unknown	31	none	unknown	none	AA:G=2903/A=733,EA:G=5389/A=2759	AFR:G=7716/A=2010,NFE:G=43722/A=22152,EAS:G=5595/A=2827,SAS:G=9243/A=7163,FIN:G=4260/A=2244,AMR:G=7385/A=3879,OTH:G=528/A=360	PSMD14:987,UCHL5:976,CAD:951,BAP1:929,ACACA:920,ACACB:920,PSMD12:918,MYSM1:917,PSMD3:912,PSMD8:908	NA
ReQTL_cis_hisat	20:62812518_C>G	ENSG00000060491	OGFR	1	nerve	0.00020835	0.0344389	2	2	NM_007346.3	synonymous	11086139	PRO	301/678	903	unknown	NA	-1.72	3.345	C	OGFR	by-frequency,by-cluster,by-2hit-2allele,by-hapmap,by-1000G	none	none	unknown	289	none	unknown	none	AA:G=1119/C=3203,EA:G=1941/C=6545	AFR:G=1404/C=2354,NFE:G=7931/C=14827,EAS:G=168/C=1922,SAS:G=1209/C=7851,FIN:G=396/C=670,AMR:G=478/C=1750,OTH:G=79/C=221	PENK:731	NP_031372.2
ReQTL_cis_hisat	1:29324900_T>G	ENSG00000060656	PTPRU	1	nerve	1.93e-05	0.00485191	1	1	NM_001195001.1	intron	2235942	none	NA	NA	unknown	NA	1.54	7.323	T	PTPRU	by-frequency,by-cluster,by-2hit-2allele,by-hapmap,by-1000G	none	none	unknown	289	none	unknown	none	unknown	unknown	KIT:947,MEP1B:814,EGFR:737	NA
ReQTL_cis_hisat	12:47077214_G>T	ENSG00000061273	HDAC7	1	skinnonexp	0.000134223	0.0322598	1	1	NM_001143668.1	3-prime-UTR	34535517	none	NA	NA	unknown	NA	-2.68	4.884	T	AMIGO2	by-frequency,by-cluster,by-1000G	none	none	unknown	1852	none	unknown	none	unknown	unknown	none	NA
ReQTL_cis_hisat	16:67835718_T>C	ENSG00000062038	CDH3	1	skinnonexp	5.11e-05	0.0148494	1	1	NM_025082.3	intron	77858830	none	NA	NA	unknown	NA	-0.066	2.199	T	CENPT	by-frequency,by-cluster,by-1000G	none	none	unknown	58	none	unknown	none	unknown	unknown	CENPS:996,CENPU:995,CENPO:993,CENPW:991,CENPQ:991,CENPA:988,CENPN:987,CENPM:987,ITGB3BP:986,CENPH:980	NA
ReQTL_cis_hisat	19:44878660_C>T	ENSG00000062370	ZNF112	1	nerve	2.41e-05	0.00586698	1	1	NM_001042724.1	intron	3729640	none	NA	NA	unknown	NA	-3.37	6.507	C	NECTIN2	by-frequency,by-cluster,by-2hit-2allele,by-hapmap,by-1000G	none	none	unknown	438	none	hsa04514:CellAdhesionMolecules(CAMs);hsa04520:AdherensJunction	none	AA:T=375/C=3895,EA:T=1674/C=6714	AFR:G=0/T=759/C=7605,NFE:G=0/T=12422/C=47170,EAS:G=0/T=1798/C=6490,SAS:G=0/T=2017/C=6761,FIN:G=0/T=1084/C=5400,AMR:G=1/T=3703/C=7526,OTH:G=0/T=148/C=600	CD226:992,NECTIN3:971,TIGIT:968,AFDN:937,CDH1:922,CTNNA1:909,CTNNB1:906,CRTAM:904,EXOC4:900,EXOC3:900	NA
ReQTL_cis_hisat	19:44326739_C>A	ENSG00000062370	ZNF112	1	nerve	4.91e-05	0.0106201	1	1	NM_001083335.1	3-prime-UTR	1582	none	NA	NA	unknown	NA	2.4	2.307	A	ZNF112	by-frequency,by-cluster,by-2hit-2allele,by-hapmap,by-1000G,by-other-pop	none	none	unknown	3198	none	unknown	none	unknown	unknown	TRIM28:905	NA
ReQTL_cis_hisat	19:44235246_T>C	ENSG00000062370	ZNF112	1	nerve	6.48e-05	0.0134104	1	1	NM_001289166.1	synonymous	2279072	HIS	272/800	816	unknown	NA	1.67	5.503	C	ZNF227	by-frequency,by-cluster,by-2hit-2allele,by-hapmap,by-1000G	none	none	unknown	545	none	unknown	none	AA:C=3121/T=1285,EA:C=4846/T=3754	AFR:C=7336/T=3010,NFE:C=37065/T=29491,EAS:C=4402/T=4214,SAS:C=11020/T=5474,FIN:C=3560/T=3048,AMR:C=8475/T=3075,OTH:C=521/T=379	TRIM28:901	NP_001276095.1
ReQTL_cis_hisat	19:49978916_T>G	ENSG00000062822	POLD1	1	nerve	7.08e-05	0.0144648	2	2	NM_001025778.1	intron	8104842	none	NA	NA	unknown	NA	0.532	3.451	G	VRK3	by-frequency,by-cluster,by-2hit-2allele,by-1000G	none	none	unknown	165	none	unknown	none	unknown	unknown	BANF1:702	NA
ReQTL_cis_hisat	19:49978975_C>T	ENSG00000062822	POLD1	1	nerve	8.87e-05	0.0173762	2	2	NM_001025778.1	intron	8104102	none	NA	NA	unknown	NA	-2.12	4.337	C	VRK3	by-frequency,by-cluster,by-1000G	none	none	unknown	106	none	unknown	none	unknown	unknown	BANF1:702	NA
ReQTL_cis_hisat	19:49977825_A>T	ENSG00000062822	POLD1	1	nerve	9.19e-05	0.0178883	2	2	NM_001025778.1	intron	34958342	none	NA	NA	unknown	NA	0.154	2.562	T	VRK3	by-frequency,by-cluster,by-1000G	none	none	unknown	1039	none	unknown	none	unknown	unknown	BANF1:702	NA
ReQTL_cis_hisat	19:49976742_A>G	ENSG00000062822	POLD1	1	nerve	0.000267135	0.0417533	2	2	NM_001025778.1	3-prime-UTR	1052450	none	NA	NA	unknown	NA	-3.31	14.51	G	VRK3	by-frequency,by-cluster,by-2hit-2allele,by-1000G	none	none	unknown	43	none	unknown	none	unknown	unknown	BANF1:702	NA
ReQTL_cis_hisat	12:53038304_T>C	ENSG00000063046	EIF4B	1	skinnonexp	4.46e-05	0.0133068	1	1	NM_001300821.2	intron	7968918	none	NA	NA	unknown	NA	-2.05	3.309	G	EIF4B	by-frequency,by-cluster,by-2hit-2allele,by-hapmap,by-1000G	none	none	unknown	50	none	hsa04150:mTORSignalingPathway	none	AA:C=1697/T=1439,EA:C=6650/T=514	unknown	EIF4G1:997,EIF4A1:994,SNORD10:994,SNORA67:994,SNORA48:994,EIF3A:994,PABPC1:991,EIF4E:987,EIF4A2:986,SNORA63:986,SNORD2:986,SNORA4:986,SNORA81:986,MIR1248:986,RPS6KB1:986	NA
ReQTL_cis_hisat	12:53040004_A>G	ENSG00000063046	EIF4B	1	skinnonexp	0.00014535	0.0343638	1	1	NM_001300821.2	intron	1356994	none	NA	NA	unknown	NA	-3.98	0.947	G	EIF4B	by-frequency,by-cluster,by-2hit-2allele,by-hapmap,by-1000G,by-other-pop	none	none	unknown	137	none	hsa04150:mTORSignalingPathway	none	unknown	unknown	EIF4G1:997,EIF4A1:994,SNORD10:994,SNORA67:994,SNORA48:994,EIF3A:994,PABPC1:991,EIF4E:987,EIF4A2:986,SNORA63:986,SNORD2:986,SNORA4:986,SNORA81:986,MIR1248:986,RPS6KB1:986	NA
ReQTL_cis_hisat	19:49470527_A>G	ENSG00000063127	SLC6A16	1	skinexp	0.000106126	0.0211127	2	1;1	NM_001145396.1	3-prime-UTR	1055637	none	NA	NA	unknown	NA	1.03	7.722	G	ALDH16A1	by-frequency,by-cluster,by-2hit-2allele,by-hapmap,by-1000G	none	none	unknown	222	none	unknown	none	unknown	unknown	DERA:944,SPG21:866,HADHA:777,EHHADH:777,GLDC:761,ACLY:751,PHYKPL:737,ETNPPL:737,AGXT2:737,ABAT:737	NA
ReQTL_cis_hisat	19:48797994_C>T	ENSG00000063127	SLC6A16	1	nerve	0.000295406	0.0451456	1	1	NM_001164773.1	intron	6509405	none	NA	NA	unknown	NA	-0.766	0.406	T	BCAT2	by-frequency,by-cluster,by-2hit-2allele,by-hapmap,by-1000G	none	none	unknown	659	none	hsa00280:Valine,LeucineAndIsoleucineDegradation;hsa00290:Valine,LeucineAndIsoleucineBiosynthesis;hsa00770:PantothenateAndCoABiosynthesis;hsa01100:MetabolicPathways	none	unknown	unknown	BCKDHB:973,DLD:968,BCKDHA:968,DBT:959,CTH:922,GCLC:907,GCLM:906,SDSL:861,SDS:861,LDHB:854	NA
ReQTL_cis_hisat	19:55601655_C>A	ENSG00000063245	EPN1	1	nerve	0.000125382	0.022964	1	1	NM_153219.3	intron	310460	none	NA	NA	unknown	NA	-2.23	2.132	C	ZNF524	by-frequency,by-cluster,by-2hit-2allele,by-1000G	none	none	unknown	418	none	unknown	none	unknown	unknown	none	NA
ReQTL_cis_hisat	19:38595964_T>C	ENSG00000063322	MED29	1	nerve	0.000123829	0.0227482	1	1	NM_001042600.2	synonymous	55922338	GLU	718/822	2154	unknown	NA	-1.19	9.186	C	MAP4K1	by-frequency,by-cluster,by-1000G	none	none	unknown	26	none	hsa04010:MAPKSignalingPathway	none	AA:C=333/T=3737,EA:C=171/T=8183	AFR:C=910/T=8826,NFE:C=1463/T=65167,EAS:C=2081/T=6515,SAS:C=2637/T=13861,FIN:C=397/T=6215,AMR:C=2392/T=9162,OTH:C=79/T=821	GRAP2:994,DBNL:991,LCP2:988,CRKL:965,MAP3K7:947,CRK:944,DAPP1:937,LCK:926,ZAP70:922,MAP3K1:920	NP_001036065.1
ReQTL_cis_hisat	5:459300_G>C	ENSG00000063438	AHRR	1	skinnonexp	4.09e-05	0.0124149	2	1;1	NM_007277.4	intron	80046645	none	NA	NA	unknown	NA	-0.924	1.054	G	EXOC3	by-frequency,by-cluster,by-1000G	none	none	unknown	57	none	hsa04530:TightJunction	none	unknown	unknown	EXOC5:999,EXOC8:999,EXOC1:999,EXOC4:999,EXOC6:999,EXOC7:998,EXOC2:998,STXBP3:981,RALA:980,RAB8A:969,VAMP2:969	NA
ReQTL_cis_hisat	2:201380521_A>G	ENSG00000064012	CASP8	1	skinexp	2.36e-05	0.00612582	1	1	NM_015049.2	3-prime-UTR	3795966	none	NA	NA	unknown	NA	2.03	8.991	G	TRAK2	by-frequency,by-cluster,by-2hit-2allele,by-hapmap,by-1000G	none	none	unknown	698	none	unknown	none	AA:G=1741/A=2665,EA:G=5787/A=2813	AFR:G=3977/A=5985,NFE:G=43104/A=20698,EAS:G=4238/A=4026,SAS:G=11009/A=4563,FIN:G=4219/A=2113,AMR:G=6033/A=4707,OTH:G=548/A=316	GABRB2:945,GABRA1:901,STRADB:842,GABRP:809,GABRQ:807,GABRD:806,GABRB1:805,GABRB3:805,GABRG2:801,GABRE:800,MIR224:800,MIR452:800,GABRA5:800,GABRA2:800,GABRA3:800,GABRA4:800,GABRA6:800,GABRG1:800	NA
ReQTL_cis_hisat	2:201287439_T>A	ENSG00000064012	CASP8	2	skinexp;skinnonexp	0.000122080890219093;3.91045172484999e-05	0.023621851301306;0.0119504685699229	2	1;1	NM_001080124.1	3-prime-UTR	13113	none	NA	NA	unknown	NA	-3.86	0.357	T	CASP8	by-frequency,by-cluster,by-1000G	none	none	333525:T:A	981	none	hsa04115:p53SignalingPathway;hsa04210:Apoptosis;hsa04620:Toll-likeReceptorSignalingPathway;hsa04621:NOD-likeReceptorSignalingPathway;hsa04622:RIG-I-likeReceptorSignalingPathway;hsa05010:Alzheimer'sDisease;hsa05016:Huntington'sDisease;hsa05142:ChagasDisease;hsa05200:PathwaysInCancer;hsa05416:ViralMyocarditis	none	unknown	unknown	FADD:999,FASLG:997,TRADD:997,FAS:997,BIRC2:996,CFLAR:996,TNFRSF10A:995,TNFSF10:995,TRAF1:991,RIPK1:991,TNFRSF10B:991	NA
ReQTL_cis_hisat	12:26965680_C>A	ENSG00000064115	TM7SF3	1	nerve	8.01e-08	4e-05	4	2;1;1	NM_001171887.1	3-prime-UTR	900743	none	NA	NA	unknown	NA	2.83	0.042	A	FGFR1OP2	by-frequency,by-cluster,by-2hit-2allele,by-hapmap,by-1000G	none	none	unknown	1085	none	unknown	none	unknown	unknown	ZMYM2:978,FGFR1OP:971,MYO18A:968,FGFR1:957,BCR:945,TRIM24:939,LRRFIP1:922,FGF23:919,FGF1:916,PIK3CA:916	NA
ReQTL_cis_hisat	12:27029818_T>C	ENSG00000064115	TM7SF3	1	nerve	0.000118551	0.0219801	1	1	NM_001271811.1	3-prime-UTR	11048821	none	NA	NA	unknown	NA	0.935	2.58	T	MED21	by-frequency,by-cluster,by-1000G	none	none	unknown	1534	none	unknown	none	unknown	unknown	MED7:999,MED6:999,MED14:998,MED31:998,MED10:998,MED19:992,MED22:992,CDK8:991,MED28:989,MED29:988,CCNC:988,MED17:988	NA
ReQTL_cis_hisat	12:26962462_C>T	ENSG00000064115	TM7SF3	2	nerve;skinexp	3.71472023257006e-07;0.00026508563996452	0.000155469596068653;0.0434525753939297	5	2;2;1	NM_001171887.1	intron	6487582	none	NA	NA	unknown	NA	-0.871	2.51	T	FGFR1OP2	by-frequency,by-cluster,by-1000G	none	none	unknown	878	none	unknown	none	unknown	unknown	ZMYM2:978,FGFR1OP:971,MYO18A:968,FGFR1:957,BCR:945,TRIM24:939,LRRFIP1:922,FGF23:919,FGF1:916,PIK3CA:916	NA
ReQTL_cis_hisat	11:1938012_G>A	ENSG00000064201	TSPAN32	1	nerve	6.34e-06	0.00188009	1	1	NM_001042780.2	intron	7128446	none	NA	NA	unknown	NA	0.029	5.678	G	TNNT3	by-frequency,by-cluster,by-1000G	none	none	unknown	424	none	unknown	1937705-1938017	unknown	unknown	TNNI2:999,TNNI1:998,TNNI3:996,TNNC2:993,MYH3:987,TPM2:984,ACTN2:981,MYL1:976,TPM1:969,TPM3:967	NA
ReQTL_cis_hisat	11:1937879_C>T	ENSG00000064201	TSPAN32	1	nerve	2.96e-05	0.00697202	1	1	NM_001042780.2	intron	7109919	none	NA	NA	unknown	NA	-0.841	5.764	T	TNNT3	by-frequency,by-cluster,by-1000G	none	none	unknown	557	none	unknown	1937705-1938017	unknown	unknown	TNNI2:999,TNNI1:998,TNNI3:996,TNNC2:993,MYH3:987,TPM2:984,ACTN2:981,MYL1:976,TPM1:969,TPM3:967	NA
ReQTL_cis_hisat	11:1887671_C>T	ENSG00000064201	TSPAN32	1	nerve	0.000202631	0.0337	2	2	NM_001013253.1	intron	73410976	none	NA	NA	unknown	NA	-6.06	1.201	C	LSP1	by-frequency,by-cluster,by-1000G	none	none	unknown	93	none	unknown	none	unknown	unknown	KSR1:918,MAPK14:916,MAPK11:903,CLEC4M:821,RAF1:807,PLK3:800,TOX3:705	NA
ReQTL_cis_hisat	20:44727515_C>T	ENSG00000064205	CCN5	1	skinexp	0.000152988	0.0283103	1	1	NM_001323369.1	3-prime-UTR	1061098	none	NA	NA	unknown	NA	-0.289	6.991	C	WISP2,KCNK15-AS1	by-frequency,by-cluster,by-2hit-2allele,by-hapmap,by-1000G	none	none	http://www.ncbi.nlm.nih.gov/pubmed?term=30072576	429	none	unknown	none	unknown	unknown	none	NA
ReQTL_cis_hisat	16:84463974_G>A	ENSG00000064270	ATP2C2	1	skinnonexp	1.24e-07	8.95e-05	1	1	NM_001286527.2	3-prime-UTR	2241633	none	NA	NA	unknown	NA	4.29	15.27	A	ATP2C2,ATP2C2-AS1	by-frequency,by-cluster,by-1000G,by-other-pop	none	none	unknown	361	none	unknown	none	unknown	unknown	CMIP:759,ATP7B:704	NA
ReQTL_cis_hisat	16:84462883_T>C	ENSG00000064270	ATP2C2	1	skinnonexp	6.96e-07	0.000401637	1	1	NM_001286527.2	intron	3743660	none	NA	NA	unknown	NA	-0.894	4.623	T	ATP2C2,ATP2C2-AS1	by-frequency,by-cluster,by-1000G	none	none	unknown	117	none	unknown	none	unknown	unknown	CMIP:759,ATP7B:704	NA
ReQTL_cis_hisat	16:84462572_G>C	ENSG00000064270	ATP2C2	1	skinnonexp	4.13e-06	0.0018525	1	1	NM_001286527.2	intron	2241635	none	NA	NA	unknown	NA	-2.38	4.392	G	ATP2C2,ATP2C2-AS1	by-frequency,by-cluster,by-1000G	none	none	unknown	428	none	unknown	none	unknown	unknown	CMIP:759,ATP7B:704	NA
ReQTL_cis_hisat	16:84478972_G>A	ENSG00000064270	ATP2C2	1	skinexp	0.000237779	0.039937	1	1	NM_020947.3	3-prime-UTR	1044874	none	NA	NA	unknown	NA	0.228	3.319	G	TLDC1	by-frequency,by-cluster,by-1000G	none	none	unknown	1055	none	unknown	none	unknown	unknown	none	NA
ReQTL_cis_hisat	16:84463061_G>A	ENSG00000064270	ATP2C2	1	skinnonexp	0.000183081	0.0411394	1	1	NM_001286527.2	intron	3743661	none	NA	NA	unknown	NA	0.962	3.563	G	ATP2C2,ATP2C2-AS1	by-frequency,by-cluster,by-1000G	none	none	unknown	60	none	unknown	none	unknown	unknown	CMIP:759,ATP7B:704	NA
ReQTL_cis_hisat	16:84448953_G>A	ENSG00000064270	ATP2C2	1	skinnonexp	0.000204894	0.0447324	1	1	NM_001286527.2	intron	2278299	none	NA	NA	unknown	NA	0.265	3.37	G	ATP2C2	by-frequency,by-cluster,by-hapmap,by-1000G	none	none	unknown	262	none	unknown	none	unknown	unknown	CMIP:759,ATP7B:704	NA
ReQTL_cis_hisat	16:84459996_C>T	ENSG00000064270	ATP2C2	1	skinnonexp	0.00023626	0.049846	1	1	NM_001286527.2	intron	62050914	none	NA	NA	unknown	NA	0.442	3.485	C	ATP2C2,ATP2C2-AS1	by-frequency,by-cluster,by-1000G	none	none	unknown	402	none	unknown	none	unknown	unknown	CMIP:759,ATP7B:704	NA
[truncated: 33,365 more rows]
